# Supplementary material for: A proteomics study identifying interactors of the FSHD2 gene product SMCHD1 reveals RUVBL1-dependent DUX4 repression
Source: Sci Rep. 2021 Dec 8;11:23642. doi: 10.1038/s41598-021-03030-3 (PMC8654949; doi:10.1038/s41598-021-03030-3)
Supplement: Supplementary file 3 — Supplementary Information 3. [file 41598_2021_3030_MOESM3_ESM.xlsx]

## Sheet: proteinGroups
GENE					Replicate 1						Replicate 2						PEPTIDES																												MISCELLANEOUS
					A7			G9			A7			G9
Protein Ids	Majority protein IDs	Fasta headers	Protein names	Gene names	Ratio H/L normalized Rep1 - GFP-SMCHD1 - A7 - FW	Ratio L/H normalized Rep1 - GFP-SMCHD1 - A7 - RV	Ratio H/L normalized Rep1 - GFP-SMCHD1 - A7 - RV	Ratio H/L normalized Rep1 - GFP-SMCHD1 - G9 - FW	Ratio LH normalized Rep1 - GFP-SMCHD1 - G9 - RV	Ratio H/L normalized Rep1 - GFP-SMCHD1 - G9 - RV	Ratio H/L normalized Rep2 - GFP-SMCHD1 - A7 - FW	Ratio L/H normalized Rep2 - GFP-SMCHD1 - A7 - RV	Ratio H/L normalized Rep2 - GFP-SMCHD1 - A7 - RV	Ratio H/L normalized Rep2 - GFP-SMCHD1 - G9 - FW	Ratio L/H normalized Rep2 - GFP-SMCHD1 - G9 - RV	Ratio H/L normalized Rep2 - GFP-SMCHD1 - G9 - RV	Number of proteins	Peptides	Razor + unique peptides	Unique peptides	Peptides Rep1 - GFP-SMCHD1 - A7 - FW	Peptides Rep1 - GFP-SMCHD1 - A7 - RV	Peptides Rep1 - GFP-SMCHD1 - G9 - FW	Peptides Rep1 - GFP-SMCHD1 - G9 - RV	Peptides Rep2 - GFP-SMCHD1 - A7 - FW	Peptides Rep2 - GFP-SMCHD1 - A7 - RV	Peptides Rep2 - GFP-SMCHD1 - G9 - FW	Peptides Rep2 - GFP-SMCHD1 - G9 - RV	Razor + unique peptides Rep1 - GFP-SMCHD1 - A7 - FW	Razor + unique peptides Rep1 - GFP-SMCHD1 - A7 - RV	Razor + unique peptides Rep1 - GFP-SMCHD1 - G9 - FW	Razor + unique peptides Rep1 - GFP-SMCHD1 - G9 - RV	Razor + unique peptides Rep2 - GFP-SMCHD1 - A7 - FW	Razor + unique peptides Rep2 - GFP-SMCHD1 - A7 - RV	Razor + unique peptides Rep2 - GFP-SMCHD1 - G9 - FW	Razor + unique peptides Rep2 - GFP-SMCHD1 - G9 - RV	Unique peptides Rep1 - GFP-SMCHD1 - A7 - FW	Unique peptides Rep1 - GFP-SMCHD1 - A7 - RV	Unique peptides Rep1 - GFP-SMCHD1 - G9 - FW	Unique peptides Rep1 - GFP-SMCHD1 - G9 - RV	Unique peptides Rep2 - GFP-SMCHD1 - A7 - FW	Unique peptides Rep2 - GFP-SMCHD1 - A7 - RV	Unique peptides Rep2 - GFP-SMCHD1 - G9 - FW	Unique peptides Rep2 - GFP-SMCHD1 - G9 - RV	Sequence coverage [%]	Unique + razor sequence coverage [%]	Unique sequence coverage [%]	Mol. weight [kDa]	Sequence length
A0A024R571;Q9H4M9;C9JDQ8;C9J2Z4;C9JC03;Q9NZN3	A0A024R571;Q9H4M9;C9JDQ8;C9J2Z4;C9JC03;Q9NZN3	tr|A0A024R571|A0A024R571_HUMAN EH domain-containing protein 1 OS=Homo sapiens OX=9606 GN=EHD1 PE=1 SV=1;sp|Q9H4M9|EHD1_HUMAN EH domain-containing protein 1 OS=Homo sapiens OX=9606 GN=EHD1 PE=1 SV=2;tr|C9JDQ8|C9JDQ8_HUMAN EH domain-containing protein 1 (Fra	EH domain-containing protein 1;EH domain-containing protein 3	EHD1;EHD3	NaN	NaN	NaN	NaN	NaN	NaN	NaN	NaN	NaN	1.1998	0.861178	1.1612	6	2	2	2	0	0	0	1	0	1	1	1	0	0	0	1	0	1	1	1	0	0	0	1	0	1	1	1	7.3	7.3	7.3	61.927	548
A0A087WSW9;A0A087WSY9;Q16881-4;Q16881-3;Q16881	A0A087WSW9;A0A087WSY9;Q16881-4;Q16881-3;Q16881	tr|A0A087WSW9|A0A087WSW9_HUMAN Thioredoxin-disulfide reductase OS=Homo sapiens OX=9606 GN=TXNRD1 PE=1 SV=1;tr|A0A087WSY9|A0A087WSY9_HUMAN Thioredoxin reductase 1, cytoplasmic OS=Homo sapiens OX=9606 GN=TXNRD1 PE=1 SV=2;sp|Q16881-4|TRXR1_HUMAN Isoform 4 of	Thioredoxin reductase 1, cytoplasmic	TXNRD1	NaN	NaN	NaN	NaN	NaN	NaN	NaN	NaN	NaN	NaN	NaN	NaN	5	1	1	1	1	0	0	0	0	0	0	0	1	0	0	0	0	0	0	0	1	0	0	0	0	0	0	0	3.8	3.8	3.8	60.078	548
A0A087WUN5;Q96DE5	A0A087WUN5;Q96DE5	tr|A0A087WUN5|A0A087WUN5_HUMAN Anaphase-promoting complex subunit 16 OS=Homo sapiens OX=9606 GN=ANAPC16 PE=1 SV=1;sp|Q96DE5|APC16_HUMAN Anaphase-promoting complex subunit 16 OS=Homo sapiens OX=9606 GN=ANAPC16 PE=1 SV=1	Anaphase-promoting complex subunit 16	ANAPC16	NaN	0.986291	1.0139	0.70021	0.711744	1.405	NaN	NaN	NaN	NaN	NaN	NaN	2	2	2	2	0	2	1	1	0	0	0	0	0	2	1	1	0	0	0	0	0	2	1	1	0	0	0	0	34.1	34.1	34.1	8.8257	85
A0A087WUX8;A0A087WYF7;Q6UXV4	A0A087WUX8;A0A087WYF7;Q6UXV4	tr|A0A087WUX8|A0A087WUX8_HUMAN MICOS complex subunit OS=Homo sapiens OX=9606 GN=APOOL PE=1 SV=1;tr|A0A087WYF7|A0A087WYF7_HUMAN MICOS complex subunit OS=Homo sapiens OX=9606 GN=APOOL PE=1 SV=1;sp|Q6UXV4|MIC27_HUMAN MICOS complex subunit MIC27 OS=Homo sapien	MICOS complex subunit MIC27	APOOL	NaN	NaN	NaN	NaN	NaN	NaN	NaN	1.37463	0.72747	NaN	0.963298	1.0381	3	1	1	1	0	0	0	0	0	1	0	1	0	0	0	0	0	1	0	1	0	0	0	0	0	1	0	1	6.1	6.1	6.1	28.761	263
A0A087WVN5;A0A087WWX0;A0A087WVZ9;A0A0A0MQR7;P19388	A0A087WVN5;A0A087WWX0;A0A087WVZ9;A0A0A0MQR7;P19388	tr|A0A087WVN5|A0A087WVN5_HUMAN DNA-directed RNA polymerases I, II, and III subunit RPABC1 (Fragment) OS=Homo sapiens OX=9606 GN=POLR2E PE=1 SV=1;tr|A0A087WWX0|A0A087WWX0_HUMAN DNA-directed RNA polymerases I, II, and III subunit RPABC1 (Fragment) OS=Homo sa	DNA-directed RNA polymerases I, II, and III subunit RPABC1	POLR2E	NaN	NaN	NaN	0.6759	NaN	NaN	NaN	NaN	NaN	NaN	NaN	NaN	5	1	1	1	0	0	1	0	0	0	0	0	0	0	1	0	0	0	0	0	0	0	1	0	0	0	0	0	9.6	9.6	9.6	9.2766	83
A0A087WVZ6;A0A087WYS3;H7C4X9;Q9ULU4-12;Q9ULU4-7;Q9ULU4-11;Q9ULU4-10;Q9ULU4-13;Q9ULU4;Q9ULU4-20;Q9ULU4-5;Q9ULU4-9;Q9ULU4-16;Q9ULU4-22;Q9ULU4-2;Q9ULU4-4;Q9ULU4-14;Q9ULU4-18;Q9ULU4-21;Q9ULU4-8;Q9ULU4-23;Q9ULU4-15;Q9ULU4-17;Q9ULU4-6;Q9ULU4-3;Q9ULU4-19	A0A087WVZ6;A0A087WYS3;H7C4X9;Q9ULU4-12;Q9ULU4-7;Q9ULU4-11;Q9ULU4-10;Q9ULU4-13;Q9ULU4;Q9ULU4-20;Q9ULU4-5;Q9ULU4-9;Q9ULU4-16;Q9ULU4-22;Q9ULU4-2;Q9ULU4-4;Q9ULU4-14;Q9ULU4-18;Q9ULU4-21;Q9ULU4-8;Q9ULU4-23;Q9ULU4-15;Q9ULU4-17;Q9ULU4-6;Q9ULU4-3;Q9ULU4-19	tr|A0A087WVZ6|A0A087WVZ6_HUMAN Protein kinase C-binding protein 1 OS=Homo sapiens OX=9606 GN=ZMYND8 PE=1 SV=2;tr|A0A087WYS3|A0A087WYS3_HUMAN Protein kinase C-binding protein 1 OS=Homo sapiens OX=9606 GN=ZMYND8 PE=1 SV=1;tr|H7C4X9|H7C4X9_HUMAN Protein kinas	Protein kinase C-binding protein 1	ZMYND8	NaN	NaN	NaN	NaN	NaN	NaN	1.246	1.10599	0.90417	1.0265	NaN	NaN	26	1	1	1	0	0	0	0	1	1	1	0	0	0	0	0	1	1	1	0	0	0	0	0	1	1	1	0	1.8	1.8	1.8	125.76	1136
A0A087WWN0;H0YJC9;A0A2R8Y6F0;A0A2R8Y6V0;Q5JWS8;Q6P1M8;Q498B9;A0A2R8Y4U9;A0A2R8Y627;A0A494C1R1;A0A2R8Y5U1;Q76L82;Q8IXJ9-2;Q8IXJ9	A0A087WWN0;H0YJC9;A0A2R8Y6F0;A0A2R8Y6V0;Q5JWS8;Q6P1M8;Q498B9;A0A2R8Y4U9;A0A2R8Y627;A0A494C1R1;A0A2R8Y5U1;Q76L82;Q8IXJ9-2;Q8IXJ9	tr|A0A087WWN0|A0A087WWN0_HUMAN Polycomb group protein ASXL1 OS=Homo sapiens OX=9606 GN=ASXL1 PE=1 SV=1;tr|H0YJC9|H0YJC9_HUMAN Polycomb group protein ASXL1 OS=Homo sapiens OX=9606 GN=ASXL1 PE=1 SV=2;tr|A0A2R8Y6F0|A0A2R8Y6F0_HUMAN Polycomb group protein ASXL	Putative Polycomb group protein ASXL1	ASXL1;ASXH1	NaN	NaN	NaN	0.45188	0.446568	2.2393	NaN	NaN	NaN	NaN	NaN	NaN	14	1	1	1	0	0	1	1	0	0	0	0	0	0	1	1	0	0	0	0	0	0	1	1	0	0	0	0	21.1	21.1	21.1	6.2904	57
H0Y4U1;F8VV64;A0A087WWW7;E9PGF5;E9PF55;A0A494C067;A0A2R8Y4T1;Q68CZ2-2;Q63HR2-5;Q63HR2-2;Q63HR2-6;Q63HR2;Q63HR2-4;Q68CZ2;Q9HBL0	H0Y4U1;F8VV64;A0A087WWW7;E9PGF5;E9PF55;A0A494C067;A0A2R8Y4T1;Q68CZ2-2;Q63HR2-5;Q63HR2-2;Q63HR2-6;Q63HR2;Q63HR2-4;Q68CZ2;Q9HBL0	tr|H0Y4U1|H0Y4U1_HUMAN Tensin-1 OS=Homo sapiens OX=9606 GN=TNS1 PE=1 SV=1;tr|F8VV64|F8VV64_HUMAN Tensin-2 OS=Homo sapiens OX=9606 GN=TNS2 PE=1 SV=1;tr|A0A087WWW7|A0A087WWW7_HUMAN Tensin-1 OS=Homo sapiens OX=9606 GN=TNS1 PE=1 SV=1;tr|E9PGF5|E9PGF5_HUMAN Ten	Tensin-3;Tensin-2;Tensin-1	TNS1;TNS2;TNS3	NaN	0.89662	1.1153	0.49281	1.24197	0.80517	NaN	NaN	NaN	NaN	NaN	NaN	15	1	1	1	0	1	1	1	0	0	0	0	0	1	1	1	0	0	0	0	0	1	1	1	0	0	0	0	1.5	1.5	1.5	89.003	846
A0A087WXN4;Q96CB8	A0A087WXN4;Q96CB8	tr|A0A087WXN4|A0A087WXN4_HUMAN Integrator complex subunit 12 OS=Homo sapiens OX=9606 GN=INTS12 PE=1 SV=1;sp|Q96CB8|INT12_HUMAN Integrator complex subunit 12 OS=Homo sapiens OX=9606 GN=INTS12 PE=1 SV=1	Integrator complex subunit 12	INTS12	NaN	0.621891	1.608	0.74935	0.761673	1.3129	NaN	NaN	NaN	NaN	NaN	NaN	2	1	1	1	0	1	1	1	0	0	0	0	0	1	1	1	0	0	0	0	0	1	1	1	0	0	0	0	3.2	3.2	3.2	46.666	444
A0A087WZE9;Q15651-2;P05204;Q15651	A0A087WZE9;Q15651-2;P05204;Q15651	tr|A0A087WZE9|A0A087WZE9_HUMAN High mobility group nucleosome-binding domain-containing protein 3 OS=Homo sapiens OX=9606 GN=HMGN3 PE=1 SV=1;sp|Q15651-2|HMGN3_HUMAN Isoform 2 of High mobility group nucleosome-binding domain-containing protein 3 OS=Homo sap	High mobility group nucleosome-binding domain-containing protein 3;Non-histone chromosomal protein HMG-17	HMGN3;HMGN2	NaN	0.850557	1.1757	NaN	18.8335	0.053097	0.27347	0.526371	1.8998	0.46552	NaN	NaN	4	1	1	1	0	1	0	1	1	1	1	0	0	1	0	1	1	1	1	0	0	1	0	1	1	1	1	0	10	10	10	13.956	130
A0A087X0H9;Q5T8P6-5;Q5T8P6-4;Q5T8P6-3;Q5T8P6-2;Q5T8P6	A0A087X0H9;Q5T8P6-5;Q5T8P6-4;Q5T8P6-3;Q5T8P6-2;Q5T8P6	tr|A0A087X0H9|A0A087X0H9_HUMAN RNA-binding protein 26 OS=Homo sapiens OX=9606 GN=RBM26 PE=1 SV=1;sp|Q5T8P6-5|RBM26_HUMAN Isoform 5 of RNA-binding protein 26 OS=Homo sapiens OX=9606 GN=RBM26;sp|Q5T8P6-4|RBM26_HUMAN Isoform 4 of RNA-binding protein 26 OS=Hom	RNA-binding protein 26	RBM26	NaN	NaN	NaN	NaN	NaN	NaN	NaN	NaN	NaN	NaN	NaN	NaN	6	2	1	1	1	0	0	0	0	0	1	0	1	0	0	0	0	0	0	0	1	0	0	0	0	0	0	0	2.9	1.6	1.6	113.79	1009
H0YM70;A0A087X1Z3;Q9UL46;H0YKU2	H0YM70;A0A087X1Z3;Q9UL46	tr|H0YM70|H0YM70_HUMAN Proteasome activator complex subunit 2 OS=Homo sapiens OX=9606 GN=PSME2 PE=1 SV=1;tr|A0A087X1Z3|A0A087X1Z3_HUMAN Proteasome activator complex subunit 2 OS=Homo sapiens OX=9606 GN=PSME2 PE=1 SV=1;sp|Q9UL46|PSME2_HUMAN Proteasome activ	Proteasome activator complex subunit 2	PSME2	NaN	NaN	NaN	1.1689	2.15406	0.46424	NaN	NaN	NaN	NaN	NaN	NaN	4	3	3	3	1	0	2	3	0	0	0	0	1	0	2	3	0	0	0	0	1	0	2	3	0	0	0	0	23.7	23.7	23.7	26.011	228
A0A087X283;C9J2P0;H7C061;B7Z306;R4GND1;A0A1B0GX65;P51965-2;P51965-3;P51965;Q96LR5;Q969T4	A0A087X283;C9J2P0;H7C061;B7Z306;R4GND1;A0A1B0GX65;P51965-2;P51965-3;P51965;Q96LR5;Q969T4	tr|A0A087X283|A0A087X283_HUMAN Ubiquitin-conjugating enzyme E2 E2 OS=Homo sapiens OX=9606 GN=UBE2E2 PE=1 SV=1;tr|C9J2P0|C9J2P0_HUMAN Ubiquitin-conjugating enzyme E2 E1 (Fragment) OS=Homo sapiens OX=9606 GN=UBE2E1 PE=1 SV=1;tr|H7C061|H7C061_HUMAN Ubiquitin-	Ubiquitin-conjugating enzyme E2 E1;Ubiquitin-conjugating enzyme E2 E2;Ubiquitin-conjugating enzyme E2 E3	UBE2E2;UBE2E1;UBE2E3	NaN	0.479501	2.0855	0.77584	0.959417	1.0423	NaN	NaN	NaN	NaN	NaN	NaN	11	1	1	1	0	1	1	1	0	0	0	0	0	1	1	1	0	0	0	0	0	1	1	1	0	0	0	0	11.7	11.7	11.7	10.424	94
F6MDI1;C9IYG1;A0A087X2H0;Q99728-3;Q99728-2;Q99728;A0A087WZ19	F6MDI1;C9IYG1;A0A087X2H0;Q99728-3;Q99728-2;Q99728	tr|F6MDI1|F6MDI1_HUMAN BRCA1 associated RING domain 1 isoform delta OS=Homo sapiens OX=9606 GN=BARD1 PE=1 SV=1;tr|C9IYG1|C9IYG1_HUMAN BRCA1-associated RING domain protein 1 OS=Homo sapiens OX=9606 GN=BARD1 PE=1 SV=2;tr|A0A087X2H0|A0A087X2H0_HUMAN BRCA1-ass	BRCA1-associated RING domain protein 1	BARD1	NaN	NaN	NaN	1.0208	NaN	NaN	NaN	0.482835	2.0711	NaN	0.663042	1.5082	7	3	3	3	0	0	1	1	0	1	0	1	0	0	1	1	0	1	0	1	0	0	1	1	0	1	0	1	14.7	14.7	14.7	35.058	307
A0A096LNY6;A0A1B0GWJ0;A0A1B0GTJ7;A0A0A6YY92;P30566;A0A096LP92;A0A096LPA2;A0A096LNY5;A0A1B0GTG9;A0A1B0GWF8;P30566-2	A0A096LNY6;A0A1B0GWJ0;A0A1B0GTJ7;A0A0A6YY92;P30566;A0A096LP92;A0A096LPA2;A0A096LNY5;A0A1B0GTG9;A0A1B0GWF8;P30566-2	tr|A0A096LNY6|A0A096LNY6_HUMAN Adenylosuccinate lyase (Fragment) OS=Homo sapiens OX=9606 GN=ADSL PE=1 SV=1;tr|A0A1B0GWJ0|A0A1B0GWJ0_HUMAN Adenylosuccinate lyase OS=Homo sapiens OX=9606 GN=ADSL PE=1 SV=1;tr|A0A1B0GTJ7|A0A1B0GTJ7_HUMAN Adenylosuccinate lyase	Adenylosuccinate lyase	ADSL	NaN	NaN	NaN	NaN	NaN	NaN	NaN	0.670151	1.4922	0.55454	0.645578	1.549	11	3	3	3	0	0	0	0	0	2	2	2	0	0	0	0	0	2	2	2	0	0	0	0	0	2	2	2	15.3	15.3	15.3	40.826	360
H0Y7N6;F6XFR5;J3QSX6;A0A494C1P1;A0A494C1G0;F8W8M4;A0A0A0MRL6;A0A3B3IS55;O14639-4;O14639-3;O14639-5;O14639-2;O14639-6;O14639	H0Y7N6;F6XFR5;J3QSX6;A0A494C1P1;A0A494C1G0;F8W8M4;A0A0A0MRL6;A0A3B3IS55;O14639-4;O14639-3;O14639-5;O14639-2;O14639-6;O14639	tr|H0Y7N6|H0Y7N6_HUMAN Actin-binding LIM protein 1 (Fragment) OS=Homo sapiens OX=9606 GN=ABLIM1 PE=1 SV=1;tr|F6XFR5|F6XFR5_HUMAN Actin-binding LIM protein 1 (Fragment) OS=Homo sapiens OX=9606 GN=ABLIM1 PE=1 SV=1;tr|J3QSX6|J3QSX6_HUMAN Actin-binding LIM pro	Actin-binding LIM protein 1	ABLIM1	NaN	NaN	NaN	2.2153	NaN	NaN	NaN	NaN	NaN	NaN	NaN	NaN	14	1	1	1	0	0	1	1	0	0	0	0	0	0	1	1	0	0	0	0	0	0	1	1	0	0	0	0	8.7	8.7	8.7	19.642	172
A0A0A0MRN4;Q5BKZ1-3;Q5BKZ1	A0A0A0MRN4;Q5BKZ1-3;Q5BKZ1	tr|A0A0A0MRN4|A0A0A0MRN4_HUMAN DBIRD complex subunit ZNF326 OS=Homo sapiens OX=9606 GN=ZNF326 PE=1 SV=1;sp|Q5BKZ1-3|ZN326_HUMAN Isoform 3 of DBIRD complex subunit ZNF326 OS=Homo sapiens OX=9606 GN=ZNF326;sp|Q5BKZ1|ZN326_HUMAN DBIRD complex subunit ZNF326 O	DBIRD complex subunit ZNF326	ZNF326	NaN	NaN	NaN	NaN	NaN	NaN	NaN	NaN	NaN	0.90929	NaN	NaN	3	1	1	1	0	0	0	0	0	0	1	0	0	0	0	0	0	0	1	0	0	0	0	0	0	0	1	0	3.2	3.2	3.2	55.57	493
A0A0A0MRR1;Q5VV50;Q5VV52-3;Q5VV52;Q5VV51	A0A0A0MRR1;Q5VV50;Q5VV52-3;Q5VV52	tr|A0A0A0MRR1|A0A0A0MRR1_HUMAN Zinc finger protein 691 (Fragment) OS=Homo sapiens OX=9606 GN=ZNF691 PE=1 SV=1;tr|Q5VV50|Q5VV50_HUMAN Zinc finger protein 691 OS=Homo sapiens OX=9606 GN=ZNF691 PE=1 SV=1;sp|Q5VV52-3|ZN691_HUMAN Isoform 2 of Zinc finger protei	Zinc finger protein 691	ZNF691	NaN	NaN	NaN	1.3088	NaN	NaN	0.90515	NaN	NaN	0.79336	NaN	NaN	5	3	3	3	0	0	2	0	1	0	1	0	0	0	2	0	1	0	1	0	0	0	2	0	1	0	1	0	12.2	12.2	12.2	33.708	296
C9IZW4;H0Y8D8;A0A0A0MSN1;Q3B891;A0A494C182;E9PH68;E7EWN5;A0A0U1RRA9;Q5YLB2;P38398-8;P38398-4;P38398;P38398-7	C9IZW4;H0Y8D8;A0A0A0MSN1;Q3B891;A0A494C182;E9PH68;E7EWN5;A0A0U1RRA9;Q5YLB2;P38398-8;P38398-4;P38398;P38398-7	tr|C9IZW4|C9IZW4_HUMAN Breast cancer type 1 susceptibility protein (Fragment) OS=Homo sapiens OX=9606 GN=BRCA1 PE=1 SV=1;tr|H0Y8D8|H0Y8D8_HUMAN Breast cancer type 1 susceptibility protein (Fragment) OS=Homo sapiens OX=9606 GN=BRCA1 PE=1 SV=1;tr|A0A0A0MSN1|	Breast cancer type 1 susceptibility protein	BRCA1	NaN	NaN	NaN	NaN	NaN	NaN	NaN	NaN	NaN	NaN	NaN	NaN	13	1	1	1	0	0	0	1	0	0	0	0	0	0	0	1	0	0	0	0	0	0	0	1	0	0	0	0	11.3	11.3	11.3	20.037	177
A0A0A0MTP7;F8VXG7;Q99590-2;Q99590	A0A0A0MTP7;F8VXG7;Q99590-2;Q99590	tr|A0A0A0MTP7|A0A0A0MTP7_HUMAN Protein SCAF11 OS=Homo sapiens OX=9606 GN=SCAF11 PE=1 SV=1;tr|F8VXG7|F8VXG7_HUMAN Protein SCAF11 OS=Homo sapiens OX=9606 GN=SCAF11 PE=1 SV=1;sp|Q99590-2|SCAFB_HUMAN Isoform 2 of Protein SCAF11 OS=Homo sapiens OX=9606 GN=SCAF1	Protein SCAF11	SCAF11	NaN	NaN	NaN	0.82523	0.0984252	10.16	NaN	NaN	NaN	NaN	NaN	NaN	4	1	1	1	0	0	1	1	0	0	0	0	0	0	1	1	0	0	0	0	0	0	1	1	0	0	0	0	1.4	1.4	1.4	106.01	935
A0A4W8ZXM2;A0A0B4J1Y9;A0A0J9YX35;A0A0A0MS15;A0A0B4J1V0;A0A0B4J1V6;P0DP04;A0A075B6Q5;A0A0B4J1X8;P0DP03;P0DP02;A0A0B4J2B5;A0A0J9YY99;A0A0C4DH32;A0A0B4J1V1;S4R460;P0DTE1;S4R3C0;A0A075B7F0;A0A075B7F1;A0A0C4DH36;A0A0B4J1X5;P01782;P01766;P01767;P01780;P01772;P01768;P01764;P01763;P01762	A0A4W8ZXM2;A0A0B4J1Y9;A0A0J9YX35;A0A0A0MS15;A0A0B4J1V0;A0A0B4J1V6;P0DP04;A0A075B6Q5;A0A0B4J1X8;P0DP03;P0DP02;A0A0B4J2B5;A0A0J9YY99;A0A0C4DH32;A0A0B4J1V1;S4R460;P0DTE1;S4R3C0;A0A075B7F0;A0A075B7F1;A0A0C4DH36;A0A0B4J1X5;P01782;P01766;P01767;P01780;P01772;P01768;P01764;P01763;P01762	tr|A0A4W8ZXM2|A0A4W8ZXM2_HUMAN Immunoglobulin heavy variable 3-72 OS=Homo sapiens OX=9606 GN=IGHV3-72 PE=1 SV=1;sp|A0A0B4J1Y9|HV372_HUMAN Immunoglobulin heavy variable 3-72 OS=Homo sapiens OX=9606 GN=IGHV3-72 PE=3 SV=1;sp|A0A0J9YX35|HV64D_HUMAN Immunoglobu	Ig heavy chain V-III region DOB;Ig heavy chain V-III region BRO;Ig heavy chain V-III region BUT;Ig heavy chain V-III region JON;Ig heavy chain V-III region KOL;Ig heavy chain V-III region CAM;Ig heavy chain V-III region 23;Ig heavy chain V-III region WEA;Ig heavy chain V-III region TRO	IGHV3-72;IGHV3-49;IGHV3-15;IGHV3-73;IGHV3-64;IGHV3-43;IGHV3OR16-9;IGHV3-20;IGHV3-21;IGHV3OR16-10;IGHV3OR16-8;IGHV3-38;IGHV3-74;IGHV3-23	NaN	NaN	NaN	NaN	NaN	NaN	NaN	NaN	NaN	NaN	NaN	NaN	31	2	2	1	1	0	2	1	0	1	0	0	1	0	2	1	0	1	0	0	1	0	1	1	0	0	0	0	17.8	17.8	10.9	11.167	101
U3KQS4;H7C4V0;E9PD56;H7BYG4;W5RWE6;A0A0C4DG95;Q7Z7A4-3;Q7Z7A4-5;Q7Z7A4-7;Q7Z7A4-2;Q7Z7A4-6;Q7Z7A4-4;Q7Z7A4	U3KQS4;H7C4V0;E9PD56;H7BYG4;W5RWE6;A0A0C4DG95;Q7Z7A4-3;Q7Z7A4-5;Q7Z7A4-7;Q7Z7A4-2;Q7Z7A4-6;Q7Z7A4-4;Q7Z7A4	tr|U3KQS4|U3KQS4_HUMAN PX domain-containing protein kinase-like protein (Fragment) OS=Homo sapiens OX=9606 GN=PXK PE=1 SV=1;tr|H7C4V0|H7C4V0_HUMAN PX domain-containing protein kinase-like protein (Fragment) OS=Homo sapiens OX=9606 GN=PXK PE=1 SV=1;tr|E9PD5	PX domain-containing protein kinase-like protein	PXK	NaN	NaN	NaN	NaN	NaN	NaN	NaN	NaN	NaN	0.43123	0.785731	1.2727	13	1	1	1	0	0	0	0	0	1	1	1	0	0	0	0	0	1	1	1	0	0	0	0	0	1	1	1	10.3	10.3	10.3	22.614	203
A0A0C4DH42	A0A0C4DH42	sp|A0A0C4DH42|HV366_HUMAN Immunoglobulin heavy variable 3-66 OS=Homo sapiens OX=9606 GN=IGHV3-66 PE=3 SV=1		IGHV3-66	NaN	NaN	NaN	NaN	NaN	NaN	NaN	NaN	NaN	NaN	NaN	NaN	1	2	1	1	0	0	1	1	0	1	0	0	0	0	0	1	0	0	0	0	0	0	0	1	0	0	0	0	25.9	19.8	19.8	12.698	116
I3L354;A0A2R8Y7Z3;A0A0D9SEN7;I3L0L0;Q13950-3;Q13950-2;Q13950	I3L354;A0A2R8Y7Z3;A0A0D9SEN7;I3L0L0;Q13950-3;Q13950-2;Q13950	tr|I3L354|I3L354_HUMAN Runt-related transcription factor 2 OS=Homo sapiens OX=9606 GN=RUNX2 PE=1 SV=1;tr|A0A2R8Y7Z3|A0A2R8Y7Z3_HUMAN Runt-related transcription factor 2 OS=Homo sapiens OX=9606 GN=RUNX2 PE=1 SV=1;tr|A0A0D9SEN7|A0A0D9SEN7_HUMAN Runt-related	Runt-related transcription factor 2	RUNX2	NaN	NaN	NaN	NaN	NaN	NaN	0.34932	NaN	NaN	0.31403	NaN	NaN	7	1	1	1	1	0	0	0	1	0	1	0	1	0	0	0	1	0	1	0	1	0	0	0	1	0	1	0	5.4	5.4	5.4	30.15	276
P15884-11;P15884-12;A0A1B0GVR6;H3BTP3;H3BPJ7;A0A1B0GVB8;E9PH57;A0A0D9SG78;A0A1B0GW91;P15884-6;P15884-3;A0A1B0GWD5;P15884;P15884-13;P15884-14;P15884-16;P15884-2;P15884-10;P15884-4;P15884-5;P15884-7;P15884-15;P15884-8;P15884-9;A0A0D9SEZ3;A0A0D9SEK1;A0A0D9SFU5;K7ESI6	P15884-11;P15884-12;A0A1B0GVR6;H3BTP3;H3BPJ7;A0A1B0GVB8;E9PH57;A0A0D9SG78;A0A1B0GW91;P15884-6;P15884-3;A0A1B0GWD5;P15884;P15884-13;P15884-14;P15884-16;P15884-2;P15884-10;P15884-4;P15884-5;P15884-7;P15884-15;P15884-8;P15884-9;A0A0D9SEZ3;A0A0D9SEK1;A0A0D9SFU5;K7ESI6	sp|P15884-11|ITF2_HUMAN Isoform 11 of Transcription factor 4 OS=Homo sapiens OX=9606 GN=TCF4;sp|P15884-12|ITF2_HUMAN Isoform E- of Transcription factor 4 OS=Homo sapiens OX=9606 GN=TCF4;tr|A0A1B0GVR6|A0A1B0GVR6_HUMAN Transcription factor 4 OS=Homo sapiens	Transcription factor 4	TCF4	NaN	NaN	NaN	NaN	NaN	NaN	NaN	NaN	NaN	NaN	NaN	NaN	28	2	2	2	0	0	1	0	0	0	0	1	0	0	1	0	0	0	0	1	0	0	1	0	0	0	0	1	4.2	4.2	4.2	64.602	600
A0A1W2PS56;A0A140T9X5;Q5SUL5;B0UXQ0;Q5RIP0;Q5QT33;O19617;O78179;A0A1W2PSE7;A0A0G2JIF0;A0A140T962;A0A140T921;A0A0G2JIF2;A0A140T8Y4;A0A140T9I0;Q5SPM2;A0A140T913;A0A140T912;A0A0G2JH50;A0A140T9H5;A2AEA2;A0A140T9J9;A0A0G2JPD3;A0A0G2JL56;A0A140T930;A0A140T9B3;A0A140T9U8;A0A1W2PP77;Q5SRN5;Q53Z42;A0A1W2PS24;Q9GJ45;A0A1W2PRX1;Q5SRN7;A0A0G2JI36;A0A140T8W8;A0A140T933;A0A140T941;A0A140T955;A0A140T975;A0A1W2P…	A0A1W2PS56;A0A140T9X5;Q5SUL5;B0UXQ0;Q5RIP0;Q5QT33;O19617;O78179;A0A1W2PSE7;A0A0G2JIF0;A0A140T962;A0A140T921;A0A0G2JIF2;A0A140T8Y4;A0A140T9I0;Q5SPM2;A0A140T913;A0A140T912;A0A0G2JH50;A0A140T9H5;A2AEA2;A0A140T9J9;A0A0G2JPD3;A0A0G2JL56;A0A140T930;A0A140T9B3;A0A140T9U8;A0A1W2PP77;Q5SRN5;Q53Z42;A0A1W2PS24;Q9GJ45;A0A1W2PRX1;Q5SRN7;A0A0G2JI36;A0A140T8W8;A0A140T933;A0A140T941;A0A140T955;A0A140T975;A0A1W2P…	tr|A0A1W2PS56|A0A1W2PS56_HUMAN HLA class I histocompatibility antigen, C alpha chain OS=Homo sapiens OX=9606 GN=HLA-C PE=1 SV=1;tr|A0A140T9X5|A0A140T9X5_HUMAN HLA class I histocompatibility antigen, A alpha chain (Fragment) OS=Homo sapiens OX=9606 GN=HLA-A	HLA class I histocompatibility antigen, Cw-7 alpha chain;HLA class I histocompatibility antigen, A-3 alpha chain;Putative HLA class I histocompatibility antigen, alpha chain H	HLA-A;HLA-Cw;HLA-C;HLA-H	NaN	NaN	NaN	NaN	NaN	NaN	NaN	NaN	NaN	NaN	NaN	NaN	59	1	1	1	0	0	0	1	0	0	0	0	0	0	0	1	0	0	0	0	0	0	0	1	0	0	0	0	9.8	9.8	9.8	26.87	244
A0A0U1RRL8;Q8TB22-3;Q8TB22;Q8TB22-2	A0A0U1RRL8;Q8TB22-3;Q8TB22;Q8TB22-2	tr|A0A0U1RRL8|A0A0U1RRL8_HUMAN Spermatogenesis-associated protein 20 OS=Homo sapiens OX=9606 GN=SPATA20 PE=1 SV=1;sp|Q8TB22-3|SPT20_HUMAN Isoform 3 of Spermatogenesis-associated protein 20 OS=Homo sapiens OX=9606 GN=SPATA20;sp|Q8TB22|SPT20_HUMAN Spermatoge	Spermatogenesis-associated protein 20	SPATA20	NaN	NaN	NaN	NaN	NaN	NaN	NaN	NaN	NaN	NaN	NaN	NaN	4	1	1	1	1	0	0	1	0	0	1	0	1	0	0	1	0	0	1	0	1	0	0	1	0	0	1	0	1.9	1.9	1.9	88.051	786
A0A0U1RRM8;H0YJ34;Q96AC1-2;Q96AC1;Q96AC1-3;H0YJB6	A0A0U1RRM8;H0YJ34;Q96AC1-2;Q96AC1;Q96AC1-3	tr|A0A0U1RRM8|A0A0U1RRM8_HUMAN Fermitin family homolog 2 (Fragment) OS=Homo sapiens OX=9606 GN=FERMT2 PE=1 SV=1;tr|H0YJ34|H0YJ34_HUMAN Fermitin family homolog 2 (Fragment) OS=Homo sapiens OX=9606 GN=FERMT2 PE=1 SV=1;sp|Q96AC1-2|FERM2_HUMAN Isoform 2 of Fer	Fermitin family homolog 2	FERMT2	NaN	NaN	NaN	NaN	1.22671	0.81519	0.67687	0.424953	2.3532	0.65702	0.513927	1.9458	6	3	3	3	0	1	0	1	2	1	2	1	0	1	0	1	2	1	2	1	0	1	0	1	2	1	2	1	9.2	9.2	9.2	61.796	545
A0A1B0GTK4	A0A1B0GTK4	sp|A0A1B0GTK4|F237A_HUMAN Protein FAM237A OS=Homo sapiens OX=9606 GN=FAM237A PE=3 SV=1			NaN	NaN	NaN	NaN	NaN	NaN	NaN	NaN	NaN	NaN	NaN	NaN	1	1	1	1	0	1	0	0	0	0	1	0	0	1	0	0	0	0	1	0	0	1	0	0	0	0	1	0	5.5	5.5	5.5	20.56	181
A0A1B0GV57;Q9NYJ8-2;Q9NYJ8	A0A1B0GV57;Q9NYJ8-2;Q9NYJ8	tr|A0A1B0GV57|A0A1B0GV57_HUMAN TGF-beta-activated kinase 1 and MAP3K7-binding protein 2 OS=Homo sapiens OX=9606 GN=TAB2 PE=1 SV=1;sp|Q9NYJ8-2|TAB2_HUMAN Isoform 2 of TGF-beta-activated kinase 1 and MAP3K7-binding protein 2 OS=Homo sapiens OX=9606 GN=TAB2;s	TGF-beta-activated kinase 1 and MAP3K7-binding protein 2	TAB2	NaN	NaN	NaN	0.60083	NaN	NaN	NaN	0.759359	1.3169	NaN	NaN	NaN	3	1	1	1	0	0	1	0	0	1	0	0	0	0	1	0	0	1	0	0	0	0	1	0	0	1	0	0	3.7	3.7	3.7	45.531	409
A0A1C7CYX9;Q16555-2;Q16555	A0A1C7CYX9;Q16555-2;Q16555	tr|A0A1C7CYX9|A0A1C7CYX9_HUMAN Dihydropyrimidinase-related protein 2 OS=Homo sapiens OX=9606 GN=DPYSL2 PE=1 SV=1;sp|Q16555-2|DPYL2_HUMAN Isoform 2 of Dihydropyrimidinase-related protein 2 OS=Homo sapiens OX=9606 GN=DPYSL2;sp|Q16555|DPYL2_HUMAN Dihydropyrim	Dihydropyrimidinase-related protein 2	DPYSL2	NaN	NaN	NaN	NaN	NaN	NaN	NaN	NaN	NaN	NaN	NaN	NaN	3	2	2	2	0	0	0	2	0	0	0	0	0	0	0	2	0	0	0	0	0	0	0	2	0	0	0	0	7.2	7.2	7.2	73.502	677
S4R3N9;A0A1P0AYU5;Q9BWM7	S4R3N9;A0A1P0AYU5;Q9BWM7	tr|S4R3N9|S4R3N9_HUMAN Sideroflexin-3 OS=Homo sapiens OX=9606 GN=SFXN3 PE=1 SV=1;tr|A0A1P0AYU5|A0A1P0AYU5_HUMAN Sidoreflexin OS=Homo sapiens OX=9606 GN=SFXN3 PE=1 SV=1;sp|Q9BWM7|SFXN3_HUMAN Sideroflexin-3 OS=Homo sapiens OX=9606 GN=SFXN3 PE=1 SV=3	Sideroflexin-3	SFXN3	NaN	NaN	NaN	NaN	0.659674	1.5159	NaN	NaN	NaN	NaN	NaN	NaN	3	1	1	1	0	0	0	1	0	0	0	0	0	0	0	1	0	0	0	0	0	0	0	1	0	0	0	0	7.9	7.9	7.9	19.605	177
A0A1W2PNZ9;Q15652-2;Q15652-3;Q15652;H7BXU7	A0A1W2PNZ9;Q15652-2;Q15652-3;Q15652;H7BXU7	tr|A0A1W2PNZ9|A0A1W2PNZ9_HUMAN Probable JmjC domain-containing histone demethylation protein 2C OS=Homo sapiens OX=9606 GN=JMJD1C PE=1 SV=1;sp|Q15652-2|JHD2C_HUMAN Isoform 2 of Probable JmjC domain-containing histone demethylation protein 2C OS=Homo sapien	Probable JmjC domain-containing histone demethylation protein 2C	JMJD1C	NaN	NaN	NaN	0.59876	NaN	NaN	NaN	NaN	NaN	NaN	NaN	NaN	5	2	2	2	0	0	2	0	0	0	0	0	0	0	2	0	0	0	0	0	0	0	2	0	0	0	0	0	1.5	1.5	1.5	263.14	2358
A0A1W2PPU4;Q06124-3;Q06124;Q06124-1;H0YF12	A0A1W2PPU4;Q06124-3;Q06124;Q06124-1;H0YF12	tr|A0A1W2PPU4|A0A1W2PPU4_HUMAN Tyrosine-protein phosphatase non-receptor type 11 OS=Homo sapiens OX=9606 GN=PTPN11 PE=1 SV=1;sp|Q06124-3|PTN11_HUMAN Isoform 3 of Tyrosine-protein phosphatase non-receptor type 11 OS=Homo sapiens OX=9606 GN=PTPN11;sp|Q06124|	Tyrosine-protein phosphatase non-receptor type 11	PTPN11	NaN	NaN	NaN	1.1835	NaN	NaN	1.2883	0.866551	1.154	0.66144	1.00514	0.99489	5	2	2	2	1	0	1	1	2	2	1	1	1	0	1	1	2	2	1	1	1	0	1	1	2	2	1	1	12	12	12	24.307	216
E9PDY7;G5E9V3;A0A1W2PQ63;E9PFQ4;Q86SQ0-2;Q86SQ0-3;Q86SQ0	E9PDY7;G5E9V3;A0A1W2PQ63;E9PFQ4;Q86SQ0-2;Q86SQ0-3;Q86SQ0	tr|E9PDY7|E9PDY7_HUMAN Pleckstrin homology-like domain family B member 2 OS=Homo sapiens OX=9606 GN=PHLDB2 PE=1 SV=1;tr|G5E9V3|G5E9V3_HUMAN Pleckstrin homology-like domain family B member 2 OS=Homo sapiens OX=9606 GN=PHLDB2 PE=1 SV=1;tr|A0A1W2PQ63|A0A1W2PQ	Pleckstrin homology-like domain family B member 2	PHLDB2	NaN	NaN	NaN	NaN	NaN	NaN	NaN	NaN	NaN	NaN	NaN	NaN	7	1	1	1	0	0	0	1	0	0	0	0	0	0	0	1	0	0	0	0	0	0	0	1	0	0	0	0	5	5	5	56.883	519
O60313-10;O60313-11;A0A2R8Y3X5;E5KLJ9;A0A2R8YDM2;C9JMB8;A0A2R8YE78;O60313-2;O60313;O60313-9;O60313-13;A0A2R8YGE5;A0A2R8Y4Q3;A0A2R8YD53;A0A2R8Y4G4;A0A2R8YE54;A0A2R8YFD1	O60313-10;O60313-11;A0A2R8Y3X5;E5KLJ9;A0A2R8YDM2;C9JMB8;A0A2R8YE78;O60313-2;O60313;O60313-9;O60313-13;A0A2R8YGE5;A0A2R8Y4Q3;A0A2R8YD53;A0A2R8Y4G4;A0A2R8YE54;A0A2R8YFD1	sp|O60313-10|OPA1_HUMAN Isoform 4 of Dynamin-like 120 kDa protein, mitochondrial OS=Homo sapiens OX=9606 GN=OPA1;sp|O60313-11|OPA1_HUMAN Isoform 5 of Dynamin-like 120 kDa protein, mitochondrial OS=Homo sapiens OX=9606 GN=OPA1;tr|A0A2R8Y3X5|A0A2R8Y3X5_HUMAN	Dynamin-like 120 kDa protein, mitochondrial;Dynamin-like 120 kDa protein, form S1	OPA1	NaN	NaN	NaN	NaN	NaN	NaN	1.4997	1.0844	0.92217	0.53948	0.646705	1.5463	17	6	6	6	0	0	0	0	4	5	1	3	0	0	0	0	4	5	1	3	0	0	0	0	4	5	1	3	7.8	7.8	7.8	117.74	1015
A0A2R8Y5P9;Q8TF72	A0A2R8Y5P9;Q8TF72	tr|A0A2R8Y5P9|A0A2R8Y5P9_HUMAN Protein Shroom3 OS=Homo sapiens OX=9606 GN=SHROOM3 PE=1 SV=1;sp|Q8TF72|SHRM3_HUMAN Protein Shroom3 OS=Homo sapiens OX=9606 GN=SHROOM3 PE=1 SV=2	Protein Shroom3	SHROOM3	NaN	NaN	NaN	NaN	NaN	NaN	NaN	NaN	NaN	NaN	NaN	NaN	2	1	1	1	1	0	0	0	0	0	0	0	1	0	0	0	0	0	0	0	1	0	0	0	0	0	0	0	0.5	0.5	0.5	208.05	1915
P06733;A0A2R8Y6G6;A0A2R8YEM5;F5H0C8;E5RGZ4;K7ERS8;K7EPM1;K7EM90;K7EKN2;E5RG95;E5RI09;A0A2R8Y798;F5H1C3;A0A2R8YEG5;P06733-2;P13929-3;P09104-2;P13929-2;P09104;P13929;A0A2R8Y879	P06733;A0A2R8Y6G6;A0A2R8YEM5;F5H0C8;E5RGZ4;K7ERS8;K7EPM1;K7EM90;K7EKN2;E5RG95;E5RI09;A0A2R8Y798;F5H1C3;A0A2R8YEG5;P06733-2;P13929-3;P09104-2;P13929-2;P09104;P13929;A0A2R8Y879	sp|P06733|ENOA_HUMAN Alpha-enolase OS=Homo sapiens OX=9606 GN=ENO1 PE=1 SV=2;tr|A0A2R8Y6G6|A0A2R8Y6G6_HUMAN 2-phospho-D-glycerate hydro-lyase OS=Homo sapiens OX=9606 GN=ENO1 PE=1 SV=1;tr|A0A2R8YEM5|A0A2R8YEM5_HUMAN 2-phospho-D-glycerate hydro-lyase (Fragme	Alpha-enolase;Enolase;Beta-enolase;Gamma-enolase	ENO1;ENO2;ENO3	NaN	NaN	NaN	NaN	NaN	NaN	NaN	NaN	NaN	NaN	NaN	NaN	21	2	2	2	2	0	0	0	0	0	0	0	2	0	0	0	0	0	0	0	2	0	0	0	0	0	0	0	8.5	8.5	8.5	47.168	434
A0A2R8YDT1;P15104	A0A2R8YDT1;P15104	tr|A0A2R8YDT1|A0A2R8YDT1_HUMAN Glutamine synthetase OS=Homo sapiens OX=9606 GN=GLUL PE=1 SV=1;sp|P15104|GLNA_HUMAN Glutamine synthetase OS=Homo sapiens OX=9606 GN=GLUL PE=1 SV=4	Glutamine synthetase	GLUL	NaN	NaN	NaN	NaN	NaN	NaN	NaN	NaN	NaN	NaN	NaN	NaN	2	1	1	1	1	1	1	0	0	1	1	1	1	1	1	0	0	1	1	1	1	1	1	0	0	1	1	1	3.2	3.2	3.2	57.174	507
A0A3B3IS71;P06400	A0A3B3IS71;P06400	tr|A0A3B3IS71|A0A3B3IS71_HUMAN Retinoblastoma-associated protein OS=Homo sapiens OX=9606 GN=RB1 PE=1 SV=1;sp|P06400|RB_HUMAN Retinoblastoma-associated protein OS=Homo sapiens OX=9606 GN=RB1 PE=1 SV=2	Retinoblastoma-associated protein	RB1	NaN	NaN	NaN	NaN	NaN	NaN	NaN	0.221484	4.515	0.31092	0.462342	2.1629	2	3	3	3	1	1	1	1	0	1	2	3	1	1	1	1	0	1	2	3	1	1	1	1	0	1	2	3	6.6	6.6	6.6	105.45	923
H0YHI8;A0A3B3ISH4;O14974-5;O14974-2;O14974	H0YHI8;A0A3B3ISH4;O14974-5;O14974-2;O14974	tr|H0YHI8|H0YHI8_HUMAN Protein phosphatase 1 regulatory subunit 12A (Fragment) OS=Homo sapiens OX=9606 GN=PPP1R12A PE=1 SV=1;tr|A0A3B3ISH4|A0A3B3ISH4_HUMAN Protein phosphatase 1 regulatory subunit 12A (Fragment) OS=Homo sapiens OX=9606 GN=PPP1R12A PE=1 SV=	Protein phosphatase 1 regulatory subunit 12A	PPP1R12A	NaN	NaN	NaN	0.77768	1.63994	0.60978	1.0165	NaN	NaN	0.29165	NaN	NaN	5	1	1	1	0	0	1	1	1	1	1	0	0	0	1	1	1	1	1	0	0	0	1	1	1	1	1	0	4.6	4.6	4.6	40.504	367
A0A3B3ISS6;Q14956-2;Q14956	A0A3B3ISS6;Q14956-2;Q14956	tr|A0A3B3ISS6|A0A3B3ISS6_HUMAN Transmembrane glycoprotein NMB OS=Homo sapiens OX=9606 GN=GPNMB PE=1 SV=1;sp|Q14956-2|GPNMB_HUMAN Isoform 2 of Transmembrane glycoprotein NMB OS=Homo sapiens OX=9606 GN=GPNMB;sp|Q14956|GPNMB_HUMAN Transmembrane glycoprotein N	Transmembrane glycoprotein NMB	GPNMB	NaN	NaN	NaN	NaN	NaN	NaN	NaN	NaN	NaN	NaN	NaN	NaN	3	2	2	2	1	0	1	0	0	0	0	0	1	0	1	0	0	0	0	0	1	0	1	0	0	0	0	0	4.4	4.4	4.4	65.941	588
A0A3F2YP85;A0A494C0J8;H0Y4G9;Q99836-3;Q99836-5;Q99836;Q99836-6;A0A3B3ITY3;A0A0A0MSI9;Q99836-4;Q99836-2	A0A3F2YP85;A0A494C0J8;H0Y4G9;Q99836-3;Q99836-5;Q99836;Q99836-6;A0A3B3ITY3;A0A0A0MSI9;Q99836-4;Q99836-2	tr|A0A3F2YP85|A0A3F2YP85_HUMAN Myeloid differentiation primary response protein MyD88 OS=Homo sapiens OX=9606 GN=MYD88 PE=1 SV=1;tr|A0A494C0J8|A0A494C0J8_HUMAN Myeloid differentiation primary response protein MyD88 OS=Homo sapiens OX=9606 GN=MYD88 PE=1 SV=	Myeloid differentiation primary response protein MyD88	MYD88	NaN	NaN	NaN	NaN	NaN	NaN	NaN	NaN	NaN	NaN	NaN	NaN	11	2	2	2	0	0	1	1	0	0	0	0	0	0	1	1	0	0	0	0	0	0	1	1	0	0	0	0	17.6	17.6	17.6	22.123	204
A0A494BX66;A0A590UJT6;Q2TAC2-2;Q2TAC2	A0A494BX66;A0A590UJT6;Q2TAC2-2;Q2TAC2	tr|A0A494BX66|A0A494BX66_HUMAN Coiled-coil domain-containing protein 57 OS=Homo sapiens OX=9606 GN=CCDC57 PE=1 SV=1;tr|A0A590UJT6|A0A590UJT6_HUMAN Coiled-coil domain-containing protein 57 OS=Homo sapiens OX=9606 GN=CCDC57 PE=1 SV=1;sp|Q2TAC2-2|CCD57_HUMAN	Coiled-coil domain-containing protein 57	CCDC57	NaN	NaN	NaN	NaN	NaN	NaN	12.212	NaN	NaN	NaN	NaN	NaN	4	1	1	1	0	0	0	0	1	0	0	0	0	0	0	0	1	0	0	0	0	0	0	0	1	0	0	0	1.1	1.1	1.1	103.17	916
A0A494BYR6;Q86Y91-6;Q86Y91;Q8NI77	A0A494BYR6;Q86Y91-6;Q86Y91	tr|A0A494BYR6|A0A494BYR6_HUMAN Kinesin-like protein OS=Homo sapiens OX=9606 GN=KIF18B PE=1 SV=1;sp|Q86Y91-6|KI18B_HUMAN Isoform 2 of Kinesin-like protein KIF18B OS=Homo sapiens OX=9606 GN=KIF18B;sp|Q86Y91|KI18B_HUMAN Kinesin-like protein KIF18B OS=Homo sap	Kinesin-like protein KIF18B	KIF18B	NaN	NaN	NaN	0.68279	NaN	NaN	0.61202	0.796369	1.2557	0.99237	2.0762	0.48165	4	4	4	4	0	1	2	0	1	2	1	1	0	1	2	0	1	2	1	1	0	1	2	0	1	2	1	1	6.4	6.4	6.4	91.964	842
J3KS23;A0A494C0A9;Q13951;Q13951-2	J3KS23;A0A494C0A9;Q13951;Q13951-2	tr|J3KS23|J3KS23_HUMAN Core-binding factor subunit beta OS=Homo sapiens OX=9606 GN=CBFB PE=1 SV=1;tr|A0A494C0A9|A0A494C0A9_HUMAN Core-binding factor subunit beta OS=Homo sapiens OX=9606 GN=CBFB PE=1 SV=1;sp|Q13951|PEBB_HUMAN Core-binding factor subunit bet	Core-binding factor subunit beta	CBFB	NaN	NaN	NaN	NaN	NaN	NaN	NaN	NaN	NaN	0.4743	1.10787	0.90263	4	1	1	1	1	0	0	1	0	0	1	1	1	0	0	1	0	0	1	1	1	0	0	1	0	0	1	1	19.5	19.5	19.5	9.6798	82
A0A494C128;O00567;H0Y653;H0YDU4;Q5JXT2	A0A494C128;O00567;H0Y653;H0YDU4;Q5JXT2	tr|A0A494C128|A0A494C128_HUMAN Nucleolar protein 56 OS=Homo sapiens OX=9606 GN=NOP56 PE=1 SV=1;sp|O00567|NOP56_HUMAN Nucleolar protein 56 OS=Homo sapiens OX=9606 GN=NOP56 PE=1 SV=4;tr|H0Y653|H0Y653_HUMAN Nucleolar protein 56 (Fragment) OS=Homo sapiens OX=9	Nucleolar protein 56	NOP56	NaN	NaN	NaN	NaN	NaN	NaN	0.92016	1.03752	0.96384	0.98217	1.23919	0.80698	5	2	2	2	1	0	0	0	1	1	1	1	1	0	0	0	1	1	1	1	1	0	0	0	1	1	1	1	8.4	8.4	8.4	53.05	478
A0A5F9W493;U3KPX3;A0A590UJ43;P48729-3;Q8N752;P48729;P48729-2;A0A590UJQ7;E5RG27;D6RGE5;A0A590UK94;D6REM4;E7ETM0	A0A5F9W493;U3KPX3;A0A590UJ43;P48729-3;Q8N752;P48729;P48729-2;A0A590UJQ7;E5RG27;D6RGE5;A0A590UK94;D6REM4;E7ETM0	tr|A0A5F9W493|A0A5F9W493_HUMAN Casein kinase 1, alpha 1, isoform CRA_d OS=Homo sapiens OX=9606 GN=CSNK1A1 PE=1 SV=1;tr|U3KPX3|U3KPX3_HUMAN Casein kinase I isoform alpha OS=Homo sapiens OX=9606 GN=CSNK1A1 PE=1 SV=2;tr|A0A590UJ43|A0A590UJ43_HUMAN Casein kina	Casein kinase I isoform alpha;Casein kinase I isoform alpha-like	CSNK1A1;CSNK1A1L	NaN	NaN	NaN	1.0099	NaN	NaN	NaN	0.653937	1.5292	NaN	NaN	NaN	13	2	2	2	0	0	1	0	0	1	0	0	0	0	1	0	0	1	0	0	0	0	1	0	0	1	0	0	5.9	5.9	5.9	40.589	353
C9JBL1;A0A5F9YFS9;Q9Y6A9	C9JBL1;A0A5F9YFS9;Q9Y6A9	tr|C9JBL1|C9JBL1_HUMAN Microsomal signal peptidase 12 kDa subunit OS=Homo sapiens OX=9606 GN=SPCS1 PE=1 SV=1;tr|A0A5F9YFS9|A0A5F9YFS9_HUMAN Microsomal signal peptidase 12 kDa subunit OS=Homo sapiens OX=9606 GN=SPCS1 PE=1 SV=1;sp|Q9Y6A9|SPCS1_HUMAN Signal p	Signal peptidase complex subunit 1	SPCS1	NaN	NaN	NaN	NaN	NaN	NaN	NaN	NaN	NaN	NaN	NaN	NaN	3	1	1	1	1	0	0	0	0	0	0	0	1	0	0	0	0	0	0	0	1	0	0	0	0	0	0	0	21.2	21.2	21.2	9.2748	80
F8VY04;A0A5K1VW67;F8W1A4;P54819-6;P54819-5;P54819-2;P54819	F8VY04;A0A5K1VW67;F8W1A4;P54819-6;P54819-5;P54819-2;P54819	tr|F8VY04|F8VY04_HUMAN Nucleoside-diphosphate kinase OS=Homo sapiens OX=9606 GN=AK2 PE=1 SV=1;tr|A0A5K1VW67|A0A5K1VW67_HUMAN Nucleoside-diphosphate kinase OS=Homo sapiens OX=9606 GN=AK2 PE=1 SV=1;tr|F8W1A4|F8W1A4_HUMAN Adenylate kinase 2, mitochondrial OS=	Adenylate kinase 2, mitochondrial;Adenylate kinase 2, mitochondrial;Adenylate kinase 2, mitochondrial, N-terminally processed	AK2	NaN	NaN	NaN	NaN	NaN	NaN	NaN	NaN	NaN	NaN	NaN	NaN	7	1	1	1	0	0	0	0	0	1	0	0	0	0	0	0	0	1	0	0	0	0	0	0	0	1	0	0	13.2	13.2	13.2	21.226	190
A1KXE4-2;A1KXE4	A1KXE4-2;A1KXE4	sp|A1KXE4-2|F168B_HUMAN Isoform 2 of Myelin-associated neurite-outgrowth inhibitor OS=Homo sapiens OX=9606 GN=FAM168B;sp|A1KXE4|F168B_HUMAN Myelin-associated neurite-outgrowth inhibitor OS=Homo sapiens OX=9606 GN=FAM168B PE=1 SV=1	Myelin-associated neurite-outgrowth inhibitor	FAM168B	NaN	NaN	NaN	NaN	NaN	NaN	NaN	NaN	NaN	NaN	NaN	NaN	2	1	1	1	0	1	1	0	0	0	0	0	0	1	1	0	0	0	0	0	0	1	1	0	0	0	0	0	14.6	14.6	14.6	12.707	123
F5H823;B7ZB78;F5GZG1;P61224-2;P61224-4;P61224-3;P62834;P61224;A6NIZ1	F5H823;B7ZB78;F5GZG1;P61224-2;P61224-4;P61224-3;P62834;P61224;A6NIZ1	tr|F5H823|F5H823_HUMAN Ras-related protein Rap-1b (Fragment) OS=Homo sapiens OX=9606 GN=RAP1B PE=1 SV=1;tr|B7ZB78|B7ZB78_HUMAN Ras-related protein Rap-1b OS=Homo sapiens OX=9606 GN=RAP1B PE=1 SV=1;tr|F5GZG1|F5GZG1_HUMAN Ras-related protein Rap-1b (Fragment	Ras-related protein Rap-1b;Ras-related protein Rap-1A;Ras-related protein Rap-1b-like protein	RAP1B;RAP1A	NaN	NaN	NaN	NaN	NaN	NaN	1.0358	NaN	NaN	0.71706	0.627746	1.593	9	1	1	1	1	0	0	1	1	0	1	1	1	0	0	1	1	0	1	1	1	0	0	1	1	0	1	1	11.7	11.7	11.7	11.916	103
Q49AN9;F5H013;P62308;A8MWD9;C9JVQ0	Q49AN9;F5H013;P62308;A8MWD9	tr|Q49AN9|Q49AN9_HUMAN Small nuclear ribonucleoprotein G OS=Homo sapiens OX=9606 GN=SNRPG PE=1 SV=1;tr|F5H013|F5H013_HUMAN Small nuclear ribonucleoprotein G OS=Homo sapiens OX=9606 GN=SNRPG PE=1 SV=1;sp|P62308|RUXG_HUMAN Small nuclear ribonucleoprotein G O	Small nuclear ribonucleoprotein G;Putative small nuclear ribonucleoprotein G-like protein 15	SNRPG;SNRPGP15	NaN	NaN	NaN	NaN	NaN	NaN	1.1571	1.06819	0.93616	1.1898	0.876808	1.1405	5	3	3	3	0	0	1	0	1	3	3	3	0	0	1	0	1	3	3	3	0	0	1	0	1	3	3	3	31.2	31.2	31.2	7.1013	64
K7EKF3;E7EVE9;A8MX75;P18074-2;P18074	K7EKF3;E7EVE9;A8MX75;P18074-2;P18074	tr|K7EKF3|K7EKF3_HUMAN DNA helicase (Fragment) OS=Homo sapiens OX=9606 GN=ERCC2 PE=1 SV=1;tr|E7EVE9|E7EVE9_HUMAN General transcription and DNA repair factor IIH helicase subunit XPD OS=Homo sapiens OX=9606 GN=ERCC2 PE=1 SV=1;tr|A8MX75|A8MX75_HUMAN General	TFIIH basal transcription factor complex helicase XPD subunit	ERCC2	NaN	NaN	NaN	NaN	NaN	NaN	NaN	NaN	NaN	NaN	NaN	NaN	5	2	2	2	1	0	0	1	0	0	0	0	1	0	0	1	0	0	0	0	1	0	0	1	0	0	0	0	21.8	21.8	21.8	22.548	202
A9C4B8;Q96N66-3;Q96N66;H7C2M4;C9J4E9;A0A0G2JNX6;M0R1Z5;Q96N66-2	A9C4B8;Q96N66-3;Q96N66;H7C2M4;C9J4E9;A0A0G2JNX6;M0R1Z5;Q96N66-2	tr|A9C4B8|A9C4B8_HUMAN Lysophospholipid acyltransferase 7 (Fragment) OS=Homo sapiens OX=9606 GN=MBOAT7 PE=1 SV=1;sp|Q96N66-3|MBOA7_HUMAN Isoform 3 of Lysophospholipid acyltransferase 7 OS=Homo sapiens OX=9606 GN=MBOAT7;sp|Q96N66|MBOA7_HUMAN Lysophospholipi	Lysophospholipid acyltransferase 7	MBOAT7	NaN	NaN	NaN	1.3842	NaN	NaN	NaN	NaN	NaN	NaN	NaN	NaN	8	2	2	2	0	0	1	2	0	0	0	0	0	0	1	2	0	0	0	0	0	0	1	2	0	0	0	0	14.8	14.8	14.8	28.599	256
B0QZ43;E5RHW4;O94905-2;O94905-3;O94905;O75477	B0QZ43;E5RHW4;O94905-2;O94905-3;O94905;O75477	tr|B0QZ43|B0QZ43_HUMAN Erlin-1 (Fragment) OS=Homo sapiens OX=9606 GN=ERLIN1 PE=1 SV=1;tr|E5RHW4|E5RHW4_HUMAN Erlin-2 (Fragment) OS=Homo sapiens OX=9606 GN=ERLIN2 PE=1 SV=1;sp|O94905-2|ERLN2_HUMAN Isoform 2 of Erlin-2 OS=Homo sapiens OX=9606 GN=ERLIN2;sp|O9	Erlin-2;Erlin-1	ERLIN1;ERLIN2	NaN	NaN	NaN	NaN	NaN	NaN	NaN	NaN	NaN	NaN	NaN	NaN	6	1	1	1	0	0	0	1	0	0	0	0	0	0	0	1	0	0	0	0	0	0	0	1	0	0	0	0	4.4	4.4	4.4	31.077	275
C9JA33;B1ALY0;Q8IXS6;Q8IXS6-2	C9JA33;B1ALY0;Q8IXS6;Q8IXS6-2	tr|C9JA33|C9JA33_HUMAN PALM2 and AKAP2 fusion OS=Homo sapiens OX=9606 GN=PALM2AKAP2 PE=1 SV=1;tr|B1ALY0|B1ALY0_HUMAN PALM2 and AKAP2 fusion (Fragment) OS=Homo sapiens OX=9606 GN=PALM2AKAP2 PE=1 SV=1;sp|Q8IXS6|PALM2_HUMAN Paralemmin-2 OS=Homo sapiens OX=960	Paralemmin-2	PALM2;PALM2-AKAP2	NaN	NaN	NaN	NaN	NaN	NaN	NaN	0.255487	3.9141	NaN	NaN	NaN	4	2	1	1	1	0	0	1	0	1	0	0	0	0	0	0	0	1	0	0	0	0	0	0	0	1	0	0	8.5	3.7	3.7	41.924	377
B1AMS2;Q14141-2;Q14141-4;Q14141;Q14141-3	B1AMS2;Q14141-2;Q14141-4;Q14141;Q14141-3	tr|B1AMS2|B1AMS2_HUMAN Septin 6, isoform CRA_b OS=Homo sapiens OX=9606 GN=SEPTIN6 PE=1 SV=1;sp|Q14141-2|SEPT6_HUMAN Isoform I of Septin-6 OS=Homo sapiens OX=9606 GN=SEPTIN6;sp|Q14141-4|SEPT6_HUMAN Isoform V of Septin-6 OS=Homo sapiens OX=9606 GN=SEPTIN6;sp	Septin-6	SEPT6	NaN	0.667557	1.498	0.93026	0.940291	1.0635	NaN	NaN	NaN	NaN	NaN	NaN	5	4	2	2	0	1	2	2	0	1	0	1	0	1	2	1	0	0	0	0	0	1	2	1	0	0	0	0	15.5	11.4	11.4	49.303	431
B1AN99;P35030-5;P35030-3;P35030-2;P35030-4;P35030	B1AN99;P35030-5;P35030-3;P35030-2;P35030-4;P35030	tr|B1AN99|B1AN99_HUMAN Trypsin-3 (Fragment) OS=Homo sapiens OX=9606 GN=PRSS3 PE=1 SV=8;sp|P35030-5|TRY3_HUMAN Isoform 5 of Trypsin-3 OS=Homo sapiens OX=9606 GN=PRSS3;sp|P35030-3|TRY3_HUMAN Isoform 3 of Trypsin-3 OS=Homo sapiens OX=9606 GN=PRSS3;sp|P35030-2	Trypsin-3	PRSS3	NaN	NaN	NaN	NaN	NaN	NaN	NaN	NaN	NaN	NaN	NaN	NaN	6	1	1	1	0	0	0	0	0	0	0	1	0	0	0	0	0	0	0	1	0	0	0	0	0	0	0	1	7.3	7.3	7.3	19.288	177
B4DE93;G3V0I5;P49821-2;P49821;E9PPD6;E9PJL9;H0YD04;E9PLC6;E9PPR0;E9PQP1;E9PMX3	B4DE93;G3V0I5;P49821-2;P49821;E9PPD6;E9PJL9;H0YD04;E9PLC6;E9PPR0;E9PQP1;E9PMX3	tr|B4DE93|B4DE93_HUMAN Complex I-51kD OS=Homo sapiens OX=9606 GN=NDUFV1 PE=1 SV=1;tr|G3V0I5|G3V0I5_HUMAN NADH dehydrogenase [ubiquinone] flavoprotein 1, mitochondrial OS=Homo sapiens OX=9606 GN=NDUFV1 PE=1 SV=1;sp|P49821-2|NDUV1_HUMAN Isoform 2 of NADH deh	NADH dehydrogenase [ubiquinone] flavoprotein 1, mitochondrial	NDUFV1	NaN	NaN	NaN	1.9668	5.25597	0.19026	0.97259	1.11812	0.89436	1.0508	1.01895	0.9814	11	2	2	2	0	0	1	1	1	1	1	1	0	0	1	1	1	1	1	1	0	0	1	1	1	1	1	1	10.2	10.2	10.2	39.462	363
B4DJ81;P28331-3;P28331-4;P28331-5;P28331;P28331-2	B4DJ81;P28331-3;P28331-4;P28331-5;P28331;P28331-2	tr|B4DJ81|B4DJ81_HUMAN NADH-ubiquinone oxidoreductase 75 kDa subunit, mitochondrial OS=Homo sapiens OX=9606 GN=NDUFS1 PE=1 SV=1;sp|P28331-3|NDUS1_HUMAN Isoform 3 of NADH-ubiquinone oxidoreductase 75 kDa subunit, mitochondrial OS=Homo sapiens OX=9606 GN=NDU	NADH-ubiquinone oxidoreductase 75 kDa subunit, mitochondrial	NDUFS1	NaN	NaN	NaN	1.2362	NaN	NaN	NaN	NaN	NaN	NaN	NaN	NaN	6	3	3	3	0	0	2	2	0	0	0	0	0	0	2	2	0	0	0	0	0	0	2	2	0	0	0	0	7	7	7	66.921	611
B4DLN1;P52815;I3L1E8	B4DLN1;P52815	tr|B4DLN1|B4DLN1_HUMAN cDNA FLJ60124, highly similar to Mitochondrial dicarboxylate carrier OS=Homo sapiens OX=9606 PE=2 SV=1;sp|P52815|RM12_HUMAN 39S ribosomal protein L12, mitochondrial OS=Homo sapiens OX=9606 GN=MRPL12 PE=1 SV=2	39S ribosomal protein L12, mitochondrial	MRPL12	NaN	2.21307	0.45186	1.8199	3.72537	0.26843	2.247	1.81745	0.55022	1.2039	1.43616	0.6963	3	4	4	2	0	2	2	2	1	1	1	1	0	2	2	2	1	1	1	1	0	0	1	2	0	0	0	0	12	12	4.8	48.099	442
B5MBX0;Q96FF9	B5MBX0;Q96FF9	tr|B5MBX0|B5MBX0_HUMAN Sororin OS=Homo sapiens OX=9606 GN=CDCA5 PE=1 SV=1;sp|Q96FF9|CDCA5_HUMAN Sororin OS=Homo sapiens OX=9606 GN=CDCA5 PE=1 SV=1	Sororin	CDCA5	NaN	0.438231	2.2819	1.1279	NaN	NaN	NaN	0.767872	1.3023	NaN	1.33867	0.74701	2	1	1	1	1	1	1	1	0	1	0	1	1	1	1	1	0	1	0	1	1	1	1	1	0	1	0	1	4.6	4.6	4.6	33.734	307
B8ZZG1;Q9NZW5	B8ZZG1;Q9NZW5	tr|B8ZZG1|B8ZZG1_HUMAN MAGUK p55 subfamily member 6 OS=Homo sapiens OX=9606 GN=MPP6 PE=1 SV=1;sp|Q9NZW5|MPP6_HUMAN MAGUK p55 subfamily member 6 OS=Homo sapiens OX=9606 GN=MPP6 PE=1 SV=2	MAGUK p55 subfamily member 6	MPP6	NaN	NaN	NaN	NaN	NaN	NaN	NaN	NaN	NaN	NaN	NaN	NaN	2	2	2	2	1	0	2	0	0	0	0	0	1	0	2	0	0	0	0	0	1	0	2	0	0	0	0	0	4.4	4.4	4.4	48.757	428
H7C5Q1;C9JA90;C9J5P1;C9IZY1;C9JXC3;C9JNE2;Q9Y530	H7C5Q1;C9JA90;C9J5P1;C9IZY1;C9JXC3;C9JNE2;Q9Y530	tr|H7C5Q1|H7C5Q1_HUMAN ADP-ribose glycohydrolase OARD1 (Fragment) OS=Homo sapiens OX=9606 GN=OARD1 PE=1 SV=1;tr|C9JA90|C9JA90_HUMAN ADP-ribose glycohydrolase OARD1 OS=Homo sapiens OX=9606 GN=OARD1 PE=1 SV=1;tr|C9J5P1|C9J5P1_HUMAN ADP-ribose glycohydrolase	O-acetyl-ADP-ribose deacetylase 1	OARD1	NaN	NaN	NaN	NaN	NaN	NaN	NaN	0.494609	2.0218	NaN	NaN	NaN	7	1	1	1	0	0	0	0	0	1	0	0	0	0	0	0	0	1	0	0	0	0	0	0	0	1	0	0	13	13	13	8.708	77
C9J1E2;F8WAN0;C9JBE1;E7EMB6;E5RIA4;E7ETB3;Q9ULA0-2;Q9ULA0	C9J1E2;F8WAN0;C9JBE1;E7EMB6;E5RIA4;E7ETB3;Q9ULA0-2;Q9ULA0	tr|C9J1E2|C9J1E2_HUMAN Aspartyl aminopeptidase (Fragment) OS=Homo sapiens OX=9606 GN=DNPEP PE=1 SV=9;tr|F8WAN0|F8WAN0_HUMAN Aspartyl aminopeptidase (Fragment) OS=Homo sapiens OX=9606 GN=DNPEP PE=1 SV=2;tr|C9JBE1|C9JBE1_HUMAN Aspartyl aminopeptidase (Fragme	Aspartyl aminopeptidase	DNPEP	NaN	NaN	NaN	NaN	NaN	NaN	NaN	0.454607	2.1997	NaN	0.957029	1.0449	8	1	1	1	0	0	0	0	0	1	1	1	0	0	0	0	0	1	1	1	0	0	0	0	0	1	1	1	20.4	20.4	20.4	15.229	137
C9J470;E9PHA2;Q15003-2;Q15003	C9J470;E9PHA2;Q15003-2;Q15003	tr|C9J470|C9J470_HUMAN Condensin complex subunit 2 (Fragment) OS=Homo sapiens OX=9606 GN=NCAPH PE=1 SV=8;tr|E9PHA2|E9PHA2_HUMAN Condensin complex subunit 2 OS=Homo sapiens OX=9606 GN=NCAPH PE=1 SV=1;sp|Q15003-2|CND2_HUMAN Isoform 2 of Condensin complex sub	Condensin complex subunit 2	NCAPH	NaN	NaN	NaN	NaN	NaN	NaN	NaN	NaN	NaN	NaN	NaN	NaN	4	1	1	1	0	0	0	0	0	1	0	0	0	0	0	0	0	1	0	0	0	0	0	0	0	1	0	0	1.8	1.8	1.8	68.011	607
C9J6P4;Q7Z2W4-3;Q7Z2W4-2;Q7Z2W4	C9J6P4;Q7Z2W4-3;Q7Z2W4-2;Q7Z2W4	tr|C9J6P4|C9J6P4_HUMAN Zinc finger CCCH-type antiviral protein 1 OS=Homo sapiens OX=9606 GN=ZC3HAV1 PE=1 SV=1;sp|Q7Z2W4-3|ZCCHV_HUMAN Isoform 3 of Zinc finger CCCH-type antiviral protein 1 OS=Homo sapiens OX=9606 GN=ZC3HAV1;sp|Q7Z2W4-2|ZCCHV_HUMAN Isoform	Zinc finger CCCH-type antiviral protein 1	ZC3HAV1	NaN	NaN	NaN	NaN	NaN	NaN	NaN	NaN	NaN	NaN	NaN	NaN	4	1	1	1	0	0	0	0	0	1	0	0	0	0	0	0	0	1	0	0	0	0	0	0	0	1	0	0	1.5	1.5	1.5	114.08	1024
C9J7Y4;Q8WWK9-4;Q8WWK9-6;Q8WWK9-5;Q8WWK9	C9J7Y4;Q8WWK9-4;Q8WWK9-6;Q8WWK9-5;Q8WWK9	tr|C9J7Y4|C9J7Y4_HUMAN Cytoskeleton-associated protein 2 (Fragment) OS=Homo sapiens OX=9606 GN=CKAP2 PE=1 SV=1;sp|Q8WWK9-4|CKAP2_HUMAN Isoform 2 of Cytoskeleton-associated protein 2 OS=Homo sapiens OX=9606 GN=CKAP2;sp|Q8WWK9-6|CKAP2_HUMAN Isoform 4 of Cyto	Cytoskeleton-associated protein 2	CKAP2	NaN	NaN	NaN	NaN	NaN	NaN	0.69501	0.740686	1.3501	0.72564	0.501655	1.9934	5	1	1	1	0	0	0	0	1	1	1	1	0	0	0	0	1	1	1	1	0	0	0	0	1	1	1	1	13.4	13.4	13.4	10.865	97
C9J8D0;C9JA69;Q8WY36-2;Q8WY36	C9J8D0;C9JA69;Q8WY36-2;Q8WY36	tr|C9J8D0|C9J8D0_HUMAN HMG box transcription factor BBX (Fragment) OS=Homo sapiens OX=9606 GN=BBX PE=1 SV=1;tr|C9JA69|C9JA69_HUMAN HMG box transcription factor BBX OS=Homo sapiens OX=9606 GN=BBX PE=1 SV=1;sp|Q8WY36-2|BBX_HUMAN Isoform 2 of HMG box transcri	HMG box transcription factor BBX	BBX	NaN	NaN	NaN	NaN	NaN	NaN	NaN	NaN	NaN	1.0847	1.74277	0.5738	4	1	1	1	0	0	0	0	0	0	1	1	0	0	0	0	0	0	1	1	0	0	0	0	0	0	1	1	3.1	3.1	3.1	50.656	448
E9PFE3;C9JF98;F8WDX8;E7EMS9;Q75MG1;E7ETZ4;Q9Y6E2-2;Q9Y6E2	E9PFE3;C9JF98;F8WDX8;E7EMS9;Q75MG1;E7ETZ4;Q9Y6E2-2;Q9Y6E2	tr|E9PFE3|E9PFE3_HUMAN Basic leucine zipper and W2 domain-containing protein 2 OS=Homo sapiens OX=9606 GN=BZW2 PE=1 SV=1;tr|C9JF98|C9JF98_HUMAN Basic leucine zipper and W2 domain-containing protein 2 (Fragment) OS=Homo sapiens OX=9606 GN=BZW2 PE=1 SV=8;tr|	Basic leucine zipper and W2 domain-containing protein 2	BZW2	NaN	NaN	NaN	NaN	NaN	NaN	NaN	NaN	NaN	NaN	NaN	NaN	8	1	1	1	1	0	0	0	0	0	1	0	1	0	0	0	0	0	1	0	1	0	0	0	0	0	1	0	11.8	11.8	11.8	18.71	161
C9JL85;P58546	C9JL85;P58546	tr|C9JL85|C9JL85_HUMAN Myotrophin OS=Homo sapiens OX=9606 GN=MTPN PE=1 SV=1;sp|P58546|MTPN_HUMAN Myotrophin OS=Homo sapiens OX=9606 GN=MTPN PE=1 SV=2	Myotrophin	MTPN	NaN	NaN	NaN	NaN	NaN	NaN	NaN	NaN	NaN	NaN	NaN	NaN	2	1	1	1	0	0	0	1	0	0	0	0	0	0	0	1	0	0	0	0	0	0	0	1	0	0	0	0	32.7	32.7	32.7	5.7044	52
C9JT95;C9JMP5;Q9BQ15	C9JT95;C9JMP5;Q9BQ15	tr|C9JT95|C9JT95_HUMAN SOSS complex subunit B1 (Fragment) OS=Homo sapiens OX=9606 GN=NABP2 PE=1 SV=1;tr|C9JMP5|C9JMP5_HUMAN SOSS complex subunit B1 (Fragment) OS=Homo sapiens OX=9606 GN=NABP2 PE=1 SV=8;sp|Q9BQ15|SOSB1_HUMAN SOSS complex subunit B1 OS=Homo	SOSS complex subunit B1	NABP2	NaN	NaN	NaN	NaN	NaN	NaN	NaN	NaN	NaN	NaN	NaN	NaN	3	1	1	1	0	0	1	0	0	0	0	0	0	0	1	0	0	0	0	0	0	0	1	0	0	0	0	0	9	9	9	15.57	144
C9JNK6;O75431-2;O75431;C9JAZ1	C9JNK6;O75431-2;O75431;C9JAZ1	tr|C9JNK6|C9JNK6_HUMAN Metaxin-2 OS=Homo sapiens OX=9606 GN=MTX2 PE=1 SV=1;sp|O75431-2|MTX2_HUMAN Isoform 2 of Metaxin-2 OS=Homo sapiens OX=9606 GN=MTX2;sp|O75431|MTX2_HUMAN Metaxin-2 OS=Homo sapiens OX=9606 GN=MTX2 PE=1 SV=1;tr|C9JAZ1|C9JAZ1_HUMAN Metaxin	Metaxin-2	MTX2	NaN	NaN	NaN	0.7028	NaN	NaN	NaN	NaN	NaN	NaN	NaN	NaN	4	2	2	2	1	0	1	1	0	0	0	0	1	0	1	1	0	0	0	0	1	0	1	1	0	0	0	0	15.5	15.5	15.5	23.643	207
D6RIV7;D6R992;Q01201	D6RIV7;D6R992;Q01201	tr|D6RIV7|D6RIV7_HUMAN Transcription factor RelB OS=Homo sapiens OX=9606 GN=RELB PE=1 SV=1;tr|D6R992|D6R992_HUMAN Transcription factor RelB OS=Homo sapiens OX=9606 GN=RELB PE=1 SV=1;sp|Q01201|RELB_HUMAN Transcription factor RelB OS=Homo sapiens OX=9606 GN=	Transcription factor RelB	RELB	NaN	NaN	NaN	NaN	NaN	NaN	NaN	NaN	NaN	NaN	NaN	NaN	3	1	1	1	0	0	0	1	0	0	0	0	0	0	0	1	0	0	0	0	0	0	0	1	0	0	0	0	46.6	46.6	46.6	5.6763	58
D6R9A6;P26583	D6R9A6;P26583	tr|D6R9A6|D6R9A6_HUMAN High mobility group protein B2 (Fragment) OS=Homo sapiens OX=9606 GN=HMGB2 PE=1 SV=1;sp|P26583|HMGB2_HUMAN High mobility group protein B2 OS=Homo sapiens OX=9606 GN=HMGB2 PE=1 SV=2	High mobility group protein B2	HMGB2	NaN	NaN	NaN	NaN	NaN	NaN	NaN	NaN	NaN	NaN	NaN	NaN	2	1	1	1	0	0	0	1	0	0	0	0	0	0	0	1	0	0	0	0	0	0	0	1	0	0	0	0	10.4	10.4	10.4	15.404	134
D6RC59;D6RAK7;D6RBX9;D6RG04;D6RBS1;P10915;D6RFI7	D6RC59;D6RAK7;D6RBX9;D6RG04;D6RBS1;P10915;D6RFI7	tr|D6RC59|D6RC59_HUMAN Hyaluronan and proteoglycan link protein 1 (Fragment) OS=Homo sapiens OX=9606 GN=HAPLN1 PE=1 SV=1;tr|D6RAK7|D6RAK7_HUMAN Hyaluronan and proteoglycan link protein 1 OS=Homo sapiens OX=9606 GN=HAPLN1 PE=1 SV=1;tr|D6RBX9|D6RBX9_HUMAN Hy	Hyaluronan and proteoglycan link protein 1	HAPLN1	NaN	NaN	NaN	NaN	NaN	NaN	NaN	NaN	NaN	NaN	NaN	NaN	7	3	3	3	3	0	2	0	0	0	0	0	3	0	2	0	0	0	0	0	3	0	2	0	0	0	0	0	34	34	34	17.179	153
D6RCD0;Q8NBQ5	D6RCD0;Q8NBQ5	tr|D6RCD0|D6RCD0_HUMAN Estradiol 17-beta-dehydrogenase 11 OS=Homo sapiens OX=9606 GN=HSD17B11 PE=1 SV=2;sp|Q8NBQ5|DHB11_HUMAN Estradiol 17-beta-dehydrogenase 11 OS=Homo sapiens OX=9606 GN=HSD17B11 PE=1 SV=3	Estradiol 17-beta-dehydrogenase 11	HSD17B11	NaN	1.20648	0.82886	1.0337	1.99108	0.50224	NaN	NaN	NaN	NaN	NaN	NaN	2	3	3	3	1	1	1	3	0	0	0	0	1	1	1	3	0	0	0	0	1	1	1	3	0	0	0	0	17.2	17.2	17.2	28.102	256
E5RIW4;E5RH41;P29084	E5RIW4;E5RH41;P29084	tr|E5RIW4|E5RIW4_HUMAN Transcription initiation factor IIE subunit beta (Fragment) OS=Homo sapiens OX=9606 GN=GTF2E2 PE=1 SV=1;tr|E5RH41|E5RH41_HUMAN Transcription initiation factor IIE subunit beta (Fragment) OS=Homo sapiens OX=9606 GN=GTF2E2 PE=1 SV=1;sp	Transcription initiation factor IIE subunit beta	GTF2E2	NaN	NaN	NaN	NaN	NaN	NaN	NaN	NaN	NaN	NaN	1.85474	0.53916	3	2	2	2	0	0	0	1	0	0	1	1	0	0	0	1	0	0	1	1	0	0	0	1	0	0	1	1	27	27	27	13.974	126
E9PP36;E9PKZ0;E9PKU4;P62917	E9PP36;E9PKZ0;E9PKU4;P62917	tr|E9PP36|E9PP36_HUMAN 60S ribosomal protein L8 OS=Homo sapiens OX=9606 GN=RPL8 PE=1 SV=1;tr|E9PKZ0|E9PKZ0_HUMAN 60S ribosomal protein L8 (Fragment) OS=Homo sapiens OX=9606 GN=RPL8 PE=1 SV=1;tr|E9PKU4|E9PKU4_HUMAN 60S ribosomal protein L8 (Fragment) OS=Hom	60S ribosomal protein L8	RPL8	NaN	NaN	NaN	NaN	NaN	NaN	NaN	NaN	NaN	NaN	NaN	NaN	4	1	1	1	1	0	0	0	1	0	1	1	1	0	0	0	1	0	1	1	1	0	0	0	1	0	1	1	7.4	7.4	7.4	16.18	148
E9PS48;O75489-2;O75489;G3V194	E9PS48;O75489-2;O75489;G3V194	tr|E9PS48|E9PS48_HUMAN NADH dehydrogenase [ubiquinone] iron-sulfur protein 3, mitochondrial OS=Homo sapiens OX=9606 GN=NDUFS3 PE=1 SV=1;sp|O75489-2|NDUS3_HUMAN Isoform 2 of NADH dehydrogenase [ubiquinone] iron-sulfur protein 3, mitochondrial OS=Homo sapien	NADH dehydrogenase [ubiquinone] iron-sulfur protein 3, mitochondrial	NDUFS3	NaN	NaN	NaN	NaN	NaN	NaN	2.5616	1.61007	0.62109	0.85769	NaN	NaN	4	2	2	2	0	0	0	1	1	1	1	0	0	0	0	1	1	1	1	0	0	0	0	1	1	1	1	0	16.8	16.8	16.8	17.507	161
F5GX11;P25786;P25786-2;B4DEV8	F5GX11;P25786;P25786-2;B4DEV8	tr|F5GX11|F5GX11_HUMAN Proteasome endopeptidase complex OS=Homo sapiens OX=9606 GN=PSMA1 PE=1 SV=1;sp|P25786|PSA1_HUMAN Proteasome subunit alpha type-1 OS=Homo sapiens OX=9606 GN=PSMA1 PE=1 SV=1;sp|P25786-2|PSA1_HUMAN Isoform Long of Proteasome subunit alp	Proteasome subunit alpha type-1;Proteasome subunit alpha type	PSMA1	NaN	NaN	NaN	NaN	NaN	NaN	NaN	NaN	NaN	NaN	NaN	NaN	4	2	2	2	2	1	0	0	0	0	0	0	2	1	0	0	0	0	0	0	2	1	0	0	0	0	0	0	12.6	12.6	12.6	26.505	238
F5GXB1;Q9HBH0-2;Q9HBH0	F5GXB1;Q9HBH0-2;Q9HBH0	tr|F5GXB1|F5GXB1_HUMAN Rho-related GTP-binding protein RhoF (Fragment) OS=Homo sapiens OX=9606 GN=RHOF PE=1 SV=1;sp|Q9HBH0-2|RHOF_HUMAN Isoform 2 of Rho-related GTP-binding protein RhoF OS=Homo sapiens OX=9606 GN=RHOF;sp|Q9HBH0|RHOF_HUMAN Rho-related GTP-b	Rho-related GTP-binding protein RhoF	RHOF	NaN	NaN	NaN	NaN	NaN	NaN	NaN	NaN	NaN	NaN	NaN	NaN	3	1	1	1	0	0	0	1	0	0	0	0	0	0	0	1	0	0	0	0	0	0	0	1	0	0	0	0	15	15	15	12.262	113
F5GZF0;O14519-2;O14519	F5GZF0;O14519-2;O14519	tr|F5GZF0|F5GZF0_HUMAN Cyclin-dependent kinase 2-associated protein 1 (Fragment) OS=Homo sapiens OX=9606 GN=CDK2AP1 PE=1 SV=1;sp|O14519-2|CDKA1_HUMAN Isoform 2 of Cyclin-dependent kinase 2-associated protein 1 OS=Homo sapiens OX=9606 GN=CDK2AP1;sp|O14519|C	Cyclin-dependent kinase 2-associated protein 1	CDK2AP1	NaN	NaN	NaN	NaN	NaN	NaN	NaN	NaN	NaN	0.67471	NaN	NaN	3	1	1	1	0	0	0	0	0	0	1	0	0	0	0	0	0	0	1	0	0	0	0	0	0	0	1	0	19.7	19.7	19.7	7.2241	66
F5H4S8;O95644-17;O95644-5;O95644-4;O95644-6;O95644	F5H4S8;O95644-17;O95644-5;O95644-4;O95644-6;O95644	tr|F5H4S8|F5H4S8_HUMAN Nuclear factor of-activated T-cells, cytoplasmic 1 OS=Homo sapiens OX=9606 GN=NFATC1 PE=1 SV=1;sp|O95644-17|NFAC1_HUMAN Isoform 10 of Nuclear factor of activated T-cells, cytoplasmic 1 OS=Homo sapiens OX=9606 GN=NFATC1;sp|O95644-5|NF	Nuclear factor of activated T-cells, cytoplasmic 1	NFATC1	NaN	0.318786	3.1369	0.38608	0.863036	1.1587	NaN	NaN	NaN	NaN	NaN	NaN	6	1	1	1	0	1	1	1	0	0	0	0	0	1	1	1	0	0	0	0	0	1	1	1	0	0	0	0	2.5	2.5	2.5	51.106	471
F8VUA6;G3V203;H0YHA7;J3QQ67;Q07020-2;Q07020	F8VUA6;G3V203;H0YHA7;J3QQ67;Q07020-2;Q07020	tr|F8VUA6|F8VUA6_HUMAN 60S ribosomal protein L18 (Fragment) OS=Homo sapiens OX=9606 GN=RPL18 PE=1 SV=1;tr|G3V203|G3V203_HUMAN 60S ribosomal protein L18 OS=Homo sapiens OX=9606 GN=RPL18 PE=1 SV=1;tr|H0YHA7|H0YHA7_HUMAN 60S ribosomal protein L18 (Fragment) O	60S ribosomal protein L18	RPL18	NaN	NaN	NaN	NaN	NaN	NaN	NaN	NaN	NaN	NaN	NaN	NaN	6	1	1	1	1	0	0	0	0	0	0	0	1	0	0	0	0	0	0	0	1	0	0	0	0	0	0	0	10	10	10	14.529	130
H0Y5T1;F8WA11;Q7Z460-2;Q7Z460-4;Q7Z460-5;Q7Z460-3;Q7Z460;E3W994;J3KR49;A0A0U1RQI6;E7ERI8;E7EW49;O75122;O75122-3	H0Y5T1;F8WA11;Q7Z460-2;Q7Z460-4;Q7Z460-5;Q7Z460-3;Q7Z460;E3W994;J3KR49;A0A0U1RQI6;E7ERI8;E7EW49;O75122;O75122-3	tr|H0Y5T1|H0Y5T1_HUMAN CLIP-associating protein 1 (Fragment) OS=Homo sapiens OX=9606 GN=CLASP1 PE=1 SV=2;tr|F8WA11|F8WA11_HUMAN CLIP-associating protein 1 OS=Homo sapiens OX=9606 GN=CLASP1 PE=1 SV=2;sp|Q7Z460-2|CLAP1_HUMAN Isoform 2 of CLIP-associating pro	CLIP-associating protein 1;CLIP-associating protein 2	CLASP1;CLASP2	NaN	NaN	NaN	NaN	NaN	NaN	NaN	0.592698	1.6872	0.88483	1.50319	0.66525	14	2	2	2	0	0	0	1	0	1	1	1	0	0	0	1	0	1	1	1	0	0	0	1	0	1	1	1	2	2	2	139.93	1275
F8WDT8;G3V0G3;H7C3E9;Q9NY93-2;Q9NY93	F8WDT8;G3V0G3;H7C3E9;Q9NY93-2;Q9NY93	tr|F8WDT8|F8WDT8_HUMAN RNA helicase OS=Homo sapiens OX=9606 GN=DDX56 PE=1 SV=1;tr|G3V0G3|G3V0G3_HUMAN RNA helicase OS=Homo sapiens OX=9606 GN=DDX56 PE=1 SV=1;tr|H7C3E9|H7C3E9_HUMAN Probable ATP-dependent RNA helicase DDX56 (Fragment) OS=Homo sapiens OX=960	Probable ATP-dependent RNA helicase DDX56	DDX56	NaN	NaN	NaN	0.89669	0.846167	1.1818	NaN	0.839349	1.1914	1.1296	1.40744	0.71051	5	1	1	1	1	0	1	1	0	1	1	1	1	0	1	1	0	1	1	1	1	0	1	1	0	1	1	1	7.6	7.6	7.6	20.342	185
G3V0E4;O75439	G3V0E4;O75439	tr|G3V0E4|G3V0E4_HUMAN Beta-MPP OS=Homo sapiens OX=9606 GN=PMPCB PE=1 SV=1;sp|O75439|MPPB_HUMAN Mitochondrial-processing peptidase subunit beta OS=Homo sapiens OX=9606 GN=PMPCB PE=1 SV=2	Mitochondrial-processing peptidase subunit beta	PMPCB	NaN	NaN	NaN	NaN	NaN	NaN	NaN	NaN	NaN	NaN	NaN	NaN	2	3	2	2	1	1	1	3	1	0	1	0	0	0	0	2	0	0	0	0	0	0	0	2	0	0	0	0	7.8	6.3	6.3	54.191	490
H0YIT6;G3V1N3;Q86XJ1	H0YIT6;G3V1N3;Q86XJ1	tr|H0YIT6|H0YIT6_HUMAN GAS2-like protein 3 (Fragment) OS=Homo sapiens OX=9606 GN=GAS2L3 PE=1 SV=1;tr|G3V1N3|G3V1N3_HUMAN GAS2-like protein 3 OS=Homo sapiens OX=9606 GN=GAS2L3 PE=1 SV=1;sp|Q86XJ1|GA2L3_HUMAN GAS2-like protein 3 OS=Homo sapiens OX=9606 GN=GA	GAS2-like protein 3	GAS2L3	NaN	0.534045	1.8725	0.90401	1.06174	0.94185	NaN	NaN	NaN	NaN	NaN	NaN	3	2	2	2	0	2	1	1	0	0	0	0	0	2	1	1	0	0	0	0	0	2	1	1	0	0	0	0	7.7	7.7	7.7	40.915	391
G3V570;Q6V3B1;G3V563;G3V5L1;G3V2R5;P61244-3;P61244-4;P61244-2;P61244	G3V570;Q6V3B1;G3V563;G3V5L1;G3V2R5;P61244-3;P61244-4;P61244-2;P61244	tr|G3V570|G3V570_HUMAN Protein max (Fragment) OS=Homo sapiens OX=9606 GN=MAX PE=1 SV=8;tr|Q6V3B1|Q6V3B1_HUMAN Myc-associated factor X OS=Homo sapiens OX=9606 GN=MAX PE=1 SV=1;tr|G3V563|G3V563_HUMAN Myc-associated factor X OS=Homo sapiens OX=9606 GN=MAX PE=	Protein max	MAX	NaN	NaN	NaN	NaN	NaN	NaN	1.0162	0.600276	1.6659	1.0013	NaN	NaN	9	1	1	1	0	0	0	0	1	1	1	0	0	0	0	0	1	1	1	0	0	0	0	0	1	1	1	0	30.2	30.2	30.2	5.1307	43
G3V4F7;P61011-2;P61011	G3V4F7;P61011-2;P61011	tr|G3V4F7|G3V4F7_HUMAN Signal recognition particle 54 kDa protein OS=Homo sapiens OX=9606 GN=SRP54 PE=1 SV=1;sp|P61011-2|SRP54_HUMAN Isoform 2 of Signal recognition particle 54 kDa protein OS=Homo sapiens OX=9606 GN=SRP54;sp|P61011|SRP54_HUMAN Signal recog	Signal recognition particle 54 kDa protein	SRP54	NaN	NaN	NaN	NaN	NaN	NaN	NaN	NaN	NaN	NaN	NaN	NaN	3	2	2	2	1	0	0	1	0	0	1	0	1	0	0	1	0	0	1	0	1	0	0	1	0	0	1	0	6.8	6.8	6.8	48.67	440
G3V529;Q9GZR7	G3V529;Q9GZR7	tr|G3V529|G3V529_HUMAN RNA helicase OS=Homo sapiens OX=9606 GN=DDX24 PE=1 SV=1;sp|Q9GZR7|DDX24_HUMAN ATP-dependent RNA helicase DDX24 OS=Homo sapiens OX=9606 GN=DDX24 PE=1 SV=1	ATP-dependent RNA helicase DDX24	DDX24	NaN	NaN	NaN	NaN	NaN	NaN	NaN	NaN	NaN	1.0936	NaN	NaN	2	1	1	1	0	0	0	0	0	1	1	0	0	0	0	0	0	1	1	0	0	0	0	0	0	1	1	0	2.8	2.8	2.8	91.48	816
Q5QPJ9;Q5QPK2;H0Y368;O60762	Q5QPJ9;Q5QPK2;H0Y368;O60762	tr|Q5QPJ9|Q5QPJ9_HUMAN Dolichol-phosphate mannosyltransferase subunit 1 (Fragment) OS=Homo sapiens OX=9606 GN=DPM1 PE=1 SV=2;tr|Q5QPK2|Q5QPK2_HUMAN Dolichol-phosphate mannosyltransferase subunit 1 OS=Homo sapiens OX=9606 GN=DPM1 PE=1 SV=1;tr|H0Y368|H0Y368_	Dolichol-phosphate mannosyltransferase subunit 1	DPM1	NaN	NaN	NaN	NaN	NaN	NaN	NaN	3.24633	0.30804	NaN	NaN	NaN	4	1	1	1	0	1	0	0	0	1	0	0	0	1	0	0	0	1	0	0	0	1	0	0	0	1	0	0	10	10	10	25.106	221
H0Y3K4;Q96EV2	H0Y3K4;Q96EV2	tr|H0Y3K4|H0Y3K4_HUMAN RNA-binding protein 33 (Fragment) OS=Homo sapiens OX=9606 GN=RBM33 PE=1 SV=1;sp|Q96EV2|RBM33_HUMAN RNA-binding protein 33 OS=Homo sapiens OX=9606 GN=RBM33 PE=1 SV=3	RNA-binding protein 33	RBM33	NaN	NaN	NaN	NaN	NaN	NaN	1.5598	0.50638	1.9748	0.77311	NaN	NaN	2	1	1	1	0	0	0	0	1	1	1	0	0	0	0	0	1	1	1	0	0	0	0	0	1	1	1	0	1.8	1.8	1.8	100.24	909
H0Y3V8;H7BXL7;O95470	H0Y3V8;H7BXL7;O95470	tr|H0Y3V8|H0Y3V8_HUMAN Sphingosine-1-phosphate lyase 1 (Fragment) OS=Homo sapiens OX=9606 GN=SGPL1 PE=1 SV=1;tr|H7BXL7|H7BXL7_HUMAN Sphingosine-1-phosphate lyase 1 (Fragment) OS=Homo sapiens OX=9606 GN=SGPL1 PE=1 SV=1;sp|O95470|SGPL1_HUMAN Sphingosine-1-ph	Sphingosine-1-phosphate lyase 1	SGPL1	NaN	NaN	NaN	NaN	1.39976	0.71441	NaN	NaN	NaN	NaN	NaN	NaN	3	1	1	1	0	0	0	1	0	0	0	0	0	0	0	1	0	0	0	0	0	0	0	1	0	0	0	0	14.8	14.8	14.8	14.864	135
J3QSG6;H0Y465;P21359-2;P21359-6;P21359	J3QSG6;H0Y465;P21359-2;P21359-6;P21359	tr|J3QSG6|J3QSG6_HUMAN Neurofibromin (Fragment) OS=Homo sapiens OX=9606 GN=NF1 PE=1 SV=1;tr|H0Y465|H0Y465_HUMAN Neurofibromin (Fragment) OS=Homo sapiens OX=9606 GN=NF1 PE=1 SV=1;sp|P21359-2|NF1_HUMAN Isoform I of Neurofibromin OS=Homo sapiens OX=9606 GN=NF	Neurofibromin;Neurofibromin truncated	NF1	NaN	NaN	NaN	NaN	NaN	NaN	NaN	NaN	NaN	NaN	NaN	NaN	5	1	1	1	0	0	1	0	0	0	0	0	0	0	1	0	0	0	0	0	0	0	1	0	0	0	0	0	2.2	2.2	2.2	71.453	640
H0Y564;Q9H1A4	H0Y564;Q9H1A4	tr|H0Y564|H0Y564_HUMAN Anaphase-promoting complex subunit 1 (Fragment) OS=Homo sapiens OX=9606 GN=ANAPC1 PE=1 SV=1;sp|Q9H1A4|APC1_HUMAN Anaphase-promoting complex subunit 1 OS=Homo sapiens OX=9606 GN=ANAPC1 PE=1 SV=1	Anaphase-promoting complex subunit 1	ANAPC1	NaN	1.54385	0.64773	0.61705	NaN	NaN	NaN	NaN	NaN	NaN	NaN	NaN	2	1	1	1	0	1	1	0	0	0	0	0	0	1	1	0	0	0	0	0	0	1	1	0	0	0	0	0	0.8	0.8	0.8	161.45	1452
H0Y8C3;Q9NZJ7-2;Q9NZJ7	H0Y8C3;Q9NZJ7-2;Q9NZJ7	tr|H0Y8C3|H0Y8C3_HUMAN Mitochondrial carrier homolog 1 (Fragment) OS=Homo sapiens OX=9606 GN=MTCH1 PE=1 SV=1;sp|Q9NZJ7-2|MTCH1_HUMAN Isoform 2 of Mitochondrial carrier homolog 1 OS=Homo sapiens OX=9606 GN=MTCH1;sp|Q9NZJ7|MTCH1_HUMAN Mitochondrial carrier h	Mitochondrial carrier homolog 1	MTCH1	NaN	2.46512	0.40566	NaN	NaN	NaN	NaN	4.2434	0.23566	NaN	NaN	NaN	3	7	7	7	0	2	0	2	1	2	0	0	0	2	0	2	1	2	0	0	0	2	0	2	1	2	0	0	26.1	26.1	26.1	43.121	394
H0YE97;H0YEY8;H0YD48;H0YEF7;H0YEH1	H0YE97;H0YEY8;H0YD48;H0YEF7;H0YEH1	tr|H0YE97|H0YE97_HUMAN Phosphatidylinositol-binding clathrin assembly protein (Fragment) OS=Homo sapiens OX=9606 GN=PICALM PE=1 SV=1;tr|H0YEY8|H0YEY8_HUMAN Phosphatidylinositol-binding clathrin assembly protein (Fragment) OS=Homo sapiens OX=9606 GN=PICALM		PICALM	NaN	0.936856	1.0674	NaN	0.696427	1.4359	NaN	NaN	NaN	NaN	NaN	NaN	5	3	1	1	2	1	2	3	0	0	0	0	1	1	1	1	0	0	0	0	1	1	1	1	0	0	0	0	47.8	20.9	20.9	13.906	134
H0YKA3;Q9Y6X8	H0YKA3;Q9Y6X8	tr|H0YKA3|H0YKA3_HUMAN Zinc fingers and homeoboxes protein 2 (Fragment) OS=Homo sapiens OX=9606 GN=ZHX2 PE=1 SV=1;sp|Q9Y6X8|ZHX2_HUMAN Zinc fingers and homeoboxes protein 2 OS=Homo sapiens OX=9606 GN=ZHX2 PE=1 SV=1	Zinc fingers and homeoboxes protein 2	ZHX2	NaN	NaN	NaN	NaN	NaN	NaN	NaN	NaN	NaN	NaN	NaN	NaN	2	1	1	1	1	0	1	1	0	0	0	0	1	0	1	1	0	0	0	0	1	0	1	1	0	0	0	0	9	9	9	18.755	166
H3BQZ7;Q1KMD3	H3BQZ7;Q1KMD3	tr|H3BQZ7|H3BQZ7_HUMAN HCG2044799 OS=Homo sapiens OX=9606 GN=HNRNPUL2-BSCL2 PE=4 SV=1;sp|Q1KMD3|HNRL2_HUMAN Heterogeneous nuclear ribonucleoprotein U-like protein 2 OS=Homo sapiens OX=9606 GN=HNRNPUL2 PE=1 SV=1	Heterogeneous nuclear ribonucleoprotein U-like protein 2	HNRNPUL2-BSCL2;HNRNPUL2	NaN	NaN	NaN	NaN	NaN	NaN	1.2839	1.88108	0.53161	1.1359	1.60079	0.62469	2	2	2	2	0	0	0	1	1	1	1	1	0	0	0	1	1	1	1	1	0	0	0	1	1	1	1	1	4.8	4.8	4.8	84.69	746
H3BT22;Q9Y5N6	H3BT22;Q9Y5N6	tr|H3BT22|H3BT22_HUMAN Origin recognition complex subunit 6 OS=Homo sapiens OX=9606 GN=ORC6 PE=1 SV=1;sp|Q9Y5N6|ORC6_HUMAN Origin recognition complex subunit 6 OS=Homo sapiens OX=9606 GN=ORC6 PE=1 SV=1	Origin recognition complex subunit 6	ORC6	NaN	0.473373	2.1125	0.71847	NaN	NaN	NaN	NaN	NaN	NaN	NaN	NaN	2	1	1	1	0	1	1	0	0	0	0	0	0	1	1	0	0	0	0	0	0	1	1	0	0	0	0	0	8.4	8.4	8.4	22.791	203
H7BYF7;P33947-2;P33947	H7BYF7;P33947-2;P33947	tr|H7BYF7|H7BYF7_HUMAN ER lumen protein-retaining receptor 2 OS=Homo sapiens OX=9606 GN=KDELR2 PE=1 SV=1;sp|P33947-2|ERD22_HUMAN Isoform 2 of ER lumen protein-retaining receptor 2 OS=Homo sapiens OX=9606 GN=KDELR2;sp|P33947|ERD22_HUMAN ER lumen protein-ret	ER lumen protein-retaining receptor 2	KDELR2	NaN	NaN	NaN	NaN	NaN	NaN	NaN	NaN	NaN	NaN	NaN	NaN	3	1	1	1	0	1	1	0	0	0	0	0	0	1	1	0	0	0	0	0	0	1	1	0	0	0	0	0	44.7	44.7	44.7	4.127	38
J3QLQ2;J3QR58;H7C1R0;J3QKK3;O43502	J3QLQ2;J3QR58;H7C1R0;J3QKK3;O43502	tr|J3QLQ2|J3QLQ2_HUMAN DNA repair protein RAD51 homolog 3 (Fragment) OS=Homo sapiens OX=9606 GN=RAD51C PE=1 SV=1;tr|J3QR58|J3QR58_HUMAN DNA repair protein RAD51 homolog 3 (Fragment) OS=Homo sapiens OX=9606 GN=RAD51C PE=1 SV=1;tr|H7C1R0|H7C1R0_HUMAN DNA rep	DNA repair protein RAD51 homolog 3	RAD51C	NaN	NaN	NaN	0.3629	1.21862	0.8206	NaN	NaN	NaN	NaN	NaN	NaN	5	1	1	1	0	0	1	1	0	0	0	0	0	0	1	1	0	0	0	0	0	0	1	1	0	0	0	0	11.2	11.2	11.2	12.255	107
H7C3T4;Q13162	H7C3T4;Q13162	tr|H7C3T4|H7C3T4_HUMAN Peroxiredoxin-4 (Fragment) OS=Homo sapiens OX=9606 GN=PRDX4 PE=1 SV=1;sp|Q13162|PRDX4_HUMAN Peroxiredoxin-4 OS=Homo sapiens OX=9606 GN=PRDX4 PE=1 SV=1	Peroxiredoxin-4	PRDX4	NaN	NaN	NaN	NaN	NaN	NaN	0.68761	0.417781	2.3936	NaN	0.429111	2.3304	2	4	1	1	3	3	3	3	4	4	3	4	0	0	0	0	1	1	0	1	0	0	0	0	1	1	0	1	18	6.2	6.2	18.214	161
H7C4F6;O00629	H7C4F6;O00629	tr|H7C4F6|H7C4F6_HUMAN Importin subunit alpha-3 (Fragment) OS=Homo sapiens OX=9606 GN=KPNA4 PE=1 SV=1;sp|O00629|IMA3_HUMAN Importin subunit alpha-3 OS=Homo sapiens OX=9606 GN=KPNA4 PE=1 SV=1	Importin subunit alpha-3	KPNA4	NaN	NaN	NaN	NaN	NaN	NaN	1.0904	0.738225	1.3546	NaN	0.862664	1.1592	2	1	1	1	1	0	0	1	1	1	0	1	1	0	0	1	1	1	0	1	1	0	0	1	1	1	0	1	10	10	10	18.881	170
I3L3U9;J3QSV6;O76021;I3L234;I3L3C4	I3L3U9;J3QSV6;O76021;I3L234;I3L3C4	tr|I3L3U9|I3L3U9_HUMAN Ribosomal L1 domain-containing protein 1 (Fragment) OS=Homo sapiens OX=9606 GN=RSL1D1 PE=1 SV=1;tr|J3QSV6|J3QSV6_HUMAN Ribosomal L1 domain-containing protein 1 (Fragment) OS=Homo sapiens OX=9606 GN=RSL1D1 PE=1 SV=1;sp|O76021|RL1D1_HU	Ribosomal L1 domain-containing protein 1	RSL1D1	NaN	NaN	NaN	NaN	NaN	NaN	NaN	NaN	NaN	NaN	NaN	NaN	5	2	2	2	2	0	0	0	0	0	0	0	2	0	0	0	0	0	0	0	2	0	0	0	0	0	0	0	11.1	11.1	11.1	33.9	296
J3KMZ7;Q9H0H0;A0A2R8Y7F8;A0A2R8Y4Z6	J3KMZ7;Q9H0H0;A0A2R8Y7F8;A0A2R8Y4Z6	tr|J3KMZ7|J3KMZ7_HUMAN Integrator complex subunit 2 OS=Homo sapiens OX=9606 GN=INTS2 PE=1 SV=1;sp|Q9H0H0|INT2_HUMAN Integrator complex subunit 2 OS=Homo sapiens OX=9606 GN=INTS2 PE=1 SV=2;tr|A0A2R8Y7F8|A0A2R8Y7F8_HUMAN Integrator complex subunit 2 OS=Homo	Integrator complex subunit 2	INTS2	NaN	NaN	NaN	NaN	NaN	NaN	NaN	0.522876	1.9125	NaN	NaN	NaN	4	2	2	2	1	0	1	0	0	1	0	0	1	0	1	0	0	1	0	0	1	0	1	0	0	1	0	0	2.7	2.7	2.7	133.38	1196
J3QL05;J3KP15;Q01130-2;Q01130	J3QL05;J3KP15;Q01130-2;Q01130	tr|J3QL05|J3QL05_HUMAN Serine/arginine-rich splicing factor 2 (Fragment) OS=Homo sapiens OX=9606 GN=SRSF2 PE=1 SV=1;tr|J3KP15|J3KP15_HUMAN Serine/arginine-rich splicing factor 2 (Fragment) OS=Homo sapiens OX=9606 GN=SRSF2 PE=1 SV=8;sp|Q01130-2|SRSF2_HUMAN	Serine/arginine-rich splicing factor 2	SRSF2	NaN	NaN	NaN	NaN	NaN	NaN	NaN	1.16764	0.85643	1.0682	0.763417	1.3099	4	1	1	1	0	0	0	0	0	1	1	1	0	0	0	0	0	1	1	1	0	0	0	0	0	1	1	1	13.1	13.1	13.1	15.156	130
K7EIG7;J3QRN6;O94832;J3KRL0	K7EIG7;J3QRN6;O94832	tr|K7EIG7|K7EIG7_HUMAN Unconventional myosin-Id OS=Homo sapiens OX=9606 GN=MYO1D PE=1 SV=1;tr|J3QRN6|J3QRN6_HUMAN Unconventional myosin-Id OS=Homo sapiens OX=9606 GN=MYO1D PE=1 SV=1;sp|O94832|MYO1D_HUMAN Unconventional myosin-Id OS=Homo sapiens OX=9606 GN=	Unconventional myosin-Id	MYO1D	NaN	NaN	NaN	NaN	NaN	NaN	3.6727	4.97661	0.20094	2.7276	3.41344	0.29296	4	3	3	3	1	0	0	0	1	2	2	1	1	0	0	0	1	2	2	1	1	0	0	0	1	2	2	1	4.5	4.5	4.5	106.01	918
K7EIE8;O95983-2;O95983;A0A087WT34;A0A087X1H1;A0A0A0MTS6	K7EIE8;O95983-2;O95983;A0A087WT34;A0A087X1H1;A0A0A0MTS6	tr|K7EIE8|K7EIE8_HUMAN Methyl-CpG binding domain protein 3, isoform CRA_b OS=Homo sapiens OX=9606 GN=MBD3 PE=1 SV=1;sp|O95983-2|MBD3_HUMAN Isoform 2 of Methyl-CpG-binding domain protein 3 OS=Homo sapiens OX=9606 GN=MBD3;sp|O95983|MBD3_HUMAN Methyl-CpG-bind	Methyl-CpG-binding domain protein 3	MBD3	NaN	NaN	NaN	NaN	NaN	NaN	1.6508	0.802761	1.2457	1.5649	1.05146	0.95106	6	3	3	3	1	0	1	0	2	2	3	2	1	0	1	0	2	2	3	2	1	0	1	0	2	2	3	2	14.5	14.5	14.5	26.322	235
K7EJH0;K7EMX1;K7EJV2;K7ESQ2;Q8NBT2;K7ERQ7;A0A0A0MSN0;Q8NBT2-2	K7EJH0;K7EMX1;K7EJV2;K7ESQ2;Q8NBT2;K7ERQ7;A0A0A0MSN0;Q8NBT2-2	tr|K7EJH0|K7EJH0_HUMAN Kinetochore protein Spc24 (Fragment) OS=Homo sapiens OX=9606 GN=SPC24 PE=1 SV=1;tr|K7EMX1|K7EMX1_HUMAN Kinetochore protein Spc24 (Fragment) OS=Homo sapiens OX=9606 GN=SPC24 PE=1 SV=1;tr|K7EJV2|K7EJV2_HUMAN Kinetochore protein Spc24 (	Kinetochore protein Spc24	SPC24	NaN	NaN	NaN	0.25168	NaN	NaN	0.81871	0.520671	1.9206	0.80293	0.67331	1.4852	8	3	3	3	0	0	1	0	1	2	2	2	0	0	1	0	1	2	2	2	0	0	1	0	1	2	2	2	31.5	31.5	31.5	19.001	168
K7EMT0;Q15428	K7EMT0;Q15428	tr|K7EMT0|K7EMT0_HUMAN Splicing factor 3A subunit 2 (Fragment) OS=Homo sapiens OX=9606 GN=SF3A2 PE=1 SV=2;sp|Q15428|SF3A2_HUMAN Splicing factor 3A subunit 2 OS=Homo sapiens OX=9606 GN=SF3A2 PE=1 SV=2	Splicing factor 3A subunit 2	SF3A2	NaN	0.942685	1.0608	0.98286	NaN	NaN	NaN	NaN	NaN	NaN	NaN	NaN	2	1	1	1	0	1	1	0	0	0	0	0	0	1	1	0	0	0	0	0	0	1	1	0	0	0	0	0	10.4	10.4	10.4	15.224	135
K7EMZ7;Q0VDD7	K7EMZ7;Q0VDD7	tr|K7EMZ7|K7EMZ7_HUMAN Uncharacterized protein C19orf57 OS=Homo sapiens OX=9606 GN=C19orf57 PE=1 SV=1;sp|Q0VDD7|CS057_HUMAN Uncharacterized protein C19orf57 OS=Homo sapiens OX=9606 GN=C19orf57 PE=1 SV=2	Uncharacterized protein C19orf57	C19orf57	NaN	NaN	NaN	NaN	NaN	NaN	NaN	NaN	NaN	NaN	NaN	NaN	2	1	1	1	0	0	0	0	0	0	0	1	0	0	0	0	0	0	0	1	0	0	0	0	0	0	0	1	11.1	11.1	11.1	26.501	243
M0R2U6;M0QZF2;M0QYJ9;M0R2P6;Q8TBC3-2;Q8TBC3	M0R2U6;M0QZF2;M0QYJ9;M0R2P6;Q8TBC3-2;Q8TBC3	tr|M0R2U6|M0R2U6_HUMAN SH3KBP1-binding protein 1 OS=Homo sapiens OX=9606 GN=SHKBP1 PE=1 SV=1;tr|M0QZF2|M0QZF2_HUMAN SH3KBP1-binding protein 1 OS=Homo sapiens OX=9606 GN=SHKBP1 PE=1 SV=1;tr|M0QYJ9|M0QYJ9_HUMAN SH3KBP1-binding protein 1 OS=Homo sapiens OX=96	SH3KBP1-binding protein 1	SHKBP1	NaN	NaN	NaN	NaN	NaN	NaN	NaN	NaN	NaN	NaN	NaN	NaN	6	1	1	1	0	0	1	0	0	0	0	0	0	0	1	0	0	0	0	0	0	0	1	0	0	0	0	0	14.8	14.8	14.8	9.5127	88
M0R050;Q9NQT4	M0R050;Q9NQT4	tr|M0R050|M0R050_HUMAN Exosome complex component RRP46 OS=Homo sapiens OX=9606 GN=EXOSC5 PE=1 SV=1;sp|Q9NQT4|EXOS5_HUMAN Exosome complex component RRP46 OS=Homo sapiens OX=9606 GN=EXOSC5 PE=1 SV=1	Exosome complex component RRP46	EXOSC5	NaN	NaN	NaN	0.80351	NaN	NaN	0.87021	1.12771	0.88675	NaN	NaN	NaN	2	1	1	1	0	0	1	0	1	1	0	0	0	0	1	0	1	1	0	0	0	0	1	0	1	1	0	0	6.1	6.1	6.1	21.256	197
M0R2X2;Q7Z3K3-4;Q7Z3K3-5;Q7Z3K3-7;Q7Z3K3-2;Q7Z3K3-3;Q7Z3K3-6;Q7Z3K3	M0R2X2;Q7Z3K3-4;Q7Z3K3-5;Q7Z3K3-7;Q7Z3K3-2;Q7Z3K3-3;Q7Z3K3-6;Q7Z3K3	tr|M0R2X2|M0R2X2_HUMAN Pogo transposable element with ZNF domain (Fragment) OS=Homo sapiens OX=9606 GN=POGZ PE=1 SV=1;sp|Q7Z3K3-4|POGZ_HUMAN Isoform 4 of Pogo transposable element with ZNF domain OS=Homo sapiens OX=9606 GN=POGZ;sp|Q7Z3K3-5|POGZ_HUMAN Isofo	Pogo transposable element with ZNF domain	POGZ	NaN	NaN	NaN	NaN	NaN	NaN	1.9716	1.38914	0.71987	1.3045	NaN	NaN	8	1	1	1	0	0	0	0	1	1	1	0	0	0	0	0	1	1	1	0	0	0	0	0	1	1	1	0	12.8	12.8	12.8	11.203	109
M0R3G1;Q99633;Q5T9P7;Q5T9P8	M0R3G1;Q99633;Q5T9P7	tr|M0R3G1|M0R3G1_HUMAN Pre-mRNA-splicing factor 18 (Fragment) OS=Homo sapiens OX=9606 PE=3 SV=1;sp|Q99633|PRP18_HUMAN Pre-mRNA-splicing factor 18 OS=Homo sapiens OX=9606 GN=PRPF18 PE=1 SV=1;tr|Q5T9P7|Q5T9P7_HUMAN PRP18 homolog (Fragment) OS=Homo sapiens OX	Pre-mRNA-splicing factor 18	PRPF18	NaN	1.03113	0.96981	1.2004	NaN	NaN	1.0462	NaN	NaN	0.95486	NaN	NaN	4	3	3	3	0	1	3	1	1	1	1	0	0	1	3	1	1	1	1	0	0	1	3	1	1	1	1	0	19.7	19.7	19.7	23.131	203
O00499-9;O00499-10;O00499-7;O00499-8;O00499-4;O00499-6;O00499-11;O00499-3;O00499-2;O00499-5;O00499	O00499-9;O00499-10;O00499-7;O00499-8;O00499-4;O00499-6;O00499-11;O00499-3;O00499-2;O00499-5;O00499	sp|O00499-9|BIN1_HUMAN Isoform BIN1-10-13 of Myc box-dependent-interacting protein 1 OS=Homo sapiens OX=9606 GN=BIN1;sp|O00499-10|BIN1_HUMAN Isoform BIN1-13 of Myc box-dependent-interacting protein 1 OS=Homo sapiens OX=9606 GN=BIN1;sp|O00499-7|BIN1_HUMAN I	Myc box-dependent-interacting protein 1	BIN1	NaN	NaN	NaN	NaN	NaN	NaN	NaN	NaN	NaN	NaN	NaN	NaN	11	5	5	5	2	1	3	2	1	1	1	2	2	1	3	2	1	1	1	2	2	1	3	2	1	1	1	2	19.6	19.6	19.6	45.563	409
O14777	O14777	sp|O14777|NDC80_HUMAN Kinetochore protein NDC80 homolog OS=Homo sapiens OX=9606 GN=NDC80 PE=1 SV=1	Kinetochore protein NDC80 homolog	NDC80	NaN	NaN	NaN	0.57984	NaN	NaN	NaN	0.415593	2.4062	0.43534	NaN	NaN	1	2	2	2	0	0	1	0	0	1	1	0	0	0	1	0	0	1	1	0	0	0	1	0	0	1	1	0	2.8	2.8	2.8	73.912	642
O14933;O14933-2;E9PQT7	O14933;O14933-2	sp|O14933|UB2L6_HUMAN Ubiquitin/ISG15-conjugating enzyme E2 L6 OS=Homo sapiens OX=9606 GN=UBE2L6 PE=1 SV=4;sp|O14933-2|UB2L6_HUMAN Isoform 2 of Ubiquitin/ISG15-conjugating enzyme E2 L6 OS=Homo sapiens OX=9606 GN=UBE2L6	Ubiquitin/ISG15-conjugating enzyme E2 L6	UBE2L6	NaN	NaN	NaN	NaN	NaN	NaN	NaN	NaN	NaN	NaN	5.0782	0.19692	3	3	3	3	0	0	0	3	0	0	0	1	0	0	0	3	0	0	0	1	0	0	0	3	0	0	0	1	32	32	32	17.769	153
Q5VZY9;O15075-2;O15075	Q5VZY9;O15075-2;O15075	tr|Q5VZY9|Q5VZY9_HUMAN Serine/threonine-protein kinase DCLK1 OS=Homo sapiens OX=9606 GN=DCLK1 PE=1 SV=1;sp|O15075-2|DCLK1_HUMAN Isoform 1 of Serine/threonine-protein kinase DCLK1 OS=Homo sapiens OX=9606 GN=DCLK1;sp|O15075|DCLK1_HUMAN Serine/threonine-prote	Serine/threonine-protein kinase DCLK1	DCLK1	NaN	NaN	NaN	NaN	NaN	NaN	NaN	3.1507	0.31739	4.0757	4.30719	0.23217	3	2	2	2	0	0	1	1	0	1	2	1	0	0	1	1	0	1	2	1	0	0	1	1	0	1	2	1	7.7	7.7	7.7	40.456	363
O15231-6;O15231-8;H7BZT5	O15231-6;O15231-8;H7BZT5	sp|O15231-6|ZN185_HUMAN Isoform 6 of Zinc finger protein 185 OS=Homo sapiens OX=9606 GN=ZNF185;sp|O15231-8|ZN185_HUMAN Isoform 8 of Zinc finger protein 185 OS=Homo sapiens OX=9606 GN=ZNF185;tr|H7BZT5|H7BZT5_HUMAN Zinc finger protein 185 OS=Homo sapiens OX=	Zinc finger protein 185	ZNF185	NaN	NaN	NaN	NaN	NaN	NaN	NaN	NaN	NaN	NaN	NaN	NaN	3	21	1	1	17	12	17	15	3	4	7	3	0	0	0	1	0	0	0	0	0	0	0	1	0	0	0	0	44	2.5	2.5	76.856	721
O43172-2;O43172	O43172-2;O43172	sp|O43172-2|PRP4_HUMAN Isoform 2 of U4/U6 small nuclear ribonucleoprotein Prp4 OS=Homo sapiens OX=9606 GN=PRPF4;sp|O43172|PRP4_HUMAN U4/U6 small nuclear ribonucleoprotein Prp4 OS=Homo sapiens OX=9606 GN=PRPF4 PE=1 SV=2	U4/U6 small nuclear ribonucleoprotein Prp4	PRPF4	NaN	NaN	NaN	0.75149	NaN	NaN	NaN	NaN	NaN	NaN	NaN	NaN	2	1	1	1	0	0	1	0	0	0	0	0	0	0	1	0	0	0	0	0	0	0	1	0	0	0	0	0	3.1	3.1	3.1	58.32	521
O43295-2;O43295	O43295-2;O43295	sp|O43295-2|SRGP3_HUMAN Isoform 2 of SLIT-ROBO Rho GTPase-activating protein 3 OS=Homo sapiens OX=9606 GN=SRGAP3;sp|O43295|SRGP3_HUMAN SLIT-ROBO Rho GTPase-activating protein 3 OS=Homo sapiens OX=9606 GN=SRGAP3 PE=1 SV=3	SLIT-ROBO Rho GTPase-activating protein 3	SRGAP3	NaN	NaN	NaN	1.1046	NaN	NaN	NaN	0.85492	1.1697	NaN	1.20349	0.83092	2	1	1	1	0	0	1	0	0	1	0	1	0	0	1	0	0	1	0	1	0	0	1	0	0	1	0	1	1.3	1.3	1.3	121.78	1075
R4GMQ1;O60341;O60341-2;R4GMP9	R4GMQ1;O60341;O60341-2;R4GMP9	tr|R4GMQ1|R4GMQ1_HUMAN Lysine-specific histone demethylase OS=Homo sapiens OX=9606 GN=KDM1A PE=1 SV=2;sp|O60341|KDM1A_HUMAN Lysine-specific histone demethylase 1A OS=Homo sapiens OX=9606 GN=KDM1A PE=1 SV=2;sp|O60341-2|KDM1A_HUMAN Isoform 2 of Lysine-specif	Lysine-specific histone demethylase 1A	KDM1A	NaN	NaN	NaN	0.60387	NaN	NaN	NaN	NaN	NaN	NaN	NaN	NaN	4	2	2	2	1	0	1	0	0	0	0	0	1	0	1	0	0	0	0	0	1	0	1	0	0	0	0	0	3.8	3.8	3.8	93.596	858
O75131;A0A087WYQ3;H0YB26;A0A087WXR6;E5RHZ0;E7ENV7;O95741;O95741-2;Q9HCH3;Q86YQ8;Q9UBL6-2;Q96FN4;Q8IYJ1;Q96FN4-2;Q9HCH3-2;Q86YQ8-2;Q9UBL6	O75131;A0A087WYQ3;H0YB26	sp|O75131|CPNE3_HUMAN Copine-3 OS=Homo sapiens OX=9606 GN=CPNE3 PE=1 SV=1;tr|A0A087WYQ3|A0A087WYQ3_HUMAN Copine-3 (Fragment) OS=Homo sapiens OX=9606 GN=CPNE3 PE=1 SV=1;tr|H0YB26|H0YB26_HUMAN Copine-3 (Fragment) OS=Homo sapiens OX=9606 GN=CPNE3 PE=1 SV=1	Copine-3	CPNE3	NaN	NaN	NaN	NaN	NaN	NaN	NaN	1.10768	0.90279	0.72579	0.724428	1.3804	17	3	2	2	1	1	1	2	1	2	2	2	0	0	0	1	0	1	1	1	0	0	0	1	0	1	1	1	6.3	4.7	4.7	60.13	537
O94761;V9GYB6;A0A087X072	O94761;V9GYB6	sp|O94761|RECQ4_HUMAN ATP-dependent DNA helicase Q4 OS=Homo sapiens OX=9606 GN=RECQL4 PE=1 SV=2;tr|V9GYB6|V9GYB6_HUMAN ATP-dependent DNA helicase Q4 (Fragment) OS=Homo sapiens OX=9606 GN=RECQL4 PE=1 SV=1	ATP-dependent DNA helicase Q4	RECQL4	NaN	0.734592	1.3613	1.5556	2.05524	0.48656	NaN	NaN	NaN	NaN	NaN	NaN	3	3	3	3	0	2	3	1	0	0	0	0	0	2	3	1	0	0	0	0	0	2	3	1	0	0	0	0	3.7	3.7	3.7	133.07	1208
O95758;O95758-5;O95758-1;O95758-6;O95758-2;O95758-4;O95758-7;X6R242;B1ALY4	O95758;O95758-5;O95758-1;O95758-6;O95758-2;O95758-4;O95758-7	sp|O95758|PTBP3_HUMAN Polypyrimidine tract-binding protein 3 OS=Homo sapiens OX=9606 GN=PTBP3 PE=1 SV=2;sp|O95758-5|PTBP3_HUMAN Isoform 5 of Polypyrimidine tract-binding protein 3 OS=Homo sapiens OX=9606 GN=PTBP3;sp|O95758-1|PTBP3_HUMAN Isoform 1 of Polypy	Polypyrimidine tract-binding protein 3	PTBP3	NaN	1.43474	0.69699	0.764	2.19438	0.45571	1.1365	1.14283	0.87502	0.68188	0.817661	1.223	9	8	6	6	2	3	3	3	5	7	5	5	0	1	1	1	4	5	3	3	0	1	1	1	4	5	3	3	19.4	16.1	16.1	59.689	552
Q5JW30;O95793-2;O95793-3;O95793;A0A087X1A5	Q5JW30;O95793-2;O95793-3;O95793;A0A087X1A5	tr|Q5JW30|Q5JW30_HUMAN Double-stranded RNA-binding protein Staufen homolog 1 OS=Homo sapiens OX=9606 GN=STAU1 PE=1 SV=1;sp|O95793-2|STAU1_HUMAN Isoform Short of Double-stranded RNA-binding protein Staufen homolog 1 OS=Homo sapiens OX=9606 GN=STAU1;sp|O9579	Double-stranded RNA-binding protein Staufen homolog 1	STAU1	NaN	NaN	NaN	NaN	NaN	NaN	1.8263	1.76414	0.56685	0.88755	1.24443	0.80358	5	2	2	2	0	0	0	0	2	2	1	1	0	0	0	0	2	2	1	1	0	0	0	0	2	2	1	1	5.1	5.1	5.1	54.708	494
O95926-2;O95926	O95926-2;O95926	sp|O95926-2|SYF2_HUMAN Isoform 2 of Pre-mRNA-splicing factor SYF2 OS=Homo sapiens OX=9606 GN=SYF2;sp|O95926|SYF2_HUMAN Pre-mRNA-splicing factor SYF2 OS=Homo sapiens OX=9606 GN=SYF2 PE=1 SV=1	Pre-mRNA-splicing factor SYF2	SYF2	NaN	NaN	NaN	NaN	0.650068	1.5383	NaN	NaN	NaN	NaN	NaN	NaN	2	1	1	1	0	0	0	1	0	0	1	0	0	0	0	1	0	0	1	0	0	0	0	1	0	0	1	0	13.9	13.9	13.9	23.568	201
P00973-2;P00973-4;P00973;P00973-3;F8VUC8;H0YI20;H0YIB8	P00973-2;P00973-4;P00973;P00973-3;F8VUC8;H0YI20	sp|P00973-2|OAS1_HUMAN Isoform p41 of 2-5-oligoadenylate synthase 1 OS=Homo sapiens OX=9606 GN=OAS1;sp|P00973-4|OAS1_HUMAN Isoform p44 of 2-5-oligoadenylate synthase 1 OS=Homo sapiens OX=9606 GN=OAS1;sp|P00973|OAS1_HUMAN 2-5-oligoadenylate synthase 1	2-5-oligoadenylate synthase 1	OAS1	NaN	NaN	NaN	NaN	NaN	NaN	NaN	NaN	NaN	NaN	NaN	NaN	7	4	4	4	0	0	0	1	2	3	2	4	0	0	0	1	2	3	2	4	0	0	0	1	2	3	2	4	20.1	20.1	20.1	41.74	364
P05089-3;P05089;P05089-2;A0A5F9ZGN6;A0A5F9ZH78	P05089-3;P05089;P05089-2;A0A5F9ZGN6	sp|P05089-3|ARGI1_HUMAN Isoform 3 of Arginase-1 OS=Homo sapiens OX=9606 GN=ARG1;sp|P05089|ARGI1_HUMAN Arginase-1 OS=Homo sapiens OX=9606 GN=ARG1 PE=1 SV=2;sp|P05089-2|ARGI1_HUMAN Isoform 2 of Arginase-1 OS=Homo sapiens OX=9606 GN=ARG1;tr|A0A5F9ZGN6|A0A5F9Z	Arginase-1	ARG1	NaN	NaN	NaN	NaN	NaN	NaN	NaN	NaN	NaN	NaN	NaN	NaN	5	3	3	3	0	3	0	0	0	0	0	0	0	3	0	0	0	0	0	0	0	3	0	0	0	0	0	0	18.2	18.2	18.2	25.356	236
P05109	P05109	sp|P05109|S10A8_HUMAN Protein S100-A8 OS=Homo sapiens OX=9606 GN=S100A8 PE=1 SV=1	Protein S100-A8;Protein S100-A8, N-terminally processed	S100A8	NaN	NaN	NaN	NaN	NaN	NaN	NaN	NaN	NaN	NaN	NaN	NaN	1	3	3	3	0	3	0	0	0	0	0	0	0	3	0	0	0	0	0	0	0	3	0	0	0	0	0	0	32.3	32.3	32.3	10.834	93
P05198;H0YJS4;G3V4T5	P05198;H0YJS4;G3V4T5	sp|P05198|IF2A_HUMAN Eukaryotic translation initiation factor 2 subunit 1 OS=Homo sapiens OX=9606 GN=EIF2S1 PE=1 SV=3;tr|H0YJS4|H0YJS4_HUMAN Eukaryotic translation initiation factor 2 subunit 1 (Fragment) OS=Homo sapiens OX=9606 GN=EIF2S1 PE=1 SV=1;tr|G3V4	Eukaryotic translation initiation factor 2 subunit 1	EIF2S1	NaN	1.46137	0.68429	NaN	0.742005	1.3477	1.0447	NaN	NaN	1.2575	NaN	NaN	3	3	3	3	2	2	0	2	1	0	1	0	2	2	0	2	1	0	1	0	2	2	0	2	1	0	1	0	17.5	17.5	17.5	36.112	315
P06702	P06702	sp|P06702|S10A9_HUMAN Protein S100-A9 OS=Homo sapiens OX=9606 GN=S100A9 PE=1 SV=1	Protein S100-A9	S100A9	NaN	NaN	NaN	NaN	NaN	NaN	NaN	NaN	NaN	NaN	NaN	NaN	1	3	3	3	1	3	0	0	0	0	0	0	1	3	0	0	0	0	0	0	1	3	0	0	0	0	0	0	37.7	37.7	37.7	13.242	114
P07237;H7BZ94;H0Y3Z3;I3L0S0;I3L3P5;I3NI03;I3L3U6;I3L398;I3L312	P07237;H7BZ94;H0Y3Z3	sp|P07237|PDIA1_HUMAN Protein disulfide-isomerase OS=Homo sapiens OX=9606 GN=P4HB PE=1 SV=3;tr|H7BZ94|H7BZ94_HUMAN Protein disulfide-isomerase OS=Homo sapiens OX=9606 GN=P4HB PE=1 SV=2;tr|H0Y3Z3|H0Y3Z3_HUMAN Protein disulfide-isomerase (Fragment) OS=Homo s	Protein disulfide-isomerase	P4HB	NaN	0.788519	1.2682	NaN	NaN	NaN	NaN	NaN	NaN	NaN	NaN	NaN	9	8	8	8	4	4	2	4	0	0	0	0	4	4	2	4	0	0	0	0	4	4	2	4	0	0	0	0	18.9	18.9	18.9	57.116	508
P07711-3;P07711	P07711-3;P07711	sp|P07711-3|CATL1_HUMAN Isoform 2 of Procathepsin L OS=Homo sapiens OX=9606 GN=CTSL;sp|P07711|CATL1_HUMAN Procathepsin L OS=Homo sapiens OX=9606 GN=CTSL PE=1 SV=2	Cathepsin L1;Cathepsin L1 heavy chain;Cathepsin L1 light chain	CTSL	NaN	NaN	NaN	NaN	NaN	NaN	NaN	NaN	NaN	NaN	NaN	NaN	2	1	1	1	0	0	1	0	0	0	0	0	0	0	1	0	0	0	0	0	0	0	1	0	0	0	0	0	5	5	5	31.172	278
P08047-3;P08047-2;P08047	P08047-3;P08047-2;P08047	sp|P08047-3|SP1_HUMAN Isoform 3 of Transcription factor Sp1 OS=Homo sapiens OX=9606 GN=SP1;sp|P08047-2|SP1_HUMAN Isoform 2 of Transcription factor Sp1 OS=Homo sapiens OX=9606 GN=SP1;sp|P08047|SP1_HUMAN Transcription factor Sp1 OS=Homo sapiens OX=9606 GN=SP	Transcription factor Sp1	SP1	NaN	NaN	NaN	NaN	NaN	NaN	NaN	NaN	NaN	NaN	NaN	NaN	3	1	1	1	0	0	0	1	0	0	0	0	0	0	0	1	0	0	0	0	0	0	0	1	0	0	0	0	3.8	3.8	3.8	75.823	737
P08574	P08574	sp|P08574|CY1_HUMAN Cytochrome c1, heme protein, mitochondrial OS=Homo sapiens OX=9606 GN=CYC1 PE=1 SV=3	Cytochrome c1, heme protein, mitochondrial	CYC1	NaN	NaN	NaN	NaN	NaN	NaN	NaN	NaN	NaN	NaN	NaN	NaN	1	1	1	1	1	1	0	0	0	0	0	0	1	1	0	0	0	0	0	0	1	1	0	0	0	0	0	0	3.7	3.7	3.7	35.422	325
P09110;B4DVF4;C9JDE9;P09110-2;F2Z2Q6;F2Z3P7;H7C131	P09110;B4DVF4;C9JDE9;P09110-2;F2Z2Q6;F2Z3P7;H7C131	sp|P09110|THIK_HUMAN 3-ketoacyl-CoA thiolase, peroxisomal OS=Homo sapiens OX=9606 GN=ACAA1 PE=1 SV=2;tr|B4DVF4|B4DVF4_HUMAN 3-ketoacyl-CoA thiolase, peroxisomal OS=Homo sapiens OX=9606 GN=ACAA1 PE=1 SV=1;tr|C9JDE9|C9JDE9_HUMAN 3-ketoacyl-CoA thiolase, pero	3-ketoacyl-CoA thiolase, peroxisomal	ACAA1	NaN	0.967961	1.0331	NaN	0.864827	1.1563	1.0022	0.887705	1.1265	1.0382	0.88968	1.124	7	4	4	4	0	2	0	1	1	2	2	2	0	2	0	1	1	2	2	2	0	2	0	1	1	2	2	2	14.9	14.9	14.9	44.292	424
Q5T7C4;P09429;B2RPK0	Q5T7C4;P09429;B2RPK0	tr|Q5T7C4|Q5T7C4_HUMAN High mobility group protein B1 OS=Homo sapiens OX=9606 GN=HMGB1 PE=1 SV=1;sp|P09429|HMGB1_HUMAN High mobility group protein B1 OS=Homo sapiens OX=9606 GN=HMGB1 PE=1 SV=3;sp|B2RPK0|HGB1A_HUMAN Putative high mobility group protein B1-l	High mobility group protein B1;Putative high mobility group protein B1-like 1	HMGB1;HMGB1P1	NaN	NaN	NaN	NaN	NaN	NaN	0.62742	0.572181	1.7477	0.28145	0.661551	1.5116	3	2	2	2	0	0	0	1	1	1	1	1	0	0	0	1	1	1	1	1	0	0	0	1	1	1	1	1	18.4	18.4	18.4	18.311	158
P0DPH8;P0DPH7;P0DPH7-2;Q6PEY2;C9JEV8;C9JQ00;C9JJQ8;C9K0S6;C9JDL2;V9GZ17;A6NHL2-2;A6NHL2;F8VXZ7;F8W0F6	P0DPH8;P0DPH7;P0DPH7-2;Q6PEY2	sp|P0DPH8|TBA3D_HUMAN Tubulin alpha-3D chain OS=Homo sapiens OX=9606 GN=TUBA3D PE=1 SV=1;sp|P0DPH7|TBA3C_HUMAN Tubulin alpha-3C chain OS=Homo sapiens OX=9606 GN=TUBA3C PE=1 SV=1;sp|P0DPH7-2|TBA3C_HUMAN Isoform 2 of Tubulin alpha-3C chain OS=Homo sapiens OX	Tubulin alpha-3E chain	TUBA3E	NaN	NaN	NaN	NaN	NaN	NaN	NaN	NaN	NaN	NaN	NaN	NaN	14	16	1	1	12	12	15	14	6	9	7	8	0	0	0	1	0	0	0	0	0	0	0	1	0	0	0	0	47.1	3.3	3.3	49.959	450
P11137-4	P11137-4	sp|P11137-4|MTAP2_HUMAN Isoform 4 of Microtubule-associated protein 2 OS=Homo sapiens OX=9606 GN=MAP2			NaN	NaN	NaN	NaN	NaN	NaN	NaN	0.168211	5.9449	0.16752	NaN	NaN	1	1	1	1	0	0	0	0	1	1	1	0	0	0	0	0	1	1	1	0	0	0	0	0	1	1	1	0	2.3	2.3	2.3	58.953	559
P11387	P11387	sp|P11387|TOP1_HUMAN DNA topoisomerase 1 OS=Homo sapiens OX=9606 GN=TOP1 PE=1 SV=2	DNA topoisomerase 1	TOP1	NaN	NaN	NaN	NaN	NaN	NaN	NaN	NaN	NaN	0.70531	NaN	NaN	1	1	1	1	0	0	0	1	0	0	1	0	0	0	0	1	0	0	1	0	0	0	0	1	0	0	1	0	1.6	1.6	1.6	90.725	765
P15170-2;P15170-3;H3BR35;P15170;Q8IYD1	P15170-2;P15170-3;H3BR35;P15170;Q8IYD1	sp|P15170-2|ERF3A_HUMAN Isoform 2 of Eukaryotic peptide chain release factor GTP-binding subunit ERF3A OS=Homo sapiens OX=9606 GN=GSPT1;sp|P15170-3|ERF3A_HUMAN Isoform 3 of Eukaryotic peptide chain release factor GTP-binding subunit ERF3A OS=Homo sapiens O	Eukaryotic peptide chain release factor GTP-binding subunit ERF3A;Eukaryotic peptide chain release factor GTP-binding subunit ERF3B	GSPT1;GSPT2	NaN	NaN	NaN	0.35255	1.87052	0.53461	NaN	NaN	NaN	NaN	NaN	NaN	5	2	2	2	0	0	1	2	0	0	0	0	0	0	1	2	0	0	0	0	0	0	1	2	0	0	0	0	6.6	6.6	6.6	68.6	636
P17066;P48741	P17066;P48741	sp|P17066|HSP76_HUMAN Heat shock 70 kDa protein 6 OS=Homo sapiens OX=9606 GN=HSPA6 PE=1 SV=2;sp|P48741|HSP77_HUMAN Putative heat shock 70 kDa protein 7 OS=Homo sapiens OX=9606 GN=HSPA7 PE=5 SV=2	Heat shock 70 kDa protein 6;Putative heat shock 70 kDa protein 7	HSPA6;HSPA7	NaN	NaN	NaN	NaN	NaN	NaN	0.94963	1.37506	0.72724	0.81694	0.84868	1.1783	2	4	1	1	3	4	3	4	1	2	3	3	1	1	0	1	1	1	1	1	1	1	0	1	1	1	1	1	7.6	1.7	1.7	71.027	643
P17081	P17081	sp|P17081|RHOQ_HUMAN Rho-related GTP-binding protein RhoQ OS=Homo sapiens OX=9606 GN=RHOQ PE=1 SV=2	Rho-related GTP-binding protein RhoQ	RHOQ	NaN	NaN	NaN	NaN	NaN	NaN	NaN	NaN	NaN	NaN	NaN	NaN	1	1	1	1	0	0	0	1	0	0	0	0	0	0	0	1	0	0	0	0	0	0	0	1	0	0	0	0	6.8	6.8	6.8	22.659	205
P17096;P17096-3	P17096;P17096-3	sp|P17096|HMGA1_HUMAN High mobility group protein HMG-I/HMG-Y OS=Homo sapiens OX=9606 GN=HMGA1 PE=1 SV=3;sp|P17096-3|HMGA1_HUMAN Isoform HMG-R of High mobility group protein HMG-I/HMG-Y OS=Homo sapiens OX=9606 GN=HMGA1	High mobility group protein HMG-I/HMG-Y	HMGA1	NaN	NaN	NaN	NaN	NaN	NaN	0.60002	6.00528	0.16652	0.36226	NaN	NaN	2	1	1	1	0	0	0	1	1	1	1	0	0	0	0	1	1	1	1	0	0	0	0	1	1	1	1	0	15	15	15	11.676	107
P17676;P17676-2;P17676-3	P17676;P17676-2;P17676-3	sp|P17676|CEBPB_HUMAN CCAAT/enhancer-binding protein beta OS=Homo sapiens OX=9606 GN=CEBPB PE=1 SV=2;sp|P17676-2|CEBPB_HUMAN Isoform 2 of CCAAT/enhancer-binding protein beta OS=Homo sapiens OX=9606 GN=CEBPB;sp|P17676-3|CEBPB_HUMAN Isoform 3 of CCAAT/enhanc	CCAAT/enhancer-binding protein beta	CEBPB	NaN	NaN	NaN	0.82913	NaN	NaN	NaN	1.30286	0.76754	0.38687	0.841538	1.1883	3	2	2	2	0	1	1	1	0	2	1	1	0	1	1	1	0	2	1	1	0	1	1	1	0	2	1	1	5.8	5.8	5.8	36.105	345
P17858;P17858-2	P17858;P17858-2	sp|P17858|PFKAL_HUMAN ATP-dependent 6-phosphofructokinase, liver type OS=Homo sapiens OX=9606 GN=PFKL PE=1 SV=6;sp|P17858-2|PFKAL_HUMAN Isoform 2 of ATP-dependent 6-phosphofructokinase, liver type OS=Homo sapiens OX=9606 GN=PFKL	ATP-dependent 6-phosphofructokinase, liver type	PFKL	NaN	NaN	NaN	NaN	NaN	NaN	NaN	NaN	NaN	NaN	0.871232	1.1478	2	3	1	1	0	0	0	0	2	1	2	3	0	0	0	0	0	0	0	1	0	0	0	0	0	0	0	1	5.8	2.2	2.2	85.018	780
P21796	P21796	sp|P21796|VDAC1_HUMAN Voltage-dependent anion-selective channel protein 1 OS=Homo sapiens OX=9606 GN=VDAC1 PE=1 SV=2	Voltage-dependent anion-selective channel protein 1	VDAC1	NaN	3.1748	0.31498	0.64834	NaN	NaN	2.6802	1.87917	0.53215	1.7265	0.911411	1.0972	1	1	1	1	1	1	1	1	1	1	1	1	1	1	1	1	1	1	1	1	1	1	1	1	1	1	1	1	3.5	3.5	3.5	30.772	283
P21912;A0A087WXX8;A0A087WWT1	P21912;A0A087WXX8;A0A087WWT1	sp|P21912|SDHB_HUMAN Succinate dehydrogenase [ubiquinone] iron-sulfur subunit, mitochondrial OS=Homo sapiens OX=9606 GN=SDHB PE=1 SV=3;tr|A0A087WXX8|A0A087WXX8_HUMAN Iron-sulfur subunit of complex II (Fragment) OS=Homo sapiens OX=9606 GN=SDHB PE=1 SV=1;tr|	Succinate dehydrogenase [ubiquinone] iron-sulfur subunit, mitochondrial	SDHB	NaN	0.555772	1.7993	0.94434	NaN	NaN	NaN	NaN	NaN	NaN	NaN	NaN	3	2	2	2	0	2	2	0	0	0	0	0	0	2	2	0	0	0	0	0	0	2	2	0	0	0	0	0	7.5	7.5	7.5	31.629	280
P23526-2;P23526	P23526-2;P23526	sp|P23526-2|SAHH_HUMAN Isoform 2 of Adenosylhomocysteinase OS=Homo sapiens OX=9606 GN=AHCY;sp|P23526|SAHH_HUMAN Adenosylhomocysteinase OS=Homo sapiens OX=9606 GN=AHCY PE=1 SV=4	Adenosylhomocysteinase	AHCY	NaN	NaN	NaN	NaN	NaN	NaN	NaN	NaN	NaN	NaN	NaN	NaN	2	1	1	1	0	0	0	1	0	0	0	0	0	0	0	1	0	0	0	0	0	0	0	1	0	0	0	0	3.7	3.7	3.7	44.658	404
P29508-2;P29508;H0Y5H9;P48594	P29508-2;P29508	sp|P29508-2|SPB3_HUMAN Isoform 2 of Serpin B3 OS=Homo sapiens OX=9606 GN=SERPINB3;sp|P29508|SPB3_HUMAN Serpin B3 OS=Homo sapiens OX=9606 GN=SERPINB3 PE=1 SV=2	Serpin B3	SERPINB3	NaN	NaN	NaN	NaN	NaN	NaN	NaN	NaN	NaN	NaN	NaN	NaN	4	3	3	3	0	3	0	0	0	0	0	0	0	3	0	0	0	0	0	0	0	3	0	0	0	0	0	0	12.4	12.4	12.4	38.549	338
P29590-12;P29590-5;P29590-11;P29590;H3BT57;P29590-14;P29590-10;P29590-4;P29590-2;P29590-9;P29590-13;P29590-3;P29590-8;H3BT29;H3BUJ5	P29590-12;P29590-5;P29590-11;P29590;H3BT57;P29590-14;P29590-10;P29590-4;P29590-2;P29590-9;P29590-13;P29590-3;P29590-8	sp|P29590-12|PML_HUMAN Isoform PML-12 of Protein PML OS=Homo sapiens OX=9606 GN=PML;sp|P29590-5|PML_HUMAN Isoform PML-4 of Protein PML OS=Homo sapiens OX=9606 GN=PML;sp|P29590-11|PML_HUMAN Isoform PML-11 of Protein PML OS=Homo sapiens OX=9606 GN=PML;sp|P29	Protein PML	PML	NaN	NaN	NaN	2.3468	NaN	NaN	NaN	NaN	NaN	NaN	NaN	NaN	15	3	3	3	0	0	1	2	0	0	0	0	0	0	1	2	0	0	0	0	0	0	1	2	0	0	0	0	7	7	7	65.036	585
P31944	P31944	sp|P31944|CASPE_HUMAN Caspase-14 OS=Homo sapiens OX=9606 GN=CASP14 PE=1 SV=2	Caspase-14;Caspase-14 subunit p17, mature form;Caspase-14 subunit p10, mature form;Caspase-14 subunit p20, intermediate form;Caspase-14 subunit p8, intermediate form	CASP14	NaN	NaN	NaN	NaN	NaN	NaN	NaN	NaN	NaN	NaN	NaN	NaN	1	3	3	3	0	2	0	0	0	0	1	0	0	2	0	0	0	0	1	0	0	2	0	0	0	0	1	0	16.1	16.1	16.1	27.679	242
R4GMX3;P35226;Q5T8Z4;Q5T8Z2	R4GMX3;P35226;Q5T8Z4;Q5T8Z2	tr|R4GMX3|R4GMX3_HUMAN COMMD3-BMI1 readthrough OS=Homo sapiens OX=9606 GN=COMMD3-BMI1 PE=4 SV=1;sp|P35226|BMI1_HUMAN Polycomb complex protein BMI-1 OS=Homo sapiens OX=9606 GN=BMI1 PE=1 SV=2;tr|Q5T8Z4|Q5T8Z4_HUMAN Polycomb complex protein BMI-1 (Fragment) O	Polycomb complex protein BMI-1	COMMD3-BMI1;BMI1	NaN	0.886682	1.1278	1.038	3.50557	0.28526	NaN	NaN	NaN	NaN	NaN	NaN	4	2	2	2	0	1	1	1	0	0	0	0	0	1	1	1	0	0	0	0	0	1	1	1	0	0	0	0	7.9	7.9	7.9	53.293	469
P36551;H0YA22	P36551;H0YA22	sp|P36551|HEM6_HUMAN Oxygen-dependent coproporphyrinogen-III oxidase, mitochondrial OS=Homo sapiens OX=9606 GN=CPOX PE=1 SV=3;tr|H0YA22|H0YA22_HUMAN Coproporphyrinogen oxidase (Fragment) OS=Homo sapiens OX=9606 PE=1 SV=1	Oxygen-dependent coproporphyrinogen-III oxidase, mitochondrial	CPOX	NaN	NaN	NaN	3.7192	NaN	NaN	0.99018	0.631114	1.5845	0.77295	0.803536	1.2445	2	2	2	2	0	0	1	0	2	1	2	2	0	0	1	0	2	1	2	2	0	0	1	0	2	1	2	2	4.8	4.8	4.8	50.151	454
P40227-2;P40227	P40227-2;P40227	sp|P40227-2|TCPZ_HUMAN Isoform 2 of T-complex protein 1 subunit zeta OS=Homo sapiens OX=9606 GN=CCT6A;sp|P40227|TCPZ_HUMAN T-complex protein 1 subunit zeta OS=Homo sapiens OX=9606 GN=CCT6A PE=1 SV=3	T-complex protein 1 subunit zeta	CCT6A	NaN	NaN	NaN	NaN	NaN	NaN	NaN	NaN	NaN	NaN	NaN	NaN	2	1	1	1	0	0	0	1	0	0	1	0	0	0	0	1	0	0	1	0	0	0	0	1	0	0	1	0	4.3	4.3	4.3	53.288	486
P41134-2;P41134	P41134-2;P41134	sp|P41134-2|ID1_HUMAN Isoform ID-B of DNA-binding protein inhibitor ID-1 OS=Homo sapiens OX=9606 GN=ID1;sp|P41134|ID1_HUMAN DNA-binding protein inhibitor ID-1 OS=Homo sapiens OX=9606 GN=ID1 PE=1 SV=3	DNA-binding protein inhibitor ID-1	ID1	NaN	0.142078	7.0384	0.28044	NaN	NaN	NaN	0.494633	2.0217	NaN	0.777061	1.2869	2	1	1	1	1	1	1	1	0	1	0	1	1	1	1	1	0	1	0	1	1	1	1	1	0	1	0	1	8.1	8.1	8.1	15.586	149
P41227-2;P41227	P41227-2;P41227	sp|P41227-2|NAA10_HUMAN Isoform 2 of N-alpha-acetyltransferase 10 OS=Homo sapiens OX=9606 GN=NAA10;sp|P41227|NAA10_HUMAN N-alpha-acetyltransferase 10 OS=Homo sapiens OX=9606 GN=NAA10 PE=1 SV=1	N-alpha-acetyltransferase 10	NAA10	NaN	NaN	NaN	NaN	NaN	NaN	NaN	NaN	NaN	NaN	NaN	NaN	2	1	1	1	0	0	1	0	0	0	0	0	0	0	1	0	0	0	0	0	0	0	1	0	0	0	0	0	5.5	5.5	5.5	24.783	220
P52952;Q9H2Z4;P43699;P43699-3	P52952;Q9H2Z4;P43699;P43699-3	sp|P52952|NKX25_HUMAN Homeobox protein Nkx-2.5 OS=Homo sapiens OX=9606 GN=NKX2-5 PE=1 SV=1;sp|Q9H2Z4|NKX24_HUMAN Homeobox protein Nkx-2.4 OS=Homo sapiens OX=9606 GN=NKX2-4 PE=1 SV=3;sp|P43699|NKX21_HUMAN Homeobox protein Nkx-2.1 OS=Homo sapiens OX=9606 GN=	Homeobox protein Nkx-2.5;Homeobox protein Nkx-2.4;Homeobox protein Nkx-2.1	NKX2-5;NKX2-4;NKX2-1	NaN	NaN	NaN	NaN	NaN	NaN	NaN	NaN	NaN	NaN	NaN	NaN	4	1	1	1	0	0	0	1	0	0	0	0	0	0	0	1	0	0	0	0	0	0	0	1	0	0	0	0	4	4	4	34.917	324
P45973	P45973	sp|P45973|CBX5_HUMAN Chromobox protein homolog 5 OS=Homo sapiens OX=9606 GN=CBX5 PE=1 SV=1	Chromobox protein homolog 5	CBX5	NaN	NaN	NaN	NaN	NaN	NaN	NaN	NaN	NaN	1.4587	NaN	NaN	1	2	2	2	0	0	0	2	0	0	1	0	0	0	0	2	0	0	1	0	0	0	0	2	0	0	1	0	12.6	12.6	12.6	22.225	191
P48634;P48634-2;P48634-3	P48634;P48634-2;P48634-3	sp|P48634|PRC2A_HUMAN Protein PRRC2A OS=Homo sapiens OX=9606 GN=PRRC2A PE=1 SV=3;sp|P48634-2|PRC2A_HUMAN Isoform 2 of Protein PRRC2A OS=Homo sapiens OX=9606 GN=PRRC2A;sp|P48634-3|PRC2A_HUMAN Isoform 3 of Protein PRRC2A OS=Homo sapiens OX=9606 GN=PRRC2A	Protein PRRC2A	PRRC2A	NaN	NaN	NaN	NaN	NaN	NaN	1.1194	1.5157	0.65976	1.1143	NaN	NaN	3	2	2	2	0	0	0	0	1	1	2	0	0	0	0	0	1	1	2	0	0	0	0	0	1	1	2	0	1.2	1.2	1.2	228.86	2157
P60903	P60903	sp|P60903|S10AA_HUMAN Protein S100-A10 OS=Homo sapiens OX=9606 GN=S100A10 PE=1 SV=2	Protein S100-A10	S100A10	NaN	2.60146	0.3844	1.4678	2.73658	0.36542	1.673	1.26095	0.79305	1.1196	1.33456	0.74931	1	3	3	3	2	1	1	2	3	3	3	2	2	1	1	2	3	3	3	2	2	1	1	2	3	3	3	2	45.4	45.4	45.4	11.203	97
P61812;P61812-2	P61812;P61812-2	sp|P61812|TGFB2_HUMAN Transforming growth factor beta-2 proprotein OS=Homo sapiens OX=9606 GN=TGFB2 PE=1 SV=1;sp|P61812-2|TGFB2_HUMAN Isoform B of Transforming growth factor beta-2 proprotein OS=Homo sapiens OX=9606 GN=TGFB2	Transforming growth factor beta-2;Latency-associated peptide	TGFB2	NaN	0.886289	1.1283	1.1168	0.604558	1.6541	NaN	NaN	NaN	NaN	NaN	NaN	2	2	2	2	0	1	1	2	0	0	0	0	0	1	1	2	0	0	0	0	0	1	1	2	0	0	0	0	5.8	5.8	5.8	47.747	414
P62837	P62837	sp|P62837|UB2D2_HUMAN Ubiquitin-conjugating enzyme E2 D2 OS=Homo sapiens OX=9606 GN=UBE2D2 PE=1 SV=1	Ubiquitin-conjugating enzyme E2 D2	UBE2D2	NaN	NaN	NaN	NaN	NaN	NaN	NaN	NaN	NaN	1.9098	0.695604	1.4376	1	2	1	1	1	2	1	1	0	1	2	2	0	1	0	0	0	0	1	1	0	1	0	0	0	0	1	1	14.3	6.8	6.8	16.735	147
P63151;Q66LE6;P63151-2;A0A590UJJ1;A0A590UJY3;Q00005-6;Q00005;Q00005-2;Q00005-3;Q00005-4;Q00005-5;Q00005-7;E5RIY1;H0YB06;E5RFR9	P63151;Q66LE6;P63151-2;A0A590UJJ1;A0A590UJY3;Q00005-6;Q00005;Q00005-2;Q00005-3;Q00005-4;Q00005-5;Q00005-7	sp|P63151|2ABA_HUMAN Serine/threonine-protein phosphatase 2A 55 kDa regulatory subunit B alpha isoform OS=Homo sapiens OX=9606 GN=PPP2R2A PE=1 SV=1;sp|Q66LE6|2ABD_HUMAN Serine/threonine-protein phosphatase 2A 55 kDa regulatory subunit B delta isoform OS=Ho	Serine/threonine-protein phosphatase 2A 55 kDa regulatory subunit B alpha isoform;Serine/threonine-protein phosphatase 2A 55 kDa regulatory subunit B delta isoform;Serine/threonine-protein phosphatase 2A 55 kDa regulatory subunit B beta isoform	PPP2R2A;PPP2R2D;PPP2R2B	NaN	NaN	NaN	NaN	1.96932	0.50779	1.0927	0.791139	1.264	0.94965	NaN	NaN	15	3	3	3	0	0	0	2	1	1	1	1	0	0	0	2	1	1	1	1	0	0	0	2	1	1	1	1	10.1	10.1	10.1	51.691	447
P63261;I3L3I0;I3L1U9;I3L4N8;I3L3R2;K7EM38;J3KT65	P63261;I3L3I0;I3L1U9;I3L4N8	sp|P63261|ACTG_HUMAN Actin, cytoplasmic 2 OS=Homo sapiens OX=9606 GN=ACTG1 PE=1 SV=1;tr|I3L3I0|I3L3I0_HUMAN Actin, cytoplasmic 2 (Fragment) OS=Homo sapiens OX=9606 GN=ACTG1 PE=1 SV=1;tr|I3L1U9|I3L1U9_HUMAN Actin, cytoplasmic 2 (Fragment) OS=Homo sapiens OX	Actin, cytoplasmic 2;Actin, cytoplasmic 2, N-terminally processed	ACTG1	NaN	NaN	NaN	NaN	NaN	NaN	NaN	NaN	NaN	NaN	NaN	NaN	7	25	1	1	22	20	25	21	18	18	18	17	0	0	1	1	0	0	0	0	0	0	1	1	0	0	0	0	81.6	4.5	4.5	41.792	375
P78345	P78345	sp|P78345|RPP38_HUMAN Ribonuclease P protein subunit p38 OS=Homo sapiens OX=9606 GN=RPP38 PE=1 SV=2	Ribonuclease P protein subunit p38	RPP38	NaN	NaN	NaN	NaN	NaN	NaN	NaN	1.08731	0.9197	0.94492	1.41068	0.70888	1	2	2	2	1	0	1	1	0	1	2	1	1	0	1	1	0	1	2	1	1	0	1	1	0	1	2	1	9.2	9.2	9.2	31.834	283
P81605;P81605-2	P81605;P81605-2	sp|P81605|DCD_HUMAN Dermcidin OS=Homo sapiens OX=9606 GN=DCD PE=1 SV=2;sp|P81605-2|DCD_HUMAN Isoform 2 of Dermcidin OS=Homo sapiens OX=9606 GN=DCD	Dermcidin;Survival-promoting peptide;DCD-1	DCD	NaN	NaN	NaN	NaN	NaN	NaN	NaN	NaN	NaN	NaN	NaN	NaN	2	4	4	4	3	3	4	3	0	1	2	1	3	3	4	3	0	1	2	1	3	3	4	3	0	1	2	1	32.7	32.7	32.7	11.284	110
P82912-2;P82912;H0YL99;P82912-3	P82912-2;P82912;H0YL99;P82912-3	sp|P82912-2|RT11_HUMAN Isoform 2 of 28S ribosomal protein S11, mitochondrial OS=Homo sapiens OX=9606 GN=MRPS11;sp|P82912|RT11_HUMAN 28S ribosomal protein S11, mitochondrial OS=Homo sapiens OX=9606 GN=MRPS11 PE=1 SV=2;tr|H0YL99|H0YL99_HUMAN 28S ribosomal pr	28S ribosomal protein S11, mitochondrial	MRPS11	NaN	0.477601	2.0938	1.0469	1.09018	0.91728	0.84993	1.45455	0.6875	1.0127	NaN	NaN	4	2	2	2	0	2	1	1	1	1	1	0	0	2	1	1	1	1	1	0	0	2	1	1	1	1	1	0	14.5	14.5	14.5	20.459	193
P98179	P98179	sp|P98179|RBM3_HUMAN RNA-binding protein 3 OS=Homo sapiens OX=9606 GN=RBM3 PE=1 SV=1	RNA-binding protein 3	RBM3	NaN	NaN	NaN	NaN	NaN	NaN	NaN	1.21855	0.82065	NaN	NaN	NaN	1	1	1	1	0	0	0	0	0	1	0	0	0	0	0	0	0	1	0	0	0	0	0	0	0	1	0	0	11.5	11.5	11.5	17.17	157
Q00653-3;Q00653-4;Q00653	Q00653-3;Q00653-4;Q00653	sp|Q00653-3|NFKB2_HUMAN Isoform 3 of Nuclear factor NF-kappa-B p100 subunit OS=Homo sapiens OX=9606 GN=NFKB2;sp|Q00653-4|NFKB2_HUMAN Isoform 4 of Nuclear factor NF-kappa-B p100 subunit OS=Homo sapiens OX=9606 GN=NFKB2;sp|Q00653|NFKB2_HUMAN Nuclear factor N	Nuclear factor NF-kappa-B p100 subunit;Nuclear factor NF-kappa-B p52 subunit	NFKB2	NaN	17.0698	0.058583	NaN	NaN	NaN	NaN	NaN	NaN	10.516	NaN	NaN	3	7	7	7	1	3	3	4	1	0	3	3	1	3	3	4	1	0	3	3	1	3	3	4	1	0	3	3	27.1	27.1	27.1	47.021	428
Q01469;I6L8B7	Q01469	sp|Q01469|FABP5_HUMAN Fatty acid-binding protein 5 OS=Homo sapiens OX=9606 GN=FABP5 PE=1 SV=3	Fatty acid-binding protein, epidermal	FABP5	NaN	NaN	NaN	NaN	NaN	NaN	NaN	NaN	NaN	NaN	NaN	NaN	2	3	3	3	0	3	0	0	0	0	0	0	0	3	0	0	0	0	0	0	0	3	0	0	0	0	0	0	20	20	20	15.164	135
Q01813;Q01813-2;Q5VSR5;H0Y757;B1APP6	Q01813;Q01813-2;Q5VSR5	sp|Q01813|PFKAP_HUMAN ATP-dependent 6-phosphofructokinase, platelet type OS=Homo sapiens OX=9606 GN=PFKP PE=1 SV=2;sp|Q01813-2|PFKAP_HUMAN Isoform 2 of ATP-dependent 6-phosphofructokinase, platelet type OS=Homo sapiens OX=9606 GN=PFKP;tr|Q5VSR5|Q5VSR5_HUMA	ATP-dependent 6-phosphofructokinase, platelet type	PFKP	NaN	NaN	NaN	NaN	NaN	NaN	0.99691	0.766166	1.3052	0.64292	0.812678	1.2305	5	4	3	2	0	0	0	0	3	3	4	4	0	0	0	0	2	3	3	3	0	0	0	0	1	2	2	2	7.3	6.1	3.7	85.595	784
Q02413	Q02413	sp|Q02413|DSG1_HUMAN Desmoglein-1 OS=Homo sapiens OX=9606 GN=DSG1 PE=1 SV=2	Desmoglein-1	DSG1	NaN	NaN	NaN	NaN	NaN	NaN	NaN	NaN	NaN	NaN	NaN	NaN	1	1	1	1	1	0	0	0	0	0	0	0	1	0	0	0	0	0	0	0	1	0	0	0	0	0	0	0	1.5	1.5	1.5	113.75	1049
Q03135	Q03135	sp|Q03135|CAV1_HUMAN Caveolin-1 OS=Homo sapiens OX=9606 GN=CAV1 PE=1 SV=4	Caveolin-1	CAV1	NaN	NaN	NaN	NaN	NaN	NaN	NaN	NaN	NaN	NaN	NaN	NaN	1	1	1	1	0	0	0	1	0	0	0	0	0	0	0	1	0	0	0	0	0	0	0	1	0	0	0	0	7.9	7.9	7.9	20.471	178
Q04917	Q04917	sp|Q04917|1433F_HUMAN 14-3-3 protein eta OS=Homo sapiens OX=9606 GN=YWHAH PE=1 SV=4	14-3-3 protein eta	YWHAH	NaN	NaN	NaN	NaN	NaN	NaN	NaN	NaN	NaN	NaN	NaN	NaN	1	3	1	1	3	2	3	2	1	1	1	1	1	0	1	0	0	0	0	0	1	0	1	0	0	0	0	0	13	5.7	5.7	28.218	246
Q07021	Q07021	sp|Q07021|C1QBP_HUMAN Complement component 1 Q subcomponent-binding protein, mitochondrial OS=Homo sapiens OX=9606 GN=C1QBP PE=1 SV=1	Complement component 1 Q subcomponent-binding protein, mitochondrial	C1QBP	NaN	NaN	NaN	NaN	3.83436	0.2608	NaN	NaN	NaN	NaN	NaN	NaN	1	1	1	1	0	0	0	1	0	0	0	0	0	0	0	1	0	0	0	0	0	0	0	1	0	0	0	0	5	5	5	31.362	282
Q07065	Q07065	sp|Q07065|CKAP4_HUMAN Cytoskeleton-associated protein 4 OS=Homo sapiens OX=9606 GN=CKAP4 PE=1 SV=2	Cytoskeleton-associated protein 4	CKAP4	NaN	NaN	NaN	2.3771	NaN	NaN	NaN	0.962742	1.0387	NaN	NaN	NaN	1	3	3	3	1	0	1	1	0	1	0	0	1	0	1	1	0	1	0	0	1	0	1	1	0	1	0	0	7.6	7.6	7.6	66.022	602
Q08554-2;Q08554	Q08554-2;Q08554	sp|Q08554-2|DSC1_HUMAN Isoform 1B of Desmocollin-1 OS=Homo sapiens OX=9606 GN=DSC1;sp|Q08554|DSC1_HUMAN Desmocollin-1 OS=Homo sapiens OX=9606 GN=DSC1 PE=1 SV=2	Desmocollin-1	DSC1	NaN	NaN	NaN	NaN	NaN	NaN	NaN	NaN	NaN	NaN	NaN	NaN	2	2	2	2	2	0	0	0	0	0	0	0	2	0	0	0	0	0	0	0	2	0	0	0	0	0	0	0	3.5	3.5	3.5	93.834	840
Q08AD1-2;Q08AD1-3;Q08AD1	Q08AD1-2;Q08AD1-3;Q08AD1	sp|Q08AD1-2|CAMP2_HUMAN Isoform 2 of Calmodulin-regulated spectrin-associated protein 2 OS=Homo sapiens OX=9606 GN=CAMSAP2;sp|Q08AD1-3|CAMP2_HUMAN Isoform 3 of Calmodulin-regulated spectrin-associated protein 2 OS=Homo sapiens OX=9606 GN=CAMSAP2;sp|Q08AD1|	Calmodulin-regulated spectrin-associated protein 2	CAMSAP2	NaN	NaN	NaN	NaN	NaN	NaN	NaN	0.424989	2.353	0.53359	NaN	NaN	3	1	1	1	0	0	0	0	0	1	1	0	0	0	0	0	0	1	1	0	0	0	0	0	0	1	1	0	0.8	0.8	0.8	165.06	1462
Q08AF3;B4E128;Q08AF3-2;Q68D06-2;Q68D06;Q7Z7L1	Q08AF3;B4E128;Q08AF3-2	sp|Q08AF3|SLFN5_HUMAN Schlafen family member 5 OS=Homo sapiens OX=9606 GN=SLFN5 PE=1 SV=1;tr|B4E128|B4E128_HUMAN Schlafen family member 5 OS=Homo sapiens OX=9606 GN=SLFN5 PE=1 SV=1;sp|Q08AF3-2|SLFN5_HUMAN Isoform 2 of Schlafen family member 5 OS=Homo sapie	Schlafen family member 5	SLFN5	NaN	NaN	NaN	1.7496	NaN	NaN	1.5951	1.1996	0.83361	1.3208	1.63967	0.60988	6	6	6	6	0	0	2	2	2	4	4	4	0	0	2	2	2	4	4	4	0	0	2	2	2	4	4	4	9.8	9.8	9.8	101.05	891
Q13315	Q13315	sp|Q13315|ATM_HUMAN Serine-protein kinase ATM OS=Homo sapiens OX=9606 GN=ATM PE=1 SV=4	Serine-protein kinase ATM	ATM	NaN	NaN	NaN	NaN	NaN	NaN	NaN	0.650111	1.5382	0.50239	NaN	NaN	1	2	2	2	0	0	0	0	0	1	1	0	0	0	0	0	0	1	1	0	0	0	0	0	0	1	1	0	1	1	1	350.68	3056
Q13547;Q5TEE2;E5RFI6;E5RJ04;E5RGV4;E5RHE7;E5RH52;E5RG37;E5RFP9;E5RK19	Q13547;Q5TEE2	sp|Q13547|HDAC1_HUMAN Histone deacetylase 1 OS=Homo sapiens OX=9606 GN=HDAC1 PE=1 SV=1;tr|Q5TEE2|Q5TEE2_HUMAN Histone deacetylase (Fragment) OS=Homo sapiens OX=9606 GN=HDAC1 PE=1 SV=1	Histone deacetylase 1	HDAC1	NaN	0.622743	1.6058	NaN	NaN	NaN	NaN	NaN	NaN	NaN	NaN	NaN	10	5	2	2	2	4	3	4	0	2	3	1	0	1	2	1	0	0	1	0	0	1	2	1	0	0	1	0	13.5	5.8	5.8	55.102	482
Q13761;Q13761-2	Q13761;Q13761-2	sp|Q13761|RUNX3_HUMAN Runt-related transcription factor 3 OS=Homo sapiens OX=9606 GN=RUNX3 PE=1 SV=2;sp|Q13761-2|RUNX3_HUMAN Isoform 2 of Runt-related transcription factor 3 OS=Homo sapiens OX=9606 GN=RUNX3	Runt-related transcription factor 3	RUNX3	NaN	NaN	NaN	NaN	NaN	NaN	NaN	NaN	NaN	NaN	NaN	NaN	2	1	1	1	0	0	0	1	0	0	0	0	0	0	0	1	0	0	0	0	0	0	0	1	0	0	0	0	7.2	7.2	7.2	44.355	415
Q13769	Q13769	sp|Q13769|THOC5_HUMAN THO complex subunit 5 homolog OS=Homo sapiens OX=9606 GN=THOC5 PE=1 SV=2	THO complex subunit 5 homolog	THOC5	NaN	NaN	NaN	0.5794	NaN	NaN	NaN	NaN	NaN	NaN	NaN	NaN	1	1	1	1	0	0	1	0	0	0	0	0	0	0	1	0	0	0	0	0	0	0	1	0	0	0	0	0	3.2	3.2	3.2	78.507	683
Q14192	Q14192	sp|Q14192|FHL2_HUMAN Four and a half LIM domains protein 2 OS=Homo sapiens OX=9606 GN=FHL2 PE=1 SV=3	Four and a half LIM domains protein 2	FHL2	NaN	NaN	NaN	0.98243	1.03413	0.967	NaN	NaN	NaN	NaN	NaN	NaN	1	2	2	2	1	0	2	1	1	0	0	0	1	0	2	1	1	0	0	0	1	0	2	1	1	0	0	0	7.9	7.9	7.9	32.193	279
Q14684-2;Q14684	Q14684-2;Q14684	sp|Q14684-2|RRP1B_HUMAN Isoform 2 of Ribosomal RNA processing protein 1 homolog B OS=Homo sapiens OX=9606 GN=RRP1B;sp|Q14684|RRP1B_HUMAN Ribosomal RNA processing protein 1 homolog B OS=Homo sapiens OX=9606 GN=RRP1B PE=1 SV=3	Ribosomal RNA processing protein 1 homolog B	RRP1B	NaN	NaN	NaN	NaN	NaN	NaN	0.98789	1.2455	0.80289	1.3197	2.04436	0.48915	2	4	4	4	0	0	0	1	3	3	3	2	0	0	0	1	3	3	3	2	0	0	0	1	3	3	3	2	7.6	7.6	7.6	82.175	740
Q15013;Q15013-3	Q15013;Q15013-3	sp|Q15013|MD2BP_HUMAN MAD2L1-binding protein OS=Homo sapiens OX=9606 GN=MAD2L1BP PE=1 SV=1;sp|Q15013-3|MD2BP_HUMAN Isoform 2 of MAD2L1-binding protein OS=Homo sapiens OX=9606 GN=MAD2L1BP	MAD2L1-binding protein	MAD2L1BP	NaN	NaN	NaN	NaN	NaN	NaN	NaN	NaN	NaN	NaN	NaN	NaN	2	2	2	2	2	0	0	0	0	0	0	0	2	0	0	0	0	0	0	0	2	0	0	0	0	0	0	0	12.4	12.4	12.4	31.051	274
Q15149-3	Q15149-3	sp|Q15149-3|PLEC_HUMAN Isoform 3 of Plectin OS=Homo sapiens OX=9606 GN=PLEC	Plectin	PLEC	NaN	NaN	NaN	NaN	NaN	NaN	NaN	1.04921	0.9531	0.98469	1.22868	0.81388	1	295	1	1	268	240	257	228	164	162	173	151	1	1	1	1	0	1	1	1	1	1	1	1	0	1	1	1	63.2	0.3	0.3	518.03	4570
Q15149-9	Q15149-9	sp|Q15149-9|PLEC_HUMAN Isoform 9 of Plectin OS=Homo sapiens OX=9606 GN=PLEC	Plectin	PLEC	NaN	NaN	NaN	NaN	NaN	NaN	NaN	NaN	NaN	NaN	NaN	NaN	1	297	1	1	270	241	258	229	166	163	174	152	1	0	0	0	0	0	0	0	1	0	0	0	0	0	0	0	64.2	0.4	0.4	514.77	4533
Q15404-2;Q15404	Q15404-2;Q15404	sp|Q15404-2|RSU1_HUMAN Isoform 2 of Ras suppressor protein 1 OS=Homo sapiens OX=9606 GN=RSU1;sp|Q15404|RSU1_HUMAN Ras suppressor protein 1 OS=Homo sapiens OX=9606 GN=RSU1 PE=1 SV=3	Ras suppressor protein 1	RSU1	NaN	NaN	NaN	NaN	NaN	NaN	1.8642	1.63637	0.61111	1.4025	1.90821	0.52405	2	2	2	2	0	0	0	0	1	2	1	2	0	0	0	0	1	2	1	2	0	0	0	0	1	2	1	2	22.3	22.3	22.3	25.545	224
Q15542-2;Q15542	Q15542-2;Q15542	sp|Q15542-2|TAF5_HUMAN Isoform Short of Transcription initiation factor TFIID subunit 5 OS=Homo sapiens OX=9606 GN=TAF5;sp|Q15542|TAF5_HUMAN Transcription initiation factor TFIID subunit 5 OS=Homo sapiens OX=9606 GN=TAF5 PE=1 SV=3	Transcription initiation factor TFIID subunit 5	TAF5	NaN	NaN	NaN	NaN	NaN	NaN	NaN	NaN	NaN	NaN	NaN	NaN	2	1	1	1	0	0	1	0	0	0	0	0	0	0	1	0	0	0	0	0	0	0	1	0	0	0	0	0	1.5	1.5	1.5	80.507	745
Q15746-4;Q15746-5;Q15746-2;Q15746-3;Q15746-6;Q15746	Q15746-4;Q15746-5;Q15746-2;Q15746-3;Q15746-6;Q15746	sp|Q15746-4|MYLK_HUMAN Isoform 3B of Myosin light chain kinase, smooth muscle OS=Homo sapiens OX=9606 GN=MYLK;sp|Q15746-5|MYLK_HUMAN Isoform 4 of Myosin light chain kinase, smooth muscle OS=Homo sapiens OX=9606 GN=MYLK;sp|Q15746-2|MYLK_HUMAN Isoform 2 of M	Myosin light chain kinase, smooth muscle;Myosin light chain kinase, smooth muscle, deglutamylated form	MYLK	NaN	NaN	NaN	1.1977	NaN	NaN	NaN	NaN	NaN	NaN	NaN	NaN	6	2	2	2	0	0	1	1	0	0	0	0	0	0	1	1	0	0	0	0	0	0	1	1	0	0	0	0	2.7	2.7	2.7	197.4	1794
Q16531-2;Q16531	Q16531-2;Q16531	sp|Q16531-2|DDB1_HUMAN Isoform 2 of DNA damage-binding protein 1 OS=Homo sapiens OX=9606 GN=DDB1;sp|Q16531|DDB1_HUMAN DNA damage-binding protein 1 OS=Homo sapiens OX=9606 GN=DDB1 PE=1 SV=1	DNA damage-binding protein 1	DDB1	NaN	NaN	NaN	NaN	NaN	NaN	0.70352	1.12184	0.89139	0.67773	1.3979	0.71536	2	2	2	2	0	0	0	0	1	2	2	2	0	0	0	0	1	2	2	2	0	0	0	0	1	2	2	2	6.9	6.9	6.9	50.61	451
Q53EP0;Q53EP0-2	Q53EP0;Q53EP0-2	sp|Q53EP0|FND3B_HUMAN Fibronectin type III domain-containing protein 3B OS=Homo sapiens OX=9606 GN=FNDC3B PE=1 SV=2;sp|Q53EP0-2|FND3B_HUMAN Isoform 2 of Fibronectin type III domain-containing protein 3B OS=Homo sapiens OX=9606 GN=FNDC3B	Fibronectin type III domain-containing protein 3B	FNDC3B	NaN	NaN	NaN	1.4678	NaN	NaN	NaN	NaN	NaN	NaN	NaN	NaN	2	4	4	4	0	0	3	2	0	0	0	0	0	0	3	2	0	0	0	0	0	0	3	2	0	0	0	0	4.7	4.7	4.7	132.89	1204
Q562F6-2;Q562F6	Q562F6-2;Q562F6	sp|Q562F6-2|SGO2_HUMAN Isoform 2 of Shugoshin 2 OS=Homo sapiens OX=9606 GN=SGO2;sp|Q562F6|SGO2_HUMAN Shugoshin 2 OS=Homo sapiens OX=9606 GN=SGO2 PE=1 SV=2	Shugoshin-like 2	SGOL2	NaN	0.447788	2.2332	NaN	NaN	NaN	NaN	NaN	NaN	NaN	NaN	NaN	2	2	2	2	0	1	1	1	0	0	0	0	0	1	1	1	0	0	0	0	0	1	1	1	0	0	0	0	4.1	4.1	4.1	144.18	1261
Q562R1	Q562R1	sp|Q562R1|ACTBL_HUMAN Beta-actin-like protein 2 OS=Homo sapiens OX=9606 GN=ACTBL2 PE=1 SV=2	Beta-actin-like protein 2	ACTBL2	NaN	NaN	NaN	NaN	NaN	NaN	0.89159	NaN	NaN	NaN	NaN	NaN	1	7	1	1	5	4	6	4	5	4	4	4	0	0	0	0	1	0	0	0	0	0	0	0	1	0	0	0	22.3	4.8	4.8	42.003	376
Q56NI9;E5RFP7;E5RIE3;E5RFE4;Q56NI9-2;H0YB88	Q56NI9;E5RFP7;E5RIE3;E5RFE4;Q56NI9-2	sp|Q56NI9|ESCO2_HUMAN N-acetyltransferase ESCO2 OS=Homo sapiens OX=9606 GN=ESCO2 PE=1 SV=1;tr|E5RFP7|E5RFP7_HUMAN N-acetyltransferase ESCO2 (Fragment) OS=Homo sapiens OX=9606 GN=ESCO2 PE=1 SV=1;tr|E5RIE3|E5RIE3_HUMAN N-acetyltransferase ESCO2 (Fragment) OS	N-acetyltransferase ESCO2	ESCO2	NaN	NaN	NaN	2.5947	NaN	NaN	NaN	0.848248	1.1789	1.7605	1.78504	0.56021	6	4	4	4	0	0	2	2	0	2	2	3	0	0	2	2	0	2	2	3	0	0	2	2	0	2	2	3	9.3	9.3	9.3	68.306	601
Q5EBL8;Q5EBL8-2	Q5EBL8;Q5EBL8-2	sp|Q5EBL8|PDZ11_HUMAN PDZ domain-containing protein 11 OS=Homo sapiens OX=9606 GN=PDZD11 PE=1 SV=2;sp|Q5EBL8-2|PDZ11_HUMAN Isoform 2 of PDZ domain-containing protein 11 OS=Homo sapiens OX=9606 GN=PDZD11	PDZ domain-containing protein 11	PDZD11	NaN	NaN	NaN	NaN	NaN	NaN	NaN	NaN	NaN	NaN	NaN	NaN	2	1	1	1	0	0	0	1	0	0	0	0	0	0	0	1	0	0	0	0	0	0	0	1	0	0	0	0	17.1	17.1	17.1	16.131	140
Q5JW57;Q5JW53;Q5JW54;Q9H410-2;Q9H410-4;Q9H410;Q9H410-3	Q5JW57;Q5JW53;Q5JW54;Q9H410-2;Q9H410-4;Q9H410;Q9H410-3	tr|Q5JW57|Q5JW57_HUMAN Kinetochore-associated protein DSN1 homolog (Fragment) OS=Homo sapiens OX=9606 GN=DSN1 PE=1 SV=1;tr|Q5JW53|Q5JW53_HUMAN Kinetochore-associated protein DSN1 homolog (Fragment) OS=Homo sapiens OX=9606 GN=DSN1 PE=1 SV=1;tr|Q5JW54|Q5JW54	Kinetochore-associated protein DSN1 homolog	DSN1	NaN	NaN	NaN	0.71603	NaN	NaN	NaN	NaN	NaN	0.46703	NaN	NaN	7	2	2	2	0	0	1	1	0	0	1	0	0	0	1	1	0	0	1	0	0	0	1	1	0	0	1	0	15.6	15.6	15.6	16.107	141
Q5JWT2;Q9ULK4-6;Q9ULK4-2;Q9ULK4-4;Q9ULK4-5;Q9ULK4-3;Q9ULK4	Q5JWT2;Q9ULK4-6;Q9ULK4-2;Q9ULK4-4;Q9ULK4-5;Q9ULK4-3;Q9ULK4	tr|Q5JWT2|Q5JWT2_HUMAN Mediator complex subunit 23 OS=Homo sapiens OX=9606 GN=MED23 PE=1 SV=1;sp|Q9ULK4-6|MED23_HUMAN Isoform 6 of Mediator of RNA polymerase II transcription subunit 23 OS=Homo sapiens OX=9606 GN=MED23;sp|Q9ULK4-2|MED23_HUMAN Isoform 2 of	Mediator of RNA polymerase II transcription subunit 23	MED23	NaN	NaN	NaN	NaN	NaN	NaN	NaN	NaN	NaN	NaN	NaN	NaN	7	1	1	1	0	0	0	0	0	1	0	0	0	0	0	0	0	1	0	0	0	0	0	0	0	1	0	0	1	1	1	157.11	1374
Q5T5E9;U3KQ50;U3KQG0;Q9BW92-2;Q9BW92	Q5T5E9;U3KQ50;U3KQG0;Q9BW92-2;Q9BW92	tr|Q5T5E9|Q5T5E9_HUMAN Threonine--tRNA ligase, mitochondrial OS=Homo sapiens OX=9606 GN=TARS2 PE=1 SV=2;tr|U3KQ50|U3KQ50_HUMAN Threonine--tRNA ligase, mitochondrial (Fragment) OS=Homo sapiens OX=9606 GN=TARS2 PE=1 SV=1;tr|U3KQG0|U3KQG0_HUMAN Threonyl-tRNA	Threonine--tRNA ligase, mitochondrial	TARS2	NaN	NaN	NaN	NaN	NaN	NaN	NaN	NaN	NaN	NaN	NaN	NaN	5	1	1	1	0	0	0	1	0	0	0	0	0	0	0	1	0	0	0	0	0	0	0	1	0	0	0	0	11.1	11.1	11.1	15.38	135
S4R450;S4R3N8;S4R400;Q5VW36	S4R450;S4R3N8;S4R400;Q5VW36	tr|S4R450|S4R450_HUMAN Focadhesin (Fragment) OS=Homo sapiens OX=9606 GN=FOCAD PE=1 SV=1;tr|S4R3N8|S4R3N8_HUMAN Focadhesin (Fragment) OS=Homo sapiens OX=9606 GN=FOCAD PE=1 SV=1;tr|S4R400|S4R400_HUMAN Focadhesin OS=Homo sapiens OX=9606 GN=FOCAD PE=1 SV=2;sp|	Focadhesin	FOCAD	NaN	NaN	NaN	NaN	NaN	NaN	NaN	2.89452	0.34548	0.44522	NaN	NaN	4	1	1	1	0	0	0	0	0	1	1	0	0	0	0	0	0	1	1	0	0	0	0	0	0	1	1	0	10.2	10.2	10.2	13.897	128
Q5VYV7	Q5VYV7	sp|Q5VYV7|SLX4I_HUMAN Protein SLX4IP OS=Homo sapiens OX=9606 GN=SLX4IP PE=1 SV=1	Protein SLX4IP	SLX4IP	NaN	NaN	NaN	NaN	NaN	NaN	NaN	NaN	NaN	1.5529	NaN	NaN	1	2	2	2	0	0	0	1	0	0	1	0	0	0	0	1	0	0	1	0	0	0	0	1	0	0	1	0	9.1	9.1	9.1	45.551	408
Q5VZK9-2;Q5VZK9;A0A0U1RQQ1;Q5VZK9-4;Q5VZK9-3	Q5VZK9-2;Q5VZK9;A0A0U1RQQ1	sp|Q5VZK9-2|CARL1_HUMAN Isoform 2 of F-actin-uncapping protein LRRC16A OS=Homo sapiens OX=9606 GN=CARMIL1;sp|Q5VZK9|CARL1_HUMAN F-actin-uncapping protein LRRC16A OS=Homo sapiens OX=9606 GN=CARMIL1 PE=1 SV=1;tr|A0A0U1RQQ1|A0A0U1RQQ1_HUMAN F-actin-uncapping	Leucine-rich repeat-containing protein 16A	LRRC16A	NaN	NaN	NaN	1.8086	NaN	NaN	NaN	1.30995	0.76339	NaN	1.20136	0.83239	5	3	3	3	0	0	1	0	0	1	0	1	0	0	1	0	0	1	0	1	0	0	1	0	0	1	0	1	2.5	2.5	2.5	147.09	1326
Q66K74-2;Q66K74	Q66K74-2;Q66K74	sp|Q66K74-2|MAP1S_HUMAN Isoform 2 of Microtubule-associated protein 1S OS=Homo sapiens OX=9606 GN=MAP1S;sp|Q66K74|MAP1S_HUMAN Microtubule-associated protein 1S OS=Homo sapiens OX=9606 GN=MAP1S PE=1 SV=2	Microtubule-associated protein 1S;MAP1S heavy chain;MAP1S light chain	MAP1S	NaN	NaN	NaN	1.0982	NaN	NaN	1.1482	0.756487	1.3219	NaN	NaN	NaN	2	2	2	2	0	0	1	0	1	1	0	0	0	0	1	0	1	1	0	0	0	0	1	0	1	1	0	0	3	3	3	109.79	1033
Q6GMV1	Q6GMV1	sp|Q6GMV1|ALG1L_HUMAN Putative glycosyltransferase ALG1-like OS=Homo sapiens OX=9606 GN=ALG1L PE=2 SV=2	Putative glycosyltransferase ALG1-like	ALG1L	NaN	NaN	NaN	NaN	NaN	NaN	NaN	NaN	NaN	NaN	NaN	NaN	1	1	1	1	1	1	1	0	0	0	0	0	1	1	1	0	0	0	0	0	1	1	1	0	0	0	0	0	7	7	7	21.132	187
Q6IQ49-3;Q6IQ49-2;Q6IQ49	Q6IQ49-3;Q6IQ49-2;Q6IQ49	sp|Q6IQ49-3|SDE2_HUMAN Isoform 3 of Replication stress response regulator SDE2 OS=Homo sapiens OX=9606 GN=SDE2;sp|Q6IQ49-2|SDE2_HUMAN Isoform 2 of Replication stress response regulator SDE2 OS=Homo sapiens OX=9606 GN=SDE2;sp|Q6IQ49|SDE2_HUMAN Replication s	Protein SDE2 homolog	SDE2	NaN	0.97012	1.0308	NaN	0.938615	1.0654	NaN	NaN	NaN	NaN	NaN	NaN	3	1	1	1	0	1	0	1	0	0	0	0	0	1	0	1	0	0	0	0	0	1	0	1	0	0	0	0	5.9	5.9	5.9	39.367	356
U3KQ54;Q6P1K2-3;Q6P1K2-6;Q6P1K2;Q6P1K2-5;V9GYI0;V9GYH6;A0A087WT04;Q6P1K2-4;Q6P1K2-2	U3KQ54;Q6P1K2-3;Q6P1K2-6;Q6P1K2;Q6P1K2-5;V9GYI0;V9GYH6;A0A087WT04;Q6P1K2-4;Q6P1K2-2	tr|U3KQ54|U3KQ54_HUMAN HCG2044777 OS=Homo sapiens OX=9606 GN=PMF1-BGLAP PE=4 SV=1;sp|Q6P1K2-3|PMF1_HUMAN Isoform 3 of Polyamine-modulated factor 1 OS=Homo sapiens OX=9606 GN=PMF1;sp|Q6P1K2-6|PMF1_HUMAN Isoform 6 of Polyamine-modulated factor 1 OS=Homo sapi	Polyamine-modulated factor 1	PMF1-BGLAP;PMF1	NaN	NaN	NaN	NaN	NaN	NaN	NaN	0.862887	1.1589	NaN	NaN	NaN	10	2	2	2	0	0	0	0	0	1	1	0	0	0	0	0	0	1	1	0	0	0	0	0	0	1	1	0	10	10	10	23.769	211
Q6P9B9	Q6P9B9	sp|Q6P9B9|INT5_HUMAN Integrator complex subunit 5 OS=Homo sapiens OX=9606 GN=INTS5 PE=1 SV=1	Integrator complex subunit 5	INTS5	NaN	0.64658	1.5466	0.90065	0.891266	1.122	1.1509	0.906536	1.1031	NaN	1.30393	0.76691	1	2	2	2	0	1	1	2	1	1	0	1	0	1	1	2	1	1	0	1	0	1	1	2	1	1	0	1	3	3	3	107.99	1019
Q6UWP8	Q6UWP8	sp|Q6UWP8|SBSN_HUMAN Suprabasin OS=Homo sapiens OX=9606 GN=SBSN PE=1 SV=2	Suprabasin	SBSN	NaN	NaN	NaN	NaN	NaN	NaN	NaN	NaN	NaN	NaN	NaN	NaN	1	3	3	3	2	0	0	0	0	1	2	0	2	0	0	0	0	1	2	0	2	0	0	0	0	1	2	0	18.3	18.3	18.3	60.54	590
Q7L3T8	Q7L3T8	sp|Q7L3T8|SYPM_HUMAN Probable proline--tRNA ligase, mitochondrial OS=Homo sapiens OX=9606 GN=PARS2 PE=1 SV=1	Probable proline--tRNA ligase, mitochondrial	PARS2	NaN	NaN	NaN	NaN	NaN	NaN	1.0863	1.64147	0.60921	0.96138	1.60256	0.624	1	3	3	3	0	0	0	0	1	1	2	3	0	0	0	0	1	1	2	3	0	0	0	0	1	1	2	3	14.7	14.7	14.7	53.262	475
Q86VU5;R4GNF4	Q86VU5;R4GNF4	sp|Q86VU5|CMTD1_HUMAN Catechol O-methyltransferase domain-containing protein 1 OS=Homo sapiens OX=9606 GN=COMTD1 PE=1 SV=1;tr|R4GNF4|R4GNF4_HUMAN Catechol O-methyltransferase domain-containing protein 1 (Fragment) OS=Homo sapiens OX=9606 GN=COMTD1 PE=1 SV=	Catechol O-methyltransferase domain-containing protein 1	COMTD1	NaN	NaN	NaN	0.67544	1.03146	0.9695	NaN	NaN	NaN	NaN	NaN	NaN	2	3	3	3	0	0	2	2	0	0	0	0	0	0	2	2	0	0	0	0	0	0	2	2	0	0	0	0	19.1	19.1	19.1	28.808	262
Q86WX3;F8WFE7	Q86WX3	sp|Q86WX3|AROS_HUMAN Active regulator of SIRT1 OS=Homo sapiens OX=9606 GN=RPS19BP1 PE=1 SV=1	Active regulator of SIRT1	RPS19BP1	NaN	NaN	NaN	NaN	NaN	NaN	NaN	1.04066	0.96093	1.5165	1.39028	0.71928	2	3	3	3	0	0	0	0	0	2	2	1	0	0	0	0	0	2	2	1	0	0	0	0	0	2	2	1	35.3	35.3	35.3	15.434	136
Q8IXQ6-3;Q8IXQ6-2;Q8IXQ6	Q8IXQ6-3;Q8IXQ6-2;Q8IXQ6	sp|Q8IXQ6-3|PARP9_HUMAN Isoform 3 of Protein mono-ADP-ribosyltransferase PARP9 OS=Homo sapiens OX=9606 GN=PARP9;sp|Q8IXQ6-2|PARP9_HUMAN Isoform 2 of Protein mono-ADP-ribosyltransferase PARP9 OS=Homo sapiens OX=9606 GN=PARP9;sp|Q8IXQ6|PARP9_HUMAN Protein mo	Poly [ADP-ribose] polymerase 9	PARP9	NaN	NaN	NaN	3.2539	NaN	NaN	NaN	NaN	NaN	NaN	NaN	NaN	3	2	2	2	0	0	2	1	0	0	0	0	0	0	2	1	0	0	0	0	0	0	2	1	0	0	0	0	3.9	3.9	3.9	80.29	710
Q8IYU8;A0A0A0MTD5	Q8IYU8	sp|Q8IYU8|MICU2_HUMAN Calcium uptake protein 2, mitochondrial OS=Homo sapiens OX=9606 GN=MICU2 PE=1 SV=2	Calcium uptake protein 2, mitochondrial	MICU2	NaN	NaN	NaN	0.72393	7.84498	0.12747	0.85411	0.820143	1.2193	1.0683	1.32196	0.75645	2	3	3	3	1	1	2	2	1	1	1	1	1	1	2	2	1	1	1	1	1	1	2	2	1	1	1	1	10.8	10.8	10.8	49.666	434
Q8IZL8;C9JFV4;I3L1P4;I3L4M7;I3L445;E7EV54	Q8IZL8;C9JFV4;I3L1P4;I3L4M7;I3L445	sp|Q8IZL8|PELP1_HUMAN Proline-, glutamic acid- and leucine-rich protein 1 OS=Homo sapiens OX=9606 GN=PELP1 PE=1 SV=2;tr|C9JFV4|C9JFV4_HUMAN Modulator of non-genomic activity of estrogen receptor OS=Homo sapiens OX=9606 GN=PELP1 PE=1 SV=2;tr|I3L1P4|I3L1P4_H	Proline-, glutamic acid- and leucine-rich protein 1	PELP1	NaN	NaN	NaN	NaN	NaN	NaN	2.0288	1.38881	0.72004	1.4333	2.08511	0.47959	6	4	4	4	1	0	2	1	1	2	2	1	1	0	2	1	1	2	2	1	1	0	2	1	1	2	2	1	7.5	7.5	7.5	119.7	1130
Q8NB37-3;Q8NB37;Q8NB37-2;H0YER3;E9PQD8;H0YE25;H0YF25;E9PLI5;Q8NB37-4	Q8NB37-3;Q8NB37;Q8NB37-2;H0YER3;E9PQD8;H0YE25;H0YF25;E9PLI5;Q8NB37-4	sp|Q8NB37-3|GALD1_HUMAN Isoform 3 of Glutamine amidotransferase-like class 1 domain-containing protein 1 OS=Homo sapiens OX=9606 GN=GATD1;sp|Q8NB37|GALD1_HUMAN Glutamine amidotransferase-like class 1 domain-containing protein 1 OS=Homo sapiens OX=9606 GN=G	Parkinson disease 7 domain-containing protein 1	PDDC1	NaN	1.26566	0.7901	1.0505	NaN	NaN	NaN	NaN	NaN	1.1347	NaN	NaN	9	2	2	2	1	1	2	1	0	0	1	0	1	1	2	1	0	0	1	0	1	1	2	1	0	0	1	0	12.5	12.5	12.5	19.539	184
Q8NBU5-2;Q8NBU5	Q8NBU5-2;Q8NBU5	sp|Q8NBU5-2|ATAD1_HUMAN Isoform 2 of ATPase family AAA domain-containing protein 1 OS=Homo sapiens OX=9606 GN=ATAD1;sp|Q8NBU5|ATAD1_HUMAN ATPase family AAA domain-containing protein 1 OS=Homo sapiens OX=9606 GN=ATAD1 PE=1 SV=1	ATPase family AAA domain-containing protein 1	ATAD1	NaN	NaN	NaN	NaN	NaN	NaN	NaN	NaN	NaN	NaN	NaN	NaN	2	1	1	1	0	0	1	0	0	0	0	0	0	0	1	0	0	0	0	0	0	0	1	0	0	0	0	0	5.6	5.6	5.6	32.408	287
Q8NDC0	Q8NDC0	sp|Q8NDC0|MISSL_HUMAN MAPK-interacting and spindle-stabilizing protein-like OS=Homo sapiens OX=9606 GN=MAPK1IP1L PE=1 SV=4	MAPK-interacting and spindle-stabilizing protein-like	MAPK1IP1L	NaN	NaN	NaN	NaN	NaN	NaN	NaN	NaN	NaN	NaN	NaN	NaN	1	1	1	1	0	0	0	1	0	0	0	0	0	0	0	1	0	0	0	0	0	0	0	1	0	0	0	0	6.9	6.9	6.9	24.269	245
Q8NEJ9-2;Q8NEJ9	Q8NEJ9-2;Q8NEJ9	sp|Q8NEJ9-2|NGDN_HUMAN Isoform 2 of Neuroguidin OS=Homo sapiens OX=9606 GN=NGDN;sp|Q8NEJ9|NGDN_HUMAN Neuroguidin OS=Homo sapiens OX=9606 GN=NGDN PE=1 SV=1	Neuroguidin	NGDN	NaN	NaN	NaN	NaN	NaN	NaN	NaN	NaN	NaN	NaN	NaN	NaN	2	1	1	1	1	0	0	0	0	0	0	0	1	0	0	0	0	0	0	0	1	0	0	0	0	0	0	0	5.8	5.8	5.8	35.25	311
Q8TAP9	Q8TAP9	sp|Q8TAP9|MPLKI_HUMAN M-phase-specific PLK1-interacting protein OS=Homo sapiens OX=9606 GN=MPLKIP PE=1 SV=1	M-phase-specific PLK1-interacting protein	MPLKIP	NaN	0.516609	1.9357	0.65771	NaN	NaN	NaN	NaN	NaN	NaN	NaN	NaN	1	1	1	1	0	1	1	0	0	0	0	0	0	1	1	0	0	0	0	0	0	1	1	0	0	0	0	0	14	14	14	19.147	179
Q8TDN6	Q8TDN6	sp|Q8TDN6|BRX1_HUMAN Ribosome biogenesis protein BRX1 homolog OS=Homo sapiens OX=9606 GN=BRIX1 PE=1 SV=2	Ribosome biogenesis protein BRX1 homolog	BRIX1	NaN	NaN	NaN	NaN	NaN	NaN	NaN	NaN	NaN	NaN	NaN	NaN	1	3	3	3	3	0	0	0	0	0	0	0	3	0	0	0	0	0	0	0	3	0	0	0	0	0	0	0	18.7	18.7	18.7	41.401	353
Q8TF44	Q8TF44	sp|Q8TF44|C2C4C_HUMAN C2 calcium-dependent domain-containing protein 4C OS=Homo sapiens OX=9606 GN=C2CD4C PE=1 SV=2	C2 calcium-dependent domain-containing protein 4C	C2CD4C	NaN	NaN	NaN	NaN	NaN	NaN	NaN	NaN	NaN	NaN	NaN	NaN	1	2	2	2	1	0	0	1	0	1	0	1	1	0	0	1	0	1	0	1	1	0	0	1	0	1	0	1	7.1	7.1	7.1	44.576	421
Q8TF76	Q8TF76	sp|Q8TF76|HASP_HUMAN Serine/threonine-protein kinase haspin OS=Homo sapiens OX=9606 GN=HASPIN PE=1 SV=3	Serine/threonine-protein kinase haspin	GSG2	NaN	NaN	NaN	NaN	NaN	NaN	NaN	NaN	NaN	0.47655	0.823249	1.2147	1	1	1	1	0	0	0	0	0	0	1	1	0	0	0	0	0	0	1	1	0	0	0	0	0	0	1	1	2.3	2.3	2.3	88.494	798
Q8WVM0	Q8WVM0	sp|Q8WVM0|TFB1M_HUMAN Dimethyladenosine transferase 1, mitochondrial OS=Homo sapiens OX=9606 GN=TFB1M PE=1 SV=1	Dimethyladenosine transferase 1, mitochondrial	TFB1M	NaN	NaN	NaN	NaN	NaN	NaN	NaN	NaN	NaN	NaN	NaN	NaN	1	1	1	1	0	0	0	0	0	0	1	0	0	0	0	0	0	0	1	0	0	0	0	0	0	0	1	0	4	4	4	39.542	346
Q8WYP5;Q8WYP5-3;Q8WYP5-2	Q8WYP5;Q8WYP5-3;Q8WYP5-2	sp|Q8WYP5|ELYS_HUMAN Protein ELYS OS=Homo sapiens OX=9606 GN=AHCTF1 PE=1 SV=3;sp|Q8WYP5-3|ELYS_HUMAN Isoform 3 of Protein ELYS OS=Homo sapiens OX=9606 GN=AHCTF1;sp|Q8WYP5-2|ELYS_HUMAN Isoform 2 of Protein ELYS OS=Homo sapiens OX=9606 GN=AHCTF1	Protein ELYS	AHCTF1	NaN	1.41786	0.70529	0.74939	NaN	NaN	NaN	0.758093	1.3191	0.78094	NaN	NaN	3	3	3	3	0	1	2	0	0	1	1	0	0	1	2	0	0	1	1	0	0	1	2	0	0	1	1	0	2.1	2.1	2.1	252.5	2266
Q92667-2;Q92667	Q92667-2;Q92667	sp|Q92667-2|AKAP1_HUMAN Isoform 2 of A-kinase anchor protein 1, mitochondrial OS=Homo sapiens OX=9606 GN=AKAP1;sp|Q92667|AKAP1_HUMAN A-kinase anchor protein 1, mitochondrial OS=Homo sapiens OX=9606 GN=AKAP1 PE=1 SV=1	A-kinase anchor protein 1, mitochondrial	AKAP1	NaN	NaN	NaN	NaN	NaN	NaN	NaN	NaN	NaN	NaN	NaN	NaN	2	1	1	1	0	0	0	1	0	0	0	0	0	0	0	1	0	0	0	0	0	0	0	1	0	0	0	0	4	4	4	62.921	593
Q92747	Q92747	sp|Q92747|ARC1A_HUMAN Actin-related protein 2/3 complex subunit 1A OS=Homo sapiens OX=9606 GN=ARPC1A PE=1 SV=2	Actin-related protein 2/3 complex subunit 1A	ARPC1A	NaN	NaN	NaN	NaN	NaN	NaN	NaN	NaN	NaN	NaN	NaN	NaN	1	3	1	1	2	2	2	2	0	1	1	0	0	1	0	0	0	1	0	0	0	1	0	0	0	1	0	0	10.5	2.7	2.7	41.569	370
Q92889;Q92889-2	Q92889;Q92889-2	sp|Q92889|XPF_HUMAN DNA repair endonuclease XPF OS=Homo sapiens OX=9606 GN=ERCC4 PE=1 SV=3;sp|Q92889-2|XPF_HUMAN Isoform 2 of DNA repair endonuclease XPF OS=Homo sapiens OX=9606 GN=ERCC4	DNA repair endonuclease XPF	ERCC4	NaN	NaN	NaN	NaN	NaN	NaN	NaN	0.676636	1.4779	NaN	0.915081	1.0928	2	2	2	2	0	0	0	0	0	1	0	1	0	0	0	0	0	1	0	1	0	0	0	0	0	1	0	1	3.7	3.7	3.7	104.48	916
Q96AZ6;H0YMM4	Q96AZ6;H0YMM4	sp|Q96AZ6|ISG20_HUMAN Interferon-stimulated gene 20 kDa protein OS=Homo sapiens OX=9606 GN=ISG20 PE=1 SV=2;tr|H0YMM4|H0YMM4_HUMAN Interferon-stimulated gene 20 kDa protein (Fragment) OS=Homo sapiens OX=9606 GN=ISG20 PE=1 SV=1	Interferon-stimulated gene 20 kDa protein	ISG20	NaN	NaN	NaN	7.106	NaN	NaN	3.3559	3.28645	0.30428	3.241	6.07128	0.16471	2	2	2	2	2	1	1	1	2	2	2	2	2	1	1	1	2	2	2	2	2	1	1	1	2	2	2	2	13.3	13.3	13.3	20.363	181
Q96B26	Q96B26	sp|Q96B26|EXOS8_HUMAN Exosome complex component RRP43 OS=Homo sapiens OX=9606 GN=EXOSC8 PE=1 SV=1	Exosome complex component RRP43	EXOSC8	NaN	NaN	NaN	NaN	NaN	NaN	NaN	NaN	NaN	1.7125	NaN	NaN	1	1	1	1	0	0	0	0	0	1	1	1	0	0	0	0	0	1	1	1	0	0	0	0	0	1	1	1	9.8	9.8	9.8	30.039	276
Q96BD8-2;Q96BD8;K7EPW0;K7EP61	Q96BD8-2;Q96BD8;K7EPW0;K7EP61	sp|Q96BD8-2|SKA1_HUMAN Isoform 2 of Spindle and kinetochore-associated protein 1 OS=Homo sapiens OX=9606 GN=SKA1;sp|Q96BD8|SKA1_HUMAN Spindle and kinetochore-associated protein 1 OS=Homo sapiens OX=9606 GN=SKA1 PE=1 SV=1;tr|K7EPW0|K7EPW0_HUMAN Spindle and	Spindle and kinetochore-associated protein 1	SKA1	NaN	0.472992	2.1142	NaN	0.608828	1.6425	0.52105	0.433708	2.3057	0.53676	0.572475	1.7468	4	2	2	2	0	1	0	1	1	2	1	1	0	1	0	1	1	2	1	1	0	1	0	1	1	2	1	1	11.5	11.5	11.5	24.39	209
Q96EK4	Q96EK4	sp|Q96EK4|THA11_HUMAN THAP domain-containing protein 11 OS=Homo sapiens OX=9606 GN=THAP11 PE=1 SV=2	THAP domain-containing protein 11	THAP11	NaN	NaN	NaN	1.4462	NaN	NaN	NaN	0.757117	1.3208	1.0499	1.05145	0.95107	1	2	2	2	0	0	1	0	0	2	1	2	0	0	1	0	0	2	1	2	0	0	1	0	0	2	1	2	5.4	5.4	5.4	34.455	314
Q96EY1;Q96EY1-2;Q96EY1-3	Q96EY1;Q96EY1-2;Q96EY1-3	sp|Q96EY1|DNJA3_HUMAN DnaJ homolog subfamily A member 3, mitochondrial OS=Homo sapiens OX=9606 GN=DNAJA3 PE=1 SV=2;sp|Q96EY1-2|DNJA3_HUMAN Isoform 2 of DnaJ homolog subfamily A member 3, mitochondrial OS=Homo sapiens OX=9606 GN=DNAJA3;sp|Q96EY1-3|DNJA3_HUM	DnaJ homolog subfamily A member 3, mitochondrial	DNAJA3	NaN	NaN	NaN	NaN	1.03983	0.9617	NaN	NaN	NaN	NaN	NaN	NaN	3	3	3	3	0	0	0	1	1	1	0	0	0	0	0	1	1	1	0	0	0	0	0	1	1	1	0	0	10.6	10.6	10.6	52.488	480
Q96HR8-2;Q96HR8	Q96HR8-2;Q96HR8	sp|Q96HR8-2|NAF1_HUMAN Isoform 2 of H/ACA ribonucleoprotein complex non-core subunit NAF1 OS=Homo sapiens OX=9606 GN=NAF1;sp|Q96HR8|NAF1_HUMAN H/ACA ribonucleoprotein complex non-core subunit NAF1 OS=Homo sapiens OX=9606 GN=NAF1 PE=1 SV=2	H/ACA ribonucleoprotein complex non-core subunit NAF1	NAF1	NaN	NaN	NaN	NaN	NaN	NaN	NaN	NaN	NaN	NaN	NaN	NaN	2	1	1	1	0	0	0	0	0	1	0	1	0	0	0	0	0	1	0	1	0	0	0	0	0	1	0	1	3.9	3.9	3.9	41.894	389
Q96LD4-2;Q96LD4	Q96LD4-2;Q96LD4	sp|Q96LD4-2|TRI47_HUMAN Isoform 2 of E3 ubiquitin-protein ligase TRIM47 OS=Homo sapiens OX=9606 GN=TRIM47;sp|Q96LD4|TRI47_HUMAN E3 ubiquitin-protein ligase TRIM47 OS=Homo sapiens OX=9606 GN=TRIM47 PE=1 SV=2	Tripartite motif-containing protein 47	TRIM47	NaN	NaN	NaN	NaN	NaN	NaN	NaN	NaN	NaN	NaN	NaN	NaN	2	2	2	2	0	0	0	0	0	0	1	1	0	0	0	0	0	0	1	1	0	0	0	0	0	0	1	1	8.5	8.5	8.5	44.41	400
Q96LW9-2;Q96LW9	Q96LW9-2;Q96LW9	sp|Q96LW9-2|ZSC31_HUMAN Isoform 2 of Zinc finger and SCAN domain-containing protein 31 OS=Homo sapiens OX=9606 GN=ZSCAN31;sp|Q96LW9|ZSC31_HUMAN Zinc finger and SCAN domain-containing protein 31 OS=Homo sapiens OX=9606 GN=ZSCAN31 PE=1 SV=2	Zinc finger and SCAN domain-containing protein 31	ZSCAN31	NaN	NaN	NaN	NaN	NaN	NaN	NaN	1.41685	0.70579	NaN	NaN	NaN	2	1	1	1	0	0	0	0	0	1	0	0	0	0	0	0	0	1	0	0	0	0	0	0	0	1	0	0	5.3	5.3	5.3	28.711	247
Q96MG7	Q96MG7	sp|Q96MG7|NSE3_HUMAN Non-structural maintenance of chromosomes element 3 homolog OS=Homo sapiens OX=9606 GN=NSMCE3 PE=1 SV=1	Melanoma-associated antigen G1	NDNL2	NaN	NaN	NaN	NaN	NaN	NaN	0.84391	0.668137	1.4967	0.43983	NaN	NaN	1	2	2	2	0	0	0	0	1	1	2	0	0	0	0	0	1	1	2	0	0	0	0	0	1	1	2	0	9.2	9.2	9.2	34.308	304
Q96QE5;J3KTG7;Q96QE5-4	Q96QE5;J3KTG7;Q96QE5-4	sp|Q96QE5|TEFM_HUMAN Transcription elongation factor, mitochondrial OS=Homo sapiens OX=9606 GN=TEFM PE=1 SV=1;tr|J3KTG7|J3KTG7_HUMAN Transcription elongation factor, mitochondrial OS=Homo sapiens OX=9606 GN=TEFM PE=1 SV=1;sp|Q96QE5-4|TEFM_HUMAN Isoform 2 o	Transcription elongation factor, mitochondrial	TEFM	NaN	NaN	NaN	NaN	NaN	NaN	0.83111	0.94509	1.0581	1.1655	1.52886	0.65408	3	2	2	2	0	0	0	0	1	2	2	2	0	0	0	0	1	2	2	2	0	0	0	0	1	2	2	2	8.1	8.1	8.1	41.676	360
Q96QR8	Q96QR8	sp|Q96QR8|PURB_HUMAN Transcriptional activator protein Pur-beta OS=Homo sapiens OX=9606 GN=PURB PE=1 SV=3	Transcriptional activator protein Pur-beta	PURB	NaN	0.383612	2.6068	0.58244	0.341099	2.9317	NaN	NaN	NaN	NaN	NaN	NaN	1	1	1	1	0	1	1	1	0	0	0	0	0	1	1	1	0	0	0	0	0	1	1	1	0	0	0	0	4.2	4.2	4.2	33.24	312
Q99832-3;Q99832;Q99832-4;F8WAM2;Q99832-2	Q99832-3;Q99832;Q99832-4;F8WAM2;Q99832-2	sp|Q99832-3|TCPH_HUMAN Isoform 3 of T-complex protein 1 subunit eta OS=Homo sapiens OX=9606 GN=CCT7;sp|Q99832|TCPH_HUMAN T-complex protein 1 subunit eta OS=Homo sapiens OX=9606 GN=CCT7 PE=1 SV=2;sp|Q99832-4|TCPH_HUMAN Isoform 4 of T-complex protein 1 subun	T-complex protein 1 subunit eta	CCT7	NaN	NaN	NaN	NaN	NaN	NaN	NaN	NaN	NaN	1.7262	NaN	NaN	5	4	4	4	0	0	1	4	0	0	1	0	0	0	1	4	0	0	1	0	0	0	1	4	0	0	1	0	12.4	12.4	12.4	54.804	499
Q9BPX3	Q9BPX3	sp|Q9BPX3|CND3_HUMAN Condensin complex subunit 3 OS=Homo sapiens OX=9606 GN=NCAPG PE=1 SV=1	Condensin complex subunit 3	NCAPG	NaN	NaN	NaN	NaN	NaN	NaN	NaN	0.448571	2.2293	0.74474	0.624298	1.6018	1	2	2	2	0	0	1	0	0	2	1	2	0	0	1	0	0	2	1	2	0	0	1	0	0	2	1	2	2.6	2.6	2.6	114.33	1015
Q9BXP5-5;Q9BXP5-4;Q9BXP5-2;Q9BXP5-3;Q9BXP5;H7C3A1;A0A0A0MSP6	Q9BXP5-5;Q9BXP5-4;Q9BXP5-2;Q9BXP5-3;Q9BXP5;H7C3A1	sp|Q9BXP5-5|SRRT_HUMAN Isoform 5 of Serrate RNA effector molecule homolog OS=Homo sapiens OX=9606 GN=SRRT;sp|Q9BXP5-4|SRRT_HUMAN Isoform 4 of Serrate RNA effector molecule homolog OS=Homo sapiens OX=9606 GN=SRRT;sp|Q9BXP5-2|SRRT_HUMAN Isoform 2 of Serrate	Serrate RNA effector molecule homolog	SRRT	NaN	1.09225	0.91554	0.53364	0.876655	1.1407	1.1363	NaN	NaN	0.66283	NaN	NaN	7	6	6	6	0	4	5	3	1	0	2	0	0	4	5	3	1	0	2	0	0	4	5	3	1	0	2	0	8.3	8.3	8.3	96.221	839
Q9BYC8	Q9BYC8	sp|Q9BYC8|RM32_HUMAN 39S ribosomal protein L32, mitochondrial OS=Homo sapiens OX=9606 GN=MRPL32 PE=1 SV=1	39S ribosomal protein L32, mitochondrial	MRPL32	NaN	NaN	NaN	NaN	0.4561	2.1925	NaN	NaN	NaN	NaN	NaN	NaN	1	1	1	1	1	0	1	1	0	0	0	0	1	0	1	1	0	0	0	0	1	0	1	1	0	0	0	0	12.2	12.2	12.2	21.405	188
Q9H1B7	Q9H1B7	sp|Q9H1B7|I2BPL_HUMAN Probable E3 ubiquitin-protein ligase IRF2BPL OS=Homo sapiens OX=9606 GN=IRF2BPL PE=1 SV=1	Interferon regulatory factor 2-binding protein-like	IRF2BPL	NaN	NaN	NaN	NaN	2.32666	0.4298	0.86581	0.558971	1.789	0.72467	0.847961	1.1793	1	1	1	1	0	1	1	1	1	1	1	1	0	1	1	1	1	1	1	1	0	1	1	1	1	1	1	1	2.5	2.5	2.5	82.658	796
Q9H5Q4	Q9H5Q4	sp|Q9H5Q4|TFB2M_HUMAN Dimethyladenosine transferase 2, mitochondrial OS=Homo sapiens OX=9606 GN=TFB2M PE=1 SV=1	Dimethyladenosine transferase 2, mitochondrial	TFB2M	NaN	NaN	NaN	0.79065	1.00845	0.99162	NaN	NaN	NaN	NaN	NaN	NaN	1	1	1	1	0	0	1	1	0	0	0	0	0	0	1	1	0	0	0	0	0	0	1	1	0	0	0	0	4	4	4	45.348	396
Q9H5V9-2;Q9H5V9-3;Q9H5V9	Q9H5V9-2;Q9H5V9-3;Q9H5V9	sp|Q9H5V9-2|CX056_HUMAN Isoform 2 of UPF0428 protein CXorf56 OS=Homo sapiens OX=9606 GN=CXorf56;sp|Q9H5V9-3|CX056_HUMAN Isoform 3 of UPF0428 protein CXorf56 OS=Homo sapiens OX=9606 GN=CXorf56;sp|Q9H5V9|CX056_HUMAN UPF0428 protein CXorf56 OS=Homo sapiens OX	UPF0428 protein CXorf56	CXorf56	NaN	NaN	NaN	0.69369	1.04884	0.95343	NaN	NaN	NaN	NaN	NaN	NaN	3	1	1	1	0	0	1	1	0	0	0	0	0	0	1	1	0	0	0	0	0	0	1	1	0	0	0	0	6.4	6.4	6.4	19.981	173
Q9H9L3	Q9H9L3	sp|Q9H9L3|I20L2_HUMAN Interferon-stimulated 20 kDa exonuclease-like 2 OS=Homo sapiens OX=9606 GN=ISG20L2 PE=1 SV=1	Interferon-stimulated 20 kDa exonuclease-like 2	ISG20L2	NaN	NaN	NaN	NaN	NaN	NaN	1.0067	NaN	NaN	1.4051	1.04783	0.95435	1	3	3	3	0	0	0	1	1	0	2	1	0	0	0	1	1	0	2	1	0	0	0	1	1	0	2	1	11.3	11.3	11.3	39.153	353
Q9NPE3;H0YM60	Q9NPE3;H0YM60	sp|Q9NPE3|NOP10_HUMAN H/ACA ribonucleoprotein complex subunit 3 OS=Homo sapiens OX=9606 GN=NOP10 PE=1 SV=1;tr|H0YM60|H0YM60_HUMAN H/ACA ribonucleoprotein complex subunit 3 OS=Homo sapiens OX=9606 GN=NOP10 PE=1 SV=1	H/ACA ribonucleoprotein complex subunit 3	NOP10	NaN	NaN	NaN	NaN	NaN	NaN	NaN	1.70166	0.58766	1.6124	NaN	NaN	2	2	2	2	0	1	0	1	0	1	1	0	0	1	0	1	0	1	1	0	0	1	0	1	0	1	1	0	32.8	32.8	32.8	7.7059	64
Q9NQG5	Q9NQG5	sp|Q9NQG5|RPR1B_HUMAN Regulation of nuclear pre-mRNA domain-containing protein 1B OS=Homo sapiens OX=9606 GN=RPRD1B PE=1 SV=1	Regulation of nuclear pre-mRNA domain-containing protein 1B	RPRD1B	NaN	NaN	NaN	NaN	NaN	NaN	1.0674	0.939938	1.0639	0.92869	1.25761	0.79516	1	1	1	1	0	0	0	1	1	1	1	1	0	0	0	1	1	1	1	1	0	0	0	1	1	1	1	1	4.6	4.6	4.6	36.899	326
Q9NQS7-2;Q9NQS7	Q9NQS7-2;Q9NQS7	sp|Q9NQS7-2|INCE_HUMAN Isoform 2 of Inner centromere protein OS=Homo sapiens OX=9606 GN=INCENP;sp|Q9NQS7|INCE_HUMAN Inner centromere protein OS=Homo sapiens OX=9606 GN=INCENP PE=1 SV=3	Inner centromere protein	INCENP	NaN	NaN	NaN	1.32	2.0326	0.49198	0.74342	0.418638	2.3887	0.91132	NaN	NaN	2	1	1	1	0	0	1	1	1	1	1	0	0	0	1	1	1	1	1	0	0	0	1	1	1	1	1	0	1.6	1.6	1.6	104.99	914
Q9NS69	Q9NS69	sp|Q9NS69|TOM22_HUMAN Mitochondrial import receptor subunit TOM22 homolog OS=Homo sapiens OX=9606 GN=TOMM22 PE=1 SV=3	Mitochondrial import receptor subunit TOM22 homolog	TOMM22	NaN	NaN	NaN	NaN	NaN	NaN	NaN	NaN	NaN	NaN	NaN	NaN	1	1	1	1	0	0	1	1	0	0	0	0	0	0	1	1	0	0	0	0	0	0	1	1	0	0	0	0	8.5	8.5	8.5	15.521	142
Q9NXK8-2;Q9NXK8	Q9NXK8-2;Q9NXK8	sp|Q9NXK8-2|FXL12_HUMAN Isoform 2 of F-box/LRR-repeat protein 12 OS=Homo sapiens OX=9606 GN=FBXL12;sp|Q9NXK8|FXL12_HUMAN F-box/LRR-repeat protein 12 OS=Homo sapiens OX=9606 GN=FBXL12 PE=1 SV=1	F-box/LRR-repeat protein 12	FBXL12	NaN	NaN	NaN	NaN	NaN	NaN	NaN	NaN	NaN	NaN	NaN	NaN	2	1	1	1	1	0	0	0	0	0	1	1	1	0	0	0	0	0	1	1	1	0	0	0	0	0	1	1	6.6	6.6	6.6	30.491	273
Q9NYZ3	Q9NYZ3	sp|Q9NYZ3|GTSE1_HUMAN G2 and S phase-expressed protein 1 OS=Homo sapiens OX=9606 GN=GTSE1 PE=1 SV=3	G2 and S phase-expressed protein 1	GTSE1	NaN	NaN	NaN	0.72549	NaN	NaN	NaN	NaN	NaN	NaN	NaN	NaN	1	1	1	1	0	0	1	0	0	0	0	0	0	0	1	0	0	0	0	0	0	0	1	0	0	0	0	0	2.2	2.2	2.2	76.644	720
Q9NZB2;Q9NZB2-6;A0A0C4DH52;Q9NZB2-2;Q9NZB2-5;Q9NZB2-4	Q9NZB2;Q9NZB2-6;A0A0C4DH52;Q9NZB2-2;Q9NZB2-5;Q9NZB2-4	sp|Q9NZB2|F120A_HUMAN Constitutive coactivator of PPAR-gamma-like protein 1 OS=Homo sapiens OX=9606 GN=FAM120A PE=1 SV=2;sp|Q9NZB2-6|F120A_HUMAN Isoform F of Constitutive coactivator of PPAR-gamma-like protein 1 OS=Homo sapiens OX=9606 GN=FAM120A;tr|A0A0C4	Constitutive coactivator of PPAR-gamma-like protein 1	FAM120A	NaN	NaN	NaN	NaN	0.376861	2.6535	1.9233	2.01491	0.4963	0.95855	1.27012	0.78733	6	2	2	2	0	0	0	2	2	1	2	1	0	0	0	2	2	1	2	1	0	0	0	2	2	1	2	1	2.8	2.8	2.8	121.89	1118
Q9NZT1	Q9NZT1	sp|Q9NZT1|CALL5_HUMAN Calmodulin-like protein 5 OS=Homo sapiens OX=9606 GN=CALML5 PE=1 SV=2	Calmodulin-like protein 5	CALML5	NaN	NaN	NaN	NaN	NaN	NaN	NaN	NaN	NaN	NaN	NaN	NaN	1	3	3	3	0	3	0	0	0	0	0	0	0	3	0	0	0	0	0	0	0	3	0	0	0	0	0	0	41.8	41.8	41.8	15.892	146
Q9P2D1	Q9P2D1	sp|Q9P2D1|CHD7_HUMAN Chromodomain-helicase-DNA-binding protein 7 OS=Homo sapiens OX=9606 GN=CHD7 PE=1 SV=3	Chromodomain-helicase-DNA-binding protein 7	CHD7	NaN	NaN	NaN	3.1875	NaN	NaN	NaN	NaN	NaN	NaN	NaN	NaN	1	1	1	1	1	0	1	1	0	1	0	0	1	0	1	1	0	1	0	0	1	0	1	1	0	1	0	0	0.6	0.6	0.6	335.92	2997
Q9UBX3-2;Q9UBX3;F6RGN5	Q9UBX3-2;Q9UBX3;F6RGN5	sp|Q9UBX3-2|DIC_HUMAN Isoform 2 of Mitochondrial dicarboxylate carrier OS=Homo sapiens OX=9606 GN=SLC25A10;sp|Q9UBX3|DIC_HUMAN Mitochondrial dicarboxylate carrier OS=Homo sapiens OX=9606 GN=SLC25A10 PE=1 SV=2;tr|F6RGN5|F6RGN5_HUMAN Mitochondrial dicarboxyl	Mitochondrial dicarboxylate carrier	SLC25A10	NaN	NaN	NaN	NaN	NaN	NaN	0.49094	1.17345	0.85219	1.1407	NaN	NaN	3	3	1	1	0	2	1	0	2	2	2	1	0	0	0	0	1	1	1	0	0	0	0	0	1	1	1	0	14.2	3.4	3.4	32.145	296
Q9UIG0-2;Q9UIG0	Q9UIG0-2;Q9UIG0	sp|Q9UIG0-2|BAZ1B_HUMAN Isoform 2 of Tyrosine-protein kinase BAZ1B OS=Homo sapiens OX=9606 GN=BAZ1B;sp|Q9UIG0|BAZ1B_HUMAN Tyrosine-protein kinase BAZ1B OS=Homo sapiens OX=9606 GN=BAZ1B PE=1 SV=2	Tyrosine-protein kinase BAZ1B	BAZ1B	NaN	NaN	NaN	1.4653	NaN	NaN	0.93922	NaN	NaN	0.95897	0.600384	1.6656	2	4	4	4	0	0	1	1	1	1	4	2	0	0	1	1	1	1	4	2	0	0	1	1	1	1	4	2	4.3	4.3	4.3	170.45	1479
Q9UJX3-2;Q9UJX3	Q9UJX3-2;Q9UJX3	sp|Q9UJX3-2|APC7_HUMAN Isoform 2 of Anaphase-promoting complex subunit 7 OS=Homo sapiens OX=9606 GN=ANAPC7;sp|Q9UJX3|APC7_HUMAN Anaphase-promoting complex subunit 7 OS=Homo sapiens OX=9606 GN=ANAPC7 PE=1 SV=4	Anaphase-promoting complex subunit 7	ANAPC7	NaN	NaN	NaN	NaN	0.180806	5.5308	0.90414	NaN	NaN	0.94312	0.763242	1.3102	2	2	2	2	0	0	0	1	1	0	2	1	0	0	0	1	1	0	2	1	0	0	0	1	1	0	2	1	5.6	5.6	5.6	60.002	537
Q9ULX9-2;Q9ULX9	Q9ULX9-2;Q9ULX9	sp|Q9ULX9-2|MAFF_HUMAN Isoform 2 of Transcription factor MafF OS=Homo sapiens OX=9606 GN=MAFF;sp|Q9ULX9|MAFF_HUMAN Transcription factor MafF OS=Homo sapiens OX=9606 GN=MAFF PE=1 SV=2	Transcription factor MafF	MAFF	NaN	NaN	NaN	NaN	NaN	NaN	0.97726	0.921914	1.0847	NaN	0.543272	1.8407	2	1	1	1	0	0	0	0	1	1	1	1	0	0	0	0	1	1	1	1	0	0	0	0	1	1	1	1	11.9	11.9	11.9	14.569	135
Q9UMX1;Q9UMX1-2;Q9UMX1-3	Q9UMX1;Q9UMX1-2;Q9UMX1-3	sp|Q9UMX1|SUFU_HUMAN Suppressor of fused homolog OS=Homo sapiens OX=9606 GN=SUFU PE=1 SV=2;sp|Q9UMX1-2|SUFU_HUMAN Isoform 2 of Suppressor of fused homolog OS=Homo sapiens OX=9606 GN=SUFU;sp|Q9UMX1-3|SUFU_HUMAN Isoform 3 of Suppressor of fused homolog OS=Ho	Suppressor of fused homolog	SUFU	NaN	NaN	NaN	NaN	NaN	NaN	28.59	NaN	NaN	46.918	NaN	NaN	3	2	2	2	0	0	0	1	1	0	1	0	0	0	0	1	1	0	1	0	0	0	0	1	1	0	1	0	5.8	5.8	5.8	53.946	484
Q9Y2R4;A0A087X1P7;A0A087WTD6;A0A087X069;A0A087X121	Q9Y2R4	sp|Q9Y2R4|DDX52_HUMAN Probable ATP-dependent RNA helicase DDX52 OS=Homo sapiens OX=9606 GN=DDX52 PE=1 SV=3	Probable ATP-dependent RNA helicase DDX52	DDX52	NaN	NaN	NaN	NaN	NaN	NaN	0.97836	0.990491	1.0096	1.3386	1.12327	0.89026	5	11	11	11	0	0	0	0	6	9	9	8	0	0	0	0	6	9	9	8	0	0	0	0	6	9	9	8	26.9	26.9	26.9	67.497	599
Q9Y4W2-3;Q9Y4W2-2;Q9Y4W2;Q9Y4W2-4	Q9Y4W2-3;Q9Y4W2-2;Q9Y4W2;Q9Y4W2-4	sp|Q9Y4W2-3|LAS1L_HUMAN Isoform 3 of Ribosomal biogenesis protein LAS1L OS=Homo sapiens OX=9606 GN=LAS1L;sp|Q9Y4W2-2|LAS1L_HUMAN Isoform 2 of Ribosomal biogenesis protein LAS1L OS=Homo sapiens OX=9606 GN=LAS1L;sp|Q9Y4W2|LAS1L_HUMAN Ribosomal biogenesis pro	Ribosomal biogenesis protein LAS1L	LAS1L	NaN	NaN	NaN	NaN	NaN	NaN	NaN	NaN	NaN	NaN	NaN	NaN	4	2	2	2	2	0	0	0	0	0	0	0	2	0	0	0	0	0	0	0	2	0	0	0	0	0	0	0	4.6	4.6	4.6	76.844	675
Q9Y5J1	Q9Y5J1	sp|Q9Y5J1|UTP18_HUMAN U3 small nucleolar RNA-associated protein 18 homolog OS=Homo sapiens OX=9606 GN=UTP18 PE=1 SV=3	U3 small nucleolar RNA-associated protein 18 homolog	UTP18	NaN	NaN	NaN	NaN	NaN	NaN	1.0703	0.923958	1.0823	1.0438	NaN	NaN	1	1	1	1	0	0	0	0	1	1	1	0	0	0	0	0	1	1	1	0	0	0	0	0	1	1	1	0	3.2	3.2	3.2	62.003	556
Q9Y6K5;F8VWK9;F8VS35	Q9Y6K5	sp|Q9Y6K5|OAS3_HUMAN 2-5-oligoadenylate synthase 3 OS=Homo sapiens OX=9606 GN=OAS3 PE=1 SV=3	2-5-oligoadenylate synthase 3	OAS3	NaN	NaN	NaN	NaN	NaN	NaN	NaN	NaN	NaN	NaN	NaN	NaN	3	7	7	7	3	0	3	3	0	0	1	2	3	0	3	3	0	0	1	2	3	0	3	3	0	0	1	2	9.2	9.2	9.2	121.17	1087
F8WF62;A0A1B0GU55;A0A1B0GUU7;A0A1B0GTB6;H0Y695;A0A1B0GVP5;A0A1B0GTV8;B3KTU4;A0A1B0GUH1;P48728-2;P48728-3;P48728-4;P48728	F8WF62;A0A1B0GU55;A0A1B0GUU7;A0A1B0GTB6;H0Y695;A0A1B0GVP5;A0A1B0GTV8;B3KTU4;A0A1B0GUH1;P48728-2;P48728-3;P48728-4;P48728	tr|F8WF62|F8WF62_HUMAN Aminomethyltransferase, mitochondrial (Fragment) OS=Homo sapiens OX=9606 GN=AMT PE=4 SV=2;tr|A0A1B0GU55|A0A1B0GU55_HUMAN Aminomethyltransferase, mitochondrial OS=Homo sapiens OX=9606 GN=AMT PE=1 SV=1;tr|A0A1B0GUU7|A0A1B0GUU7_HUMAN Am	Aminomethyltransferase;Aminomethyltransferase, mitochondrial	AMT	43.653	NaN	NaN	34.649	626.449	0.0015963	NaN	NaN	NaN	NaN	NaN	NaN	13	1	1	1	1	0	1	1	0	0	0	0	1	0	1	1	0	0	0	0	1	0	1	1	0	0	0	0	11.8	11.8	11.8	12.934	119
A6NHR9;A6NHR9-2;J3KTL8;A6NHR9-3;A0A2R8YCU7;J3QSH1;A0A2R8YE92;J3KRK8;J3KTK7	A6NHR9;A6NHR9-2;J3KTL8	sp|A6NHR9|SMHD1_HUMAN Structural maintenance of chromosomes flexible hinge domain-containing protein 1 OS=Homo sapiens OX=9606 GN=SMCHD1 PE=1 SV=2;sp|A6NHR9-2|SMHD1_HUMAN Isoform 2 of Structural maintenance of chromosomes flexible hinge domain-containing p	Structural maintenance of chromosomes flexible hinge domain-containing protein 1	SMCHD1	34.981	311.11	0.0032143	35.662	190.92	0.0052378	27.639	216.525	0.0046184	40.896	160.999	0.0062112	9	155	155	155	121	122	128	118	85	98	87	93	121	122	128	118	85	98	87	93	121	122	128	118	85	98	87	93	74.7	74.7	74.7	226.37	2005
H7BXT3;P29122-6;P29122-4;A0A087X025;H0YKZ4;H0Y3Q0;A0A087WZR0;A0A087WY68;P29122-3;P29122-5;P29122-2;P29122-8;P29122;P29122-7	H7BXT3;P29122-6;P29122-4;A0A087X025;H0YKZ4;H0Y3Q0;A0A087WZR0;A0A087WY68;P29122-3;P29122-5;P29122-2;P29122-8;P29122;P29122-7	tr|H7BXT3|H7BXT3_HUMAN Proprotein convertase subtilisin/kexin type 6 OS=Homo sapiens OX=9606 GN=PCSK6 PE=1 SV=2;sp|P29122-6|PCSK6_HUMAN Isoform PACE4D of Proprotein convertase subtilisin/kexin type 6 OS=Homo sapiens OX=9606 GN=PCSK6;sp|P29122-4|PCSK6_HUMAN	Proprotein convertase subtilisin/kexin type 6	PCSK6	22.998	NaN	NaN	21.215	NaN	NaN	4.0366	0.95048	1.0521	0.63853	NaN	NaN	14	2	2	2	1	0	1	0	2	1	1	0	1	0	1	0	2	1	1	0	1	0	1	0	2	1	1	0	3.6	3.6	3.6	72.998	664
C9JG08	C9JG08	tr|C9JG08|C9JG08_HUMAN Uncharacterized protein C2orf16 OS=Homo sapiens OX=9606 GN=C2orf16 PE=1 SV=2			21.487	NaN	NaN	NaN	NaN	NaN	NaN	NaN	NaN	NaN	NaN	NaN	1	1	1	1	1	0	0	0	0	0	0	0	1	0	0	0	0	0	0	0	1	0	0	0	0	0	0	0	0.3	0.3	0.3	598.49	5388
P14923;C9JTX4;C9J826;C9JK18;C9JKY1	P14923	sp|P14923|PLAK_HUMAN Junction plakoglobin OS=Homo sapiens OX=9606 GN=JUP PE=1 SV=3	Junction plakoglobin	JUP	0.2506	10.4524	0.095672	1.0597	NaN	NaN	0.59007	2.41546	0.414	0.36036	4.96376	0.20146	5	7	7	7	5	5	6	3	2	3	5	2	5	5	6	3	2	3	5	2	5	5	6	3	2	3	5	2	14.6	14.6	14.6	81.744	745
Q9NVP1;H7C452	Q9NVP1	sp|Q9NVP1|DDX18_HUMAN ATP-dependent RNA helicase DDX18 OS=Homo sapiens OX=9606 GN=DDX18 PE=1 SV=2	ATP-dependent RNA helicase DDX18	DDX18	9.2107	NaN	NaN	1.0954	NaN	NaN	1.5559	1.05612	0.94686	1.3744	1.16153	0.86093	2	8	8	8	3	0	1	1	5	7	5	4	3	0	1	1	5	7	5	4	3	0	1	1	5	7	5	4	15.8	15.8	15.8	75.406	670
Q13753;Q13753-2	Q13753;Q13753-2	sp|Q13753|LAMC2_HUMAN Laminin subunit gamma-2 OS=Homo sapiens OX=9606 GN=LAMC2 PE=1 SV=2;sp|Q13753-2|LAMC2_HUMAN Isoform Short of Laminin subunit gamma-2 OS=Homo sapiens OX=9606 GN=LAMC2	Laminin subunit gamma-2	LAMC2	10.156	9.33968	0.10707	9.048	NaN	NaN	NaN	NaN	NaN	NaN	NaN	NaN	2	12	12	12	8	8	6	5	0	0	0	0	8	8	6	5	0	0	0	0	8	8	6	5	0	0	0	0	12.6	12.6	12.6	130.97	1193
Q9Y265;Q9Y265-2;H7C4G5;E7ETR0;H7C4I3;J3QLR1	Q9Y265;Q9Y265-2;H7C4G5;E7ETR0	sp|Q9Y265|RUVB1_HUMAN RuvB-like 1 OS=Homo sapiens OX=9606 GN=RUVBL1 PE=1 SV=1;sp|Q9Y265-2|RUVB1_HUMAN Isoform 2 of RuvB-like 1 OS=Homo sapiens OX=9606 GN=RUVBL1;tr|H7C4G5|H7C4G5_HUMAN RuvB-like helicase (Fragment) OS=Homo sapiens OX=9606 GN=RUVBL1 PE=1 SV=	RuvB-like 1	RUVBL1	3.6988	6.09459	0.16408	3.0598	2.51136	0.39819	4.9301	6.73083	0.14857	3.7732	3.54912	0.28176	6	15	15	15	9	9	6	9	8	9	8	8	9	9	6	9	8	9	8	8	9	9	6	9	8	9	8	8	44.3	44.3	44.3	50.227	456
Q9Y230;Q9Y230-2;M0R0Y3;X6R2L4;M0QXI6;M0R0Z0;A0A1W2PS48	Q9Y230;Q9Y230-2;M0R0Y3	sp|Q9Y230|RUVB2_HUMAN RuvB-like 2 OS=Homo sapiens OX=9606 GN=RUVBL2 PE=1 SV=3;sp|Q9Y230-2|RUVB2_HUMAN Isoform 2 of RuvB-like 2 OS=Homo sapiens OX=9606 GN=RUVBL2;tr|M0R0Y3|M0R0Y3_HUMAN RuvB-like helicase OS=Homo sapiens OX=9606 GN=RUVBL2 PE=1 SV=1	RuvB-like 2	RUVBL2	3.7748	5.69087	0.17572	3.3256	3.06617	0.32614	4.1949	5.546	0.18031	4.352	3.14852	0.31761	7	21	21	21	14	13	12	8	8	10	8	6	14	13	12	8	8	10	8	6	14	13	12	8	8	10	8	6	49.2	49.2	49.2	51.156	463
Q8N3E9;F5GXC1;K7EQF2;H0YGF8	Q8N3E9	sp|Q8N3E9|PLCD3_HUMAN 1-phosphatidylinositol 4,5-bisphosphate phosphodiesterase delta-3 OS=Homo sapiens OX=9606 GN=PLCD3 PE=1 SV=3	1-phosphatidylinositol 4,5-bisphosphate phosphodiesterase delta-3	PLCD3	2.9223	5.24109	0.1908	2.7174	1.81888	0.54979	4.5222	4.80792	0.20799	0.21046	5.4277	0.18424	4	11	11	11	3	4	6	5	1	4	2	4	3	4	6	5	1	4	2	4	3	4	6	5	1	4	2	4	21	21	21	89.257	789
F8VZ45;U3KQR5;Q02878;F8VR69;F8VZA3;F8VWR1;F8VU16	F8VZ45;U3KQR5;Q02878;F8VR69;F8VZA3;F8VWR1;F8VU16	tr|F8VZ45|F8VZ45_HUMAN 60S ribosomal protein L6 (Fragment) OS=Homo sapiens OX=9606 GN=RPL6 PE=1 SV=1;tr|U3KQR5|U3KQR5_HUMAN 60S ribosomal protein L6 (Fragment) OS=Homo sapiens OX=9606 GN=RPL6 PE=1 SV=1;sp|Q02878|RL6_HUMAN 60S ribosomal protein L6 OS=Homo s	60S ribosomal protein L6	RPL6	5.3173	NaN	NaN	NaN	NaN	NaN	NaN	NaN	NaN	NaN	NaN	NaN	7	2	2	2	2	0	0	0	0	0	0	0	2	0	0	0	0	0	0	0	2	0	0	0	0	0	0	0	17.6	17.6	17.6	17.8	159
P05783;F8VZY9;CON__H-INV:HIT000015463;CON__Q497I4;C4AM86;CON__Q92764;Q92764;Q14532;CON__A2A5Y0;O76015;CON__Q14532;CON__REFSEQ:XP_986630;O76013;CON__A2AB72;O76013-2;CON__O76015;CON__O76013;CON__O76014;O76014	P05783;F8VZY9	sp|P05783|K1C18_HUMAN Keratin, type I cytoskeletal 18 OS=Homo sapiens OX=9606 GN=KRT18 PE=1 SV=2;tr|F8VZY9|F8VZY9_HUMAN Keratin, type I cytoskeletal 18 OS=Homo sapiens OX=9606 GN=KRT18 PE=1 SV=1	Keratin, type I cytoskeletal 18	KRT18	4.9252	5.21376	0.1918	3.8032	3.91512	0.25542	5.5973	7.17	0.13947	3.3486	3.52584	0.28362	19	28	27	22	24	18	12	17	11	11	10	8	23	17	11	17	10	11	10	8	20	16	8	14	8	7	6	5	72.6	70.9	57.7	48.057	430
Q9UBS4;H7C2Y5	Q9UBS4;H7C2Y5	sp|Q9UBS4|DJB11_HUMAN DnaJ homolog subfamily B member 11 OS=Homo sapiens OX=9606 GN=DNAJB11 PE=1 SV=1;tr|H7C2Y5|H7C2Y5_HUMAN DnaJ_C domain-containing protein (Fragment) OS=Homo sapiens OX=9606 PE=1 SV=8	DnaJ homolog subfamily B member 11	DNAJB11	3.6851	5.20969	0.19195	1.6136	2.21951	0.45055	5.6943	NaN	NaN	NaN	NaN	NaN	2	2	2	2	2	1	2	2	1	0	0	0	2	1	2	2	1	0	0	0	2	1	2	2	1	0	0	0	7.8	7.8	7.8	40.513	358
Q96JY6;Q96JY6-5;Q96JY6-3;A0A087WVI1;Q96JY6-4;C9JS55;C9JSR2;C9J0X3;C9K0F0;C9J760;B3KPU0;H0YBP7;Q96JY6-2;A0A087WXJ0;E5RGS7;F8WFB8;A0A087WUQ1;H7C1D1;A0A087WU48	Q96JY6;Q96JY6-5;Q96JY6-3;A0A087WVI1;Q96JY6-4;C9JS55;C9JSR2	sp|Q96JY6|PDLI2_HUMAN PDZ and LIM domain protein 2 OS=Homo sapiens OX=9606 GN=PDLIM2 PE=1 SV=1;sp|Q96JY6-5|PDLI2_HUMAN Isoform 5 of PDZ and LIM domain protein 2 OS=Homo sapiens OX=9606 GN=PDLIM2;sp|Q96JY6-3|PDLI2_HUMAN Isoform 3 of PDZ and LIM domain prote	PDZ and LIM domain protein 2	PDLIM2	4.4464	4.41579	0.22646	4.9098	6.70331	0.14918	NaN	NaN	NaN	1.0781	NaN	NaN	19	7	7	7	5	4	6	6	0	0	2	1	5	4	6	6	0	0	2	1	5	4	6	6	0	0	2	1	31.8	31.8	31.8	37.458	352
Q06587;Q06587-2	Q06587;Q06587-2	sp|Q06587|RING1_HUMAN E3 ubiquitin-protein ligase RING1 OS=Homo sapiens OX=9606 GN=RING1 PE=1 SV=2;sp|Q06587-2|RING1_HUMAN Isoform 2 of E3 ubiquitin-protein ligase RING1 OS=Homo sapiens OX=9606 GN=RING1	E3 ubiquitin-protein ligase RING1	RING1	1.0754	4.18953	0.23869	1.6415	NaN	NaN	NaN	NaN	NaN	1.2955	3.20873	0.31165	2	4	3	3	3	2	2	1	1	0	2	2	2	1	1	1	0	0	1	1	2	1	1	1	0	0	1	1	13.5	10.1	10.1	42.429	406
A0A494C1E9;P19838;P19838-2;D6RF93;P19838-3;A0A494C157;D6RH30	A0A494C1E9;P19838;P19838-2;D6RF93;P19838-3;A0A494C157	tr|A0A494C1E9|A0A494C1E9_HUMAN Nuclear factor NF-kappa-B p105 subunit OS=Homo sapiens OX=9606 GN=NFKB1 PE=1 SV=1;sp|P19838|NFKB1_HUMAN Nuclear factor NF-kappa-B p105 subunit OS=Homo sapiens OX=9606 GN=NFKB1 PE=1 SV=2;sp|P19838-2|NFKB1_HUMAN Isoform 2 of Nu	Nuclear factor NF-kappa-B p105 subunit;Nuclear factor NF-kappa-B p50 subunit	NFKB1	3.6704	3.82731	0.26128	4.6615	3.52075	0.28403	NaN	NaN	NaN	NaN	3.76364	0.2657	7	8	8	8	3	1	6	5	0	0	0	1	3	1	6	5	0	0	0	1	3	1	6	5	0	0	0	1	22.9	22.9	22.9	56.051	511
O75367-2;O75367-3;O75367;D6RCF2;Q9P0M6	O75367-2;O75367-3;O75367;D6RCF2	sp|O75367-2|H2AY_HUMAN Isoform 1 of Core histone macro-H2A.1 OS=Homo sapiens OX=9606 GN=MACROH2A1;sp|O75367-3|H2AY_HUMAN Isoform 3 of Core histone macro-H2A.1 OS=Homo sapiens OX=9606 GN=MACROH2A1;sp|O75367|H2AY_HUMAN Core histone macro-H2A.1 OS=Homo sapien	Core histone macro-H2A.1;Histone H2A	H2AFY	5.2219	3.77273	0.26506	1.5648	NaN	NaN	NaN	2.95491	0.33842	1.9791	2.82326	0.3542	5	3	3	3	3	1	1	1	0	1	1	1	3	1	1	1	0	1	1	1	3	1	1	1	0	1	1	1	16	16	16	39.183	369
P50461;A0A3B3IRI5	P50461	sp|P50461|CSRP3_HUMAN Cysteine and glycine-rich protein 3 OS=Homo sapiens OX=9606 GN=CSRP3 PE=1 SV=1	Cysteine and glycine-rich protein 3	CSRP3	2.4083	3.75545	0.26628	0.64309	0.941531	1.0621	3.2998	3.09895	0.32269	0.61997	0.908513	1.1007	2	4	4	4	4	2	2	1	1	1	1	1	4	2	2	1	1	1	1	1	4	2	2	1	1	1	1	1	31.4	31.4	31.4	20.969	194
M0QZK8;H7BZK5;B8ZZK2;O75223	M0QZK8;H7BZK5;B8ZZK2;O75223	tr|M0QZK8|M0QZK8_HUMAN Gamma-glutamylcyclotransferase OS=Homo sapiens OX=9606 PE=4 SV=1;tr|H7BZK5|H7BZK5_HUMAN Gamma-glutamylcyclotransferase (Fragment) OS=Homo sapiens OX=9606 GN=GGCT PE=1 SV=1;tr|B8ZZK2|B8ZZK2_HUMAN Gamma-glutamylcyclotransferase OS=Homo	Gamma-glutamylcyclotransferase	GGCT	4.0031	NaN	NaN	4.5114	NaN	NaN	NaN	NaN	NaN	NaN	NaN	NaN	4	1	1	1	1	1	1	0	0	0	0	0	1	1	1	0	0	0	0	0	1	1	1	0	0	0	0	0	12.6	12.6	12.6	11.578	103
A0A2R8YEM3;E7EQV9;E7ENU7;P61313;E7EX53;A0A2R8Y738	A0A2R8YEM3;E7EQV9;E7ENU7;P61313;E7EX53;A0A2R8Y738	tr|A0A2R8YEM3|A0A2R8YEM3_HUMAN Ribosomal protein L15 (Fragment) OS=Homo sapiens OX=9606 GN=RPL15 PE=1 SV=1;tr|E7EQV9|E7EQV9_HUMAN Ribosomal protein L15 (Fragment) OS=Homo sapiens OX=9606 GN=RPL15 PE=1 SV=1;tr|E7ENU7|E7ENU7_HUMAN Ribosomal protein L15 (Frag	Ribosomal protein L15;60S ribosomal protein L15	RPL15	2.8179	3.63266	0.27528	0.84873	4.87306	0.20521	NaN	NaN	NaN	NaN	NaN	NaN	6	2	2	2	2	1	1	1	0	0	0	0	2	1	1	1	0	0	0	0	2	1	1	1	0	0	0	0	15.4	15.4	15.4	19.968	169
J3KPX7;Q99623;F5GY37;Q99623-2;F5H3X6;F5GWA7;F5H0C5;F5H2D2	J3KPX7;Q99623;F5GY37;Q99623-2;F5H3X6;F5GWA7	tr|J3KPX7|J3KPX7_HUMAN Prohibitin OS=Homo sapiens OX=9606 GN=PHB2 PE=1 SV=2;sp|Q99623|PHB2_HUMAN Prohibitin-2 OS=Homo sapiens OX=9606 GN=PHB2 PE=1 SV=2;tr|F5GY37|F5GY37_HUMAN Prohibitin OS=Homo sapiens OX=9606 GN=PHB2 PE=1 SV=1;sp|Q99623-2|PHB2_HUMAN Isofo	Prohibitin-2	PHB2	3.2416	3.42607	0.29188	1.2874	1.19647	0.83579	4.7348	6.38081	0.15672	2.6895	2.84155	0.35192	8	10	10	10	9	8	9	7	4	6	6	5	9	8	9	7	4	6	6	5	9	8	9	7	4	6	6	5	45.3	45.3	45.3	33.239	298
H0Y8P4;Q8TED0-2;Q8TED0-3;Q8TED0	H0Y8P4;Q8TED0-2;Q8TED0-3;Q8TED0	tr|H0Y8P4|H0Y8P4_HUMAN U3 small nucleolar RNA-associated protein 15 homolog (Fragment) OS=Homo sapiens OX=9606 GN=UTP15 PE=1 SV=1;sp|Q8TED0-2|UTP15_HUMAN Isoform 2 of U3 small nucleolar RNA-associated protein 15 homolog OS=Homo sapiens OX=9606 GN=UTP15;sp|	U3 small nucleolar RNA-associated protein 15 homolog	UTP15	3.9365	NaN	NaN	NaN	NaN	NaN	1.9342	1.71553	0.58291	1.2806	1.15785	0.86367	4	1	1	1	1	0	1	1	1	1	1	1	1	0	1	1	1	1	1	1	1	0	1	1	1	1	1	1	1.8	1.8	1.8	61.32	545
E7EVJ5;Q96F07-2;Q96F07;H7C229;E7EW33;A0A087WVE1;A0A087WTQ3;A0A087WWZ1	E7EVJ5;Q96F07-2;Q96F07;H7C229;E7EW33	tr|E7EVJ5|E7EVJ5_HUMAN Cytoplasmic FMR1-interacting protein OS=Homo sapiens OX=9606 GN=CYFIP2 PE=1 SV=1;sp|Q96F07-2|CYFP2_HUMAN Isoform 2 of Cytoplasmic FMR1-interacting protein 2 OS=Homo sapiens OX=9606 GN=CYFIP2;sp|Q96F07|CYFP2_HUMAN Cytoplasmic FMR1-int	Cytoplasmic FMR1-interacting protein 2	CYFIP2	1.5349	3.23133	0.30947	1.2588	NaN	NaN	1.0449	1.18713	0.84237	0.70936	1.19874	0.83421	8	17	3	3	7	7	11	10	7	5	8	6	2	1	2	1	2	1	2	1	2	1	2	1	2	1	2	1	16	3	3	142.58	1227
F5H669;Q8N684-2;Q8N684;Q8N684-3;J3QT54;F5H6M0;F5H047	F5H669;Q8N684-2;Q8N684;Q8N684-3	tr|F5H669|F5H669_HUMAN Cleavage and polyadenylation-specificity factor subunit 7 (Fragment) OS=Homo sapiens OX=9606 GN=CPSF7 PE=1 SV=1;sp|Q8N684-2|CPSF7_HUMAN Isoform 2 of Cleavage and polyadenylation specificity factor subunit 7 OS=Homo sapiens OX=9606 GN	Cleavage and polyadenylation specificity factor subunit 7	CPSF7	2.2142	3.18928	0.31355	1.0374	1.22818	0.81421	2.2115	2.75512	0.36296	2.1146	NaN	NaN	7	3	3	3	1	3	2	2	1	1	1	0	1	3	2	2	1	1	1	0	1	3	2	2	1	1	1	0	12	12	12	41.265	374
H7C2W9;C9JU56;B7Z4E3;B7Z4C8;P62899-3;P62899;P62899-2;B8ZZK4	H7C2W9;C9JU56;B7Z4E3;B7Z4C8;P62899-3;P62899;P62899-2;B8ZZK4	tr|H7C2W9|H7C2W9_HUMAN 60S ribosomal protein L31 (Fragment) OS=Homo sapiens OX=9606 GN=RPL31 PE=1 SV=1;tr|C9JU56|C9JU56_HUMAN 60S ribosomal protein L31 (Fragment) OS=Homo sapiens OX=9606 GN=RPL31 PE=1 SV=1;tr|B7Z4E3|B7Z4E3_HUMAN 60S ribosomal protein L31 O	60S ribosomal protein L31	RPL31	1.7512	3.12647	0.31985	1.4432	NaN	NaN	NaN	NaN	NaN	2.0845	NaN	NaN	8	2	2	2	1	1	1	2	0	1	1	0	1	1	1	2	0	1	1	0	1	1	1	2	0	1	1	0	21.3	21.3	21.3	12.701	108
A0A2R8YD50;P51659;P51659-3;P51659-2;E7ER27;A0A2R8Y7L2;E7ET17;E7EPL9;A0A2R8YDT8;A0A2R8YF45;A0A2R8YEG2;A0A2R8Y7W2	A0A2R8YD50;P51659;P51659-3;P51659-2;E7ER27;A0A2R8Y7L2;E7ET17;E7EPL9	tr|A0A2R8YD50|A0A2R8YD50_HUMAN Peroxisomal multifunctional enzyme type 2 OS=Homo sapiens OX=9606 GN=HSD17B4 PE=1 SV=1;sp|P51659|DHB4_HUMAN Peroxisomal multifunctional enzyme type 2 OS=Homo sapiens OX=9606 GN=HSD17B4 PE=1 SV=3;sp|P51659-3|DHB4_HUMAN Isoform	Peroxisomal multifunctional enzyme type 2;(3R)-hydroxyacyl-CoA dehydrogenase;Enoyl-CoA hydratase 2	HSD17B4	6.6844	3.02618	0.33045	0.78443	1.17461	0.85135	NaN	3.51753	0.28429	1.7381	NaN	NaN	12	8	8	8	2	3	5	3	1	1	2	0	2	3	5	3	1	1	2	0	2	3	5	3	1	1	2	0	17	17	17	76.837	711
Q13751;X1WI29;Q5THA1	Q13751	sp|Q13751|LAMB3_HUMAN Laminin subunit beta-3 OS=Homo sapiens OX=9606 GN=LAMB3 PE=1 SV=1	Laminin subunit beta-3	LAMB3	3.1064	2.97398	0.33625	2.5697	2.8372	0.35246	3.49	6.6072	0.15135	2.2323	3.06993	0.32574	3	24	24	24	14	19	17	22	7	8	6	6	14	19	17	22	7	8	6	6	14	19	17	22	7	8	6	6	29.4	29.4	29.4	129.57	1172
H0YDD4;E9PEJ4;P10515	H0YDD4;E9PEJ4;P10515	tr|H0YDD4|H0YDD4_HUMAN Acetyltransferase component of pyruvate dehydrogenase complex (Fragment) OS=Homo sapiens OX=9606 GN=DLAT PE=1 SV=1;tr|E9PEJ4|E9PEJ4_HUMAN Acetyltransferase component of pyruvate dehydrogenase complex OS=Homo sapiens OX=9606 GN=DLAT P	Acetyltransferase component of pyruvate dehydrogenase complex;Dihydrolipoyllysine-residue acetyltransferase component of pyruvate dehydrogenase complex, mitochondrial	DLAT	6.6204	2.81897	0.35474	0.47828	0.65189	1.534	NaN	NaN	NaN	NaN	NaN	NaN	3	1	1	1	1	1	1	1	1	0	0	0	1	1	1	1	1	0	0	0	1	1	1	1	1	0	0	0	3.1	3.1	3.1	51.201	479
Q8IVT2	Q8IVT2	sp|Q8IVT2|MISP_HUMAN Mitotic interactor and substrate of PLK1 OS=Homo sapiens OX=9606 GN=MISP PE=1 SV=1	Mitotic interactor and substrate of PLK1	MISP	2.2704	2.81397	0.35537	2.887	2.36284	0.42322	4.512	3.92357	0.25487	3.2679	3.16496	0.31596	1	14	14	14	11	12	12	12	1	1	1	1	11	12	12	12	1	1	1	1	11	12	12	12	1	1	1	1	34	34	34	75.356	679
P51911;P51911-2;B7Z7E1;K7EQ72;K7ENC5;K7ERK4;K7ER02;K7ESJ2;K7ERM8	P51911;P51911-2;B7Z7E1;K7EQ72	sp|P51911|CNN1_HUMAN Calponin-1 OS=Homo sapiens OX=9606 GN=CNN1 PE=1 SV=2;sp|P51911-2|CNN1_HUMAN Isoform 2 of Calponin-1 OS=Homo sapiens OX=9606 GN=CNN1;tr|B7Z7E1|B7Z7E1_HUMAN Calponin OS=Homo sapiens OX=9606 GN=CNN1 PE=1 SV=1;tr|K7EQ72|K7EQ72_HUMAN Calpon	Calponin-1;Calponin	CNN1	1.2607	2.71216	0.36871	2.3436	2.49457	0.40087	NaN	NaN	NaN	NaN	1.85237	0.53985	9	8	7	7	5	4	6	6	0	0	0	1	4	3	5	5	0	0	0	1	4	3	5	5	0	0	0	1	41.8	39.1	39.1	33.17	297
Q9Y2X3;H7BZ72	Q9Y2X3	sp|Q9Y2X3|NOP58_HUMAN Nucleolar protein 58 OS=Homo sapiens OX=9606 GN=NOP58 PE=1 SV=1	Nucleolar protein 58	NOP58	3.4472	NaN	NaN	0.73182	1.2414	0.80554	NaN	1.23361	0.81063	1.3326	1.1145	0.89726	2	6	6	6	3	0	2	3	0	3	4	3	3	0	2	3	0	3	4	3	3	0	2	3	0	3	4	3	16.8	16.8	16.8	59.578	529
A0A3B3ITW3;P28288;P28288-2	A0A3B3ITW3;P28288;P28288-2	tr|A0A3B3ITW3|A0A3B3ITW3_HUMAN ATP-binding cassette sub-family D member 3 OS=Homo sapiens OX=9606 GN=ABCD3 PE=1 SV=2;sp|P28288|ABCD3_HUMAN ATP-binding cassette sub-family D member 3 OS=Homo sapiens OX=9606 GN=ABCD3 PE=1 SV=1;sp|P28288-2|ABCD3_HUMAN Isoform	ATP-binding cassette sub-family D member 3	ABCD3	2.2955	2.63484	0.37953	1.2467	1.57272	0.63584	2.2299	2.85453	0.35032	0.81105	1.07319	0.9318	3	3	3	3	2	2	2	2	2	2	1	2	2	2	2	2	2	2	1	2	2	2	2	2	2	2	1	2	7.9	7.9	7.9	75.421	659
P04406;P04406-2;E7EUT5	P04406;P04406-2;E7EUT5	sp|P04406|G3P_HUMAN Glyceraldehyde-3-phosphate dehydrogenase OS=Homo sapiens OX=9606 GN=GAPDH PE=1 SV=3;sp|P04406-2|G3P_HUMAN Isoform 2 of Glyceraldehyde-3-phosphate dehydrogenase OS=Homo sapiens OX=9606 GN=GAPDH;tr|E7EUT5|E7EUT5_HUMAN Glyceraldehyde-3-pho	Glyceraldehyde-3-phosphate dehydrogenase	GAPDH	1.1166	2.61534	0.38236	0.73798	0.534902	1.8695	1.2272	0.973331	1.0274	0.83568	0.866176	1.1545	3	10	10	10	6	6	7	5	6	8	7	6	6	6	7	5	6	8	7	6	6	6	7	5	6	8	7	6	49	49	49	36.053	335
Q9Y5S9-2;Q9Y5S9	Q9Y5S9-2;Q9Y5S9	sp|Q9Y5S9-2|RBM8A_HUMAN Isoform 2 of RNA-binding protein 8A OS=Homo sapiens OX=9606 GN=RBM8A;sp|Q9Y5S9|RBM8A_HUMAN RNA-binding protein 8A OS=Homo sapiens OX=9606 GN=RBM8A PE=1 SV=1	RNA-binding protein 8A	RBM8A	1.289	2.61178	0.38288	1.0077	NaN	NaN	NaN	NaN	NaN	NaN	NaN	NaN	2	1	1	1	1	1	1	0	0	0	0	0	1	1	1	0	0	0	0	0	1	1	1	0	0	0	0	0	11	11	11	19.76	173
A0A087X1B7;X6R700;Q9Y3Y2-4;Q9Y3Y2;Q9Y3Y2-3	A0A087X1B7;X6R700;Q9Y3Y2-4;Q9Y3Y2;Q9Y3Y2-3	tr|A0A087X1B7|A0A087X1B7_HUMAN Chromatin target of PRMT1 protein OS=Homo sapiens OX=9606 GN=CHTOP PE=1 SV=1;tr|X6R700|X6R700_HUMAN Chromatin target of PRMT1 protein OS=Homo sapiens OX=9606 GN=CHTOP PE=1 SV=1;sp|Q9Y3Y2-4|CHTOP_HUMAN Isoform 3 of Chromatin t	Chromatin target of PRMT1 protein	CHTOP	3.4028	2.53852	0.39393	2.1149	1.89847	0.52674	NaN	NaN	NaN	NaN	NaN	NaN	5	1	1	1	1	1	1	1	0	0	0	0	1	1	1	1	0	0	0	0	1	1	1	1	0	0	0	0	17.1	17.1	17.1	8.5199	76
E7EX29;P63104;E5RGE1;E5RIR4;E9PD24;E7EVZ2;E7ESK7	E7EX29;P63104;E5RGE1;E5RIR4;E9PD24;E7EVZ2;E7ESK7	tr|E7EX29|E7EX29_HUMAN 14-3-3 protein zeta/delta (Fragment) OS=Homo sapiens OX=9606 GN=YWHAZ PE=1 SV=1;sp|P63104|1433Z_HUMAN 14-3-3 protein zeta/delta OS=Homo sapiens OX=9606 GN=YWHAZ PE=1 SV=1;tr|E5RGE1|E5RGE1_HUMAN 14-3-3 protein zeta/delta (Fragment) OS	14-3-3 protein zeta/delta	YWHAZ	0.93899	2.53286	0.39481	NaN	NaN	NaN	NaN	1.99836	0.50041	0.60684	NaN	NaN	7	4	2	2	3	3	2	3	1	2	2	1	1	1	0	1	0	1	1	0	1	1	0	1	0	1	1	0	16.7	9.3	9.3	28.036	246
P26373-2;P26373;J3KS98;J3QSB4	P26373-2;P26373;J3KS98;J3QSB4	sp|P26373-2|RL13_HUMAN Isoform 2 of 60S ribosomal protein L13 OS=Homo sapiens OX=9606 GN=RPL13;sp|P26373|RL13_HUMAN 60S ribosomal protein L13 OS=Homo sapiens OX=9606 GN=RPL13 PE=1 SV=4;tr|J3KS98|J3KS98_HUMAN 60S ribosomal protein L13 (Fragment) OS=Homo sap	60S ribosomal protein L13	RPL13	1.5306	2.51908	0.39697	0.90097	NaN	NaN	NaN	NaN	NaN	NaN	NaN	NaN	4	2	2	2	2	1	1	1	0	0	0	0	2	1	1	1	0	0	0	0	2	1	1	1	0	0	0	0	10.4	10.4	10.4	18.845	164
Q5TEC6;A0A590UJL8	Q5TEC6	tr|Q5TEC6|Q5TEC6_HUMAN Histone H3 OS=Homo sapiens OX=9606 GN=H3-2 PE=1 SV=1	Histone H3	HIST2H3PS2	3.3307	2.49788	0.40034	NaN	2.89059	0.34595	1.8415	2.68601	0.3723	1.3083	1.60267	0.62396	2	5	1	1	4	5	4	5	3	3	3	3	1	1	0	1	1	1	1	1	1	1	0	1	1	1	1	1	32.4	8.1	8.1	15.43	136
P16403;P10412;P16402	P16403;P10412;P16402	sp|P16403|H12_HUMAN Histone H1.2 OS=Homo sapiens OX=9606 GN=H1-2 PE=1 SV=2;sp|P10412|H14_HUMAN Histone H1.4 OS=Homo sapiens OX=9606 GN=H1-4 PE=1 SV=2;sp|P16402|H13_HUMAN Histone H1.3 OS=Homo sapiens OX=9606 GN=H1-3 PE=1 SV=2	Histone H1.2;Histone H1.4;Histone H1.3	HIST1H1C;HIST1H1E;HIST1H1D	3.9721	2.49072	0.40149	1.2214	3.67242	0.2723	0.34649	2.39286	0.41791	1.1373	3.08909	0.32372	3	8	8	7	7	5	6	7	1	1	2	1	7	5	6	7	1	1	2	1	6	4	5	6	1	1	2	1	28.2	28.2	23	21.364	213
F5H6E2;O00159-2;O00159-3;O00159;I3L501;I3L3Y6;I3L3F5	F5H6E2;O00159-2;O00159-3;O00159	tr|F5H6E2|F5H6E2_HUMAN Unconventional myosin-Ic OS=Homo sapiens OX=9606 GN=MYO1C PE=1 SV=1;sp|O00159-2|MYO1C_HUMAN Isoform 2 of Unconventional myosin-Ic OS=Homo sapiens OX=9606 GN=MYO1C;sp|O00159-3|MYO1C_HUMAN Isoform 3 of Unconventional myosin-Ic OS=Homo	Unconventional myosin-Ic	MYO1C	3.8557	2.47985	0.40325	1.2059	0.88269	1.1329	2.5871	3.05344	0.3275	1.6438	1.92463	0.51958	7	22	22	22	13	10	9	11	12	14	12	10	13	10	9	11	12	14	12	10	13	10	9	11	12	14	12	10	28.8	28.8	28.8	118.99	1039
P51610;A6NEM2;P51610-2;P51610-4;P51610-3;H7C1C4	P51610;A6NEM2;P51610-2;P51610-4	sp|P51610|HCFC1_HUMAN Host cell factor 1 OS=Homo sapiens OX=9606 GN=HCFC1 PE=1 SV=2;tr|A6NEM2|A6NEM2_HUMAN Host cell factor 1 OS=Homo sapiens OX=9606 GN=HCFC1 PE=1 SV=2;sp|P51610-2|HCFC1_HUMAN Isoform 2 of Host cell factor 1 OS=Homo sapiens OX=9606 GN=HCFC	Host cell factor 1;HCF N-terminal chain 1;HCF N-terminal chain 2;HCF N-terminal chain 3;HCF N-terminal chain 4;HCF N-terminal chain 5;HCF N-terminal chain 6;HCF C-terminal chain 1;HCF C-terminal chain 2;HCF C-terminal chain 3;HCF C-terminal chain 4;HCF C-terminal chain 5;HCF C-terminal chain 6	HCFC1	2.2045	2.40437	0.41591	2.1681	2.47268	0.40442	3.9538	1.7632	0.56715	2.4275	4.11455	0.24304	6	29	29	29	23	20	25	22	10	10	10	10	23	20	25	22	10	10	10	10	23	20	25	22	10	10	10	10	22.3	22.3	22.3	208.73	2035
Q4VXZ8;Q9NUI1;A0A0J9YWI0;Q9NUI1-3;G3V0I9;A0A0J9YXZ6;A0A0J9YY83;Q9NUI1-2	Q4VXZ8;Q9NUI1;A0A0J9YWI0;Q9NUI1-3	tr|Q4VXZ8|Q4VXZ8_HUMAN Peroxisomal 2,4-dienoyl-CoA reductase OS=Homo sapiens OX=9606 GN=DECR2 PE=1 SV=1;sp|Q9NUI1|DECR2_HUMAN Peroxisomal 2,4-dienoyl-CoA reductase OS=Homo sapiens OX=9606 GN=DECR2 PE=1 SV=1;tr|A0A0J9YWI0|A0A0J9YWI0_HUMAN Peroxisomal 2,4-di	Peroxisomal 2,4-dienoyl-CoA reductase	DECR2	1.225	2.39532	0.41748	1.5123	NaN	NaN	1.2778	NaN	NaN	1.9042	2.62557	0.38087	8	3	3	3	2	2	2	0	1	0	1	1	2	2	2	0	1	0	1	1	2	2	2	0	1	0	1	1	12.1	12.1	12.1	29.484	280
P62906	P62906	sp|P62906|RL10A_HUMAN 60S ribosomal protein L10a OS=Homo sapiens OX=9606 GN=RPL10A PE=1 SV=2	60S ribosomal protein L10a	RPL10A	4.2816	2.32618	0.42989	0.84434	NaN	NaN	NaN	NaN	NaN	1.0605	NaN	NaN	1	3	3	3	2	3	2	0	0	0	1	0	2	3	2	0	0	0	1	0	2	3	2	0	0	0	1	0	17.5	17.5	17.5	24.831	217
P48681	P48681	sp|P48681|NEST_HUMAN Nestin OS=Homo sapiens OX=9606 GN=NES PE=1 SV=2	Nestin	NES	2.3935	2.3197	0.43109	3.3324	4.80931	0.20793	2.1346	1.9076	0.52422	3.2414	3.62161	0.27612	1	48	48	48	36	29	40	38	13	16	21	15	36	29	40	38	13	16	21	15	36	29	40	38	13	16	21	15	39.4	39.4	39.4	177.44	1621
D6RBD7;C9J1V9;O43324-2;O43324;H0YAL7	D6RBD7;C9J1V9;O43324-2;O43324;H0YAL7	tr|D6RBD7|D6RBD7_HUMAN Eukaryotic translation elongation factor 1 epsilon-1 OS=Homo sapiens OX=9606 GN=EEF1E1 PE=1 SV=1;tr|C9J1V9|C9J1V9_HUMAN EEF1E1-BLOC1S5 readthrough (NMD candidate) OS=Homo sapiens OX=9606 GN=EEF1E1-BLOC1S5 PE=4 SV=2;sp|O43324-2|MCA3_H	Eukaryotic translation elongation factor 1 epsilon-1	EEF1E1;EEF1E1-BLOC1S5	3.259	2.31155	0.43261	NaN	0.687427	1.4547	NaN	NaN	NaN	NaN	NaN	NaN	5	2	2	2	2	1	1	1	0	0	0	0	2	1	1	1	0	0	0	0	2	1	1	1	0	0	0	0	24	24	24	16.686	150
J3QSA3;F5GZ39;Q96C32;Q5PY61;J3QKN0;F5GXK7;F5H747;F5H388;B4DV12;F5H265;F5H2Z3;F5GYU3;F5H6Q2;J3QTR3;Q49A90;J3QS39;M0R1V7;P62987;P62979;P0CG47;P0CG48	J3QSA3;F5GZ39;Q96C32;Q5PY61;J3QKN0;F5GXK7;F5H747;F5H388;B4DV12;F5H265;F5H2Z3;F5GYU3;F5H6Q2;J3QTR3;Q49A90;J3QS39;M0R1V7;P62987;P62979;P0CG47;P0CG48	tr|J3QSA3|J3QSA3_HUMAN Polyubiquitin-B (Fragment) OS=Homo sapiens OX=9606 GN=UBB PE=1 SV=1;tr|F5GZ39|F5GZ39_HUMAN Polyubiquitin-C (Fragment) OS=Homo sapiens OX=9606 GN=UBC PE=1 SV=1;tr|Q96C32|Q96C32_HUMAN Polyubiquitin-C OS=Homo sapiens OX=9606 GN=UBC PE=1	Ubiquitin-60S ribosomal protein L40;Ubiquitin;60S ribosomal protein L40;Ubiquitin-40S ribosomal protein S27a;Ubiquitin;40S ribosomal protein S27a;Polyubiquitin-B;Ubiquitin;Polyubiquitin-C;Ubiquitin	UBB;UBC;RPS27A;UBA52	1.0158	2.26583	0.44134	1.3232	0.870701	1.1485	1.5789	1.85704	0.53849	1.6057	0.90212	1.1085	21	1	1	1	1	1	1	1	1	1	1	1	1	1	1	1	1	1	1	1	1	1	1	1	1	1	1	1	37.2	37.2	37.2	4.8535	43
H0YMV8;Q71UM5;C9JLI6	H0YMV8;Q71UM5;C9JLI6	tr|H0YMV8|H0YMV8_HUMAN 40S ribosomal protein S27 OS=Homo sapiens OX=9606 GN=RPS27L PE=1 SV=1;sp|Q71UM5|RS27L_HUMAN 40S ribosomal protein S27-like OS=Homo sapiens OX=9606 GN=RPS27L PE=1 SV=3;tr|C9JLI6|C9JLI6_HUMAN 40S ribosomal protein S27 OS=Homo sapiens O	40S ribosomal protein S27;40S ribosomal protein S27-like	RPS27L	1.2399	2.26127	0.44223	1.9014	1.29087	0.77467	1.6678	1.84081	0.54324	0.98195	1.02609	0.97457	3	4	2	2	4	4	4	4	2	3	2	3	2	2	2	2	1	2	1	2	2	2	2	2	1	2	1	2	34	13	13	11.345	100
J3QLE5;P14678-2;P63162;P14678;P63162-2;P14678-3;J3KRY3;S4R3P3	J3QLE5;P14678-2;P63162;P14678;P63162-2;P14678-3;J3KRY3;S4R3P3	tr|J3QLE5|J3QLE5_HUMAN Small nuclear ribonucleoprotein-associated protein N (Fragment) OS=Homo sapiens OX=9606 GN=SNRPN PE=1 SV=1;sp|P14678-2|RSMB_HUMAN Isoform SM-B of Small nuclear ribonucleoprotein-associated proteins B and B OS=Homo sapiens OX=9606 GN	Small nuclear ribonucleoprotein-associated proteins B and B;Small nuclear ribonucleoprotein-associated protein N	SNRPN;SNRPB	3.7501	2.25652	0.44316	0.69577	0.676087	1.4791	2.1547	2.05187	0.48736	1.8172	1.16936	0.85517	8	4	4	4	4	4	4	4	2	2	2	2	4	4	4	4	2	2	2	2	4	4	4	4	2	2	2	2	14.2	14.2	14.2	17.546	169
P32119;A6NIW5;P32119-2	P32119;A6NIW5	sp|P32119|PRDX2_HUMAN Peroxiredoxin-2 OS=Homo sapiens OX=9606 GN=PRDX2 PE=1 SV=5;tr|A6NIW5|A6NIW5_HUMAN Peroxiredoxin 2, isoform CRA_a OS=Homo sapiens OX=9606 GN=PRDX2 PE=1 SV=2	Peroxiredoxin-2	PRDX2	1.4203	2.23799	0.44683	1.8926	2.74394	0.36444	1.3711	0.858148	1.1653	1.0913	1.21919	0.82022	3	9	8	8	4	4	5	4	7	8	8	8	4	4	4	4	6	7	7	7	4	4	4	4	6	7	7	7	37.4	31.8	31.8	21.892	198
P08670;B0YJC4;B0YJC5;A0A1B0GTT5;A0A1B0GVG8;P17661;P41219-2;H7C5W5;P41219;A0A1W2PR46;P14136-2;P14136;A0A1X7SBR3;P14136-3;CON__P78386;A0A087X106;CON__Q61726;A0A1X7SCE1;F8W835;CON__O43790;K7ELP4;CON__Q6NT21;CON__P78385;K7EJU1;CON__Q14533;A0A1W2PRT3;E7EMV2;E7ESP9;K7EKH9;U3KPR1;B4DIR1;O43790;Q16352;P78385;P12036-2;P07197;P78386;P07196;P07197-2;Q14533;P12036	P08670;B0YJC4;B0YJC5	sp|P08670|VIME_HUMAN Vimentin OS=Homo sapiens OX=9606 GN=VIM PE=1 SV=4;tr|B0YJC4|B0YJC4_HUMAN Vimentin OS=Homo sapiens OX=9606 GN=VIM PE=1 SV=1;tr|B0YJC5|B0YJC5_HUMAN Vimentin OS=Homo sapiens OX=9606 GN=VIM PE=1 SV=1	Vimentin	VIM	1.6661	2.23504	0.44742	1.3852	1.5528	0.644	2.178	2.43546	0.4106	1.8096	1.84271	0.54268	41	46	46	43	45	36	41	40	33	38	39	33	45	36	41	40	33	38	39	33	43	35	39	39	30	35	36	31	85.2	85.2	81.8	53.651	466
A0A096LP22;Q86Y79;C9J7Z1;A0A096LP34;A0A096LPA3	A0A096LP22;Q86Y79;C9J7Z1;A0A096LP34;A0A096LPA3	tr|A0A096LP22|A0A096LP22_HUMAN Probable peptidyl-tRNA hydrolase (Fragment) OS=Homo sapiens OX=9606 GN=PTRH1 PE=1 SV=1;sp|Q86Y79|PTH_HUMAN Probable peptidyl-tRNA hydrolase OS=Homo sapiens OX=9606 GN=PTRH1 PE=1 SV=1;tr|C9J7Z1|C9J7Z1_HUMAN Probable peptidyl-t	Probable peptidyl-tRNA hydrolase	PTRH1	1.5029	2.22163	0.45012	2.3197	2.97992	0.33558	1.786	2.20551	0.45341	1.6336	2.55109	0.39199	5	5	5	5	4	4	4	5	2	4	3	3	4	4	4	5	2	4	3	3	4	4	4	5	2	4	3	3	41.9	41.9	41.9	18.43	172
Q13838-2;Q13838;Q5STU3;A0A0G2JJZ9;F6WLT2;A0A0A0MT12;A0A140T9X3;F6TRA5;F6S4E6;A0A140T996;F6UJC5;A0A140TA18;A0A140T9X9;A0A140T9K1;A0A140T973;A0A140T9L4;F6R6M7;A0A0G2JJL7;F6QYI9;A0A140T9N3;A0A140T9K2	Q13838-2;Q13838;Q5STU3;A0A0G2JJZ9;F6WLT2;A0A0A0MT12;A0A140T9X3;F6TRA5;F6S4E6;A0A140T996;F6UJC5;A0A140TA18;A0A140T9X9;A0A140T9K1;A0A140T973;A0A140T9L4	sp|Q13838-2|DX39B_HUMAN Isoform 2 of Spliceosome RNA helicase DDX39B OS=Homo sapiens OX=9606 GN=DDX39B;sp|Q13838|DX39B_HUMAN Spliceosome RNA helicase DDX39B OS=Homo sapiens OX=9606 GN=DDX39B PE=1 SV=1;tr|Q5STU3|Q5STU3_HUMAN RNA helicase OS=Homo sapiens OX=	Spliceosome RNA helicase DDX39B	DDX39B	1.2307	2.14675	0.46582	1.0687	1.33704	0.74792	0.93954	0.948317	1.0545	0.78305	1.20668	0.82872	21	12	1	1	10	9	12	11	10	9	10	9	1	1	1	1	1	1	1	1	1	1	1	1	1	1	1	1	24.6	2.5	2.5	50.679	443
Q9BU76-4;Q9BU76;Q9BU76-3;Q9BU76-2	Q9BU76-4;Q9BU76;Q9BU76-3;Q9BU76-2	sp|Q9BU76-4|MMTA2_HUMAN Isoform 4 of Multiple myeloma tumor-associated protein 2 OS=Homo sapiens OX=9606 GN=MMTAG2;sp|Q9BU76|MMTA2_HUMAN Multiple myeloma tumor-associated protein 2 OS=Homo sapiens OX=9606 GN=MMTAG2 PE=1 SV=1;sp|Q9BU76-3|MMTA2_HUMAN Isoform	Multiple myeloma tumor-associated protein 2	MMTAG2	3.5381	2.12359	0.4709	NaN	1.0969	0.91166	1.0936	1.37035	0.72974	1.1742	1.42927	0.69966	4	4	4	4	3	1	1	1	1	2	2	2	3	1	1	1	1	2	2	2	3	1	1	1	1	2	2	2	25.9	25.9	25.9	20.536	189
O60884	O60884	sp|O60884|DNJA2_HUMAN DnaJ homolog subfamily A member 2 OS=Homo sapiens OX=9606 GN=DNAJA2 PE=1 SV=1	DnaJ homolog subfamily A member 2	DNAJA2	1.9504	2.1147	0.47288	NaN	1.41301	0.70771	2.2895	2.319	0.43122	0.98914	1.24928	0.80046	1	5	5	5	2	3	0	2	1	1	1	1	2	3	0	2	1	1	1	1	2	3	0	2	1	1	1	1	17.5	17.5	17.5	45.745	412
C9JXB8;C9JNW5;P83731	C9JXB8;C9JNW5;P83731	tr|C9JXB8|C9JXB8_HUMAN 60S ribosomal protein L24 OS=Homo sapiens OX=9606 GN=RPL24 PE=1 SV=1;tr|C9JNW5|C9JNW5_HUMAN 60S ribosomal protein L24 OS=Homo sapiens OX=9606 GN=RPL24 PE=1 SV=1;sp|P83731|RL24_HUMAN 60S ribosomal protein L24 OS=Homo sapiens OX=9606 G	60S ribosomal protein L24	RPL24	2.1733	2.1143	0.47297	1.1359	1.10941	0.90138	1.4219	1.54223	0.64841	1.2732	1.24511	0.80314	3	4	4	4	3	1	2	1	2	2	2	2	3	1	2	1	2	2	2	2	3	1	2	1	2	2	2	2	32.2	32.2	32.2	14.369	121
P05387;H0YDD8	P05387;H0YDD8	sp|P05387|RLA2_HUMAN 60S acidic ribosomal protein P2 OS=Homo sapiens OX=9606 GN=RPLP2 PE=1 SV=1;tr|H0YDD8|H0YDD8_HUMAN 60S acidic ribosomal protein P2 (Fragment) OS=Homo sapiens OX=9606 GN=RPLP2 PE=1 SV=1	60S acidic ribosomal protein P2	RPLP2	1.2423	2.09271	0.47785	NaN	2.73209	0.36602	NaN	NaN	NaN	NaN	NaN	NaN	2	3	3	3	2	2	0	1	0	0	0	0	2	2	0	1	0	0	0	0	2	2	0	1	0	0	0	0	53	53	53	11.665	115
J3QR09;J3KTE4;P84098	J3QR09;J3KTE4;P84098	tr|J3QR09|J3QR09_HUMAN Ribosomal protein L19 OS=Homo sapiens OX=9606 GN=RPL19 PE=1 SV=1;tr|J3KTE4|J3KTE4_HUMAN Ribosomal protein L19 OS=Homo sapiens OX=9606 GN=RPL19 PE=1 SV=1;sp|P84098|RL19_HUMAN 60S ribosomal protein L19 OS=Homo sapiens OX=9606 GN=RPL19	Ribosomal protein L19;60S ribosomal protein L19	RPL19	2.14	2.07943	0.4809	0.86275	NaN	NaN	NaN	NaN	NaN	NaN	NaN	NaN	3	3	3	3	3	1	1	1	0	0	0	0	3	1	1	1	0	0	0	0	3	1	1	1	0	0	0	0	18.7	18.7	18.7	23.134	193
P62277;J3KMX5;E9PS50	P62277;J3KMX5	sp|P62277|RS13_HUMAN 40S ribosomal protein S13 OS=Homo sapiens OX=9606 GN=RPS13 PE=1 SV=2;tr|J3KMX5|J3KMX5_HUMAN 40S ribosomal protein S13 OS=Homo sapiens OX=9606 GN=RPS13 PE=1 SV=1	40S ribosomal protein S13	RPS13	2.0744	2.06727	0.48373	1.38	1.15863	0.86309	0.94257	1.33477	0.74919	1.1852	0.920895	1.0859	3	4	4	4	4	3	2	2	3	4	4	3	4	3	2	2	3	4	4	3	4	3	2	2	3	4	4	3	29.1	29.1	29.1	17.222	151
P36578;H3BTP7;H3BU31;H3BM89	P36578;H3BTP7;H3BU31	sp|P36578|RL4_HUMAN 60S ribosomal protein L4 OS=Homo sapiens OX=9606 GN=RPL4 PE=1 SV=5;tr|H3BTP7|H3BTP7_HUMAN 60S ribosomal protein L4 (Fragment) OS=Homo sapiens OX=9606 GN=RPL4 PE=1 SV=1;tr|H3BU31|H3BU31_HUMAN 60S ribosomal protein L4 (Fragment) OS=Homo s	60S ribosomal protein L4	RPL4	1.2835	2.06296	0.48474	1.1222	1.3624	0.734	0.6445	0.997705	1.0023	0.50138	0.689037	1.4513	4	6	6	6	6	3	3	3	1	1	1	1	6	3	3	3	1	1	1	1	6	3	3	3	1	1	1	1	19.2	19.2	19.2	47.697	427
Q16795;A0A3B3ISG8;F5H0J3;H3BRM9;F5GY40	Q16795;A0A3B3ISG8	sp|Q16795|NDUA9_HUMAN NADH dehydrogenase [ubiquinone] 1 alpha subcomplex subunit 9, mitochondrial OS=Homo sapiens OX=9606 GN=NDUFA9 PE=1 SV=2;tr|A0A3B3ISG8|A0A3B3ISG8_HUMAN Ricin B-type lectin domain-containing protein OS=Homo sapiens OX=9606 PE=1 SV=1	NADH dehydrogenase [ubiquinone] 1 alpha subcomplex subunit 9, mitochondrial	NDUFA9	2.3508	2.05706	0.48613	1.6338	1.41828	0.70508	2.6228	4.05186	0.2468	2.2096	1.76941	0.56516	5	6	6	6	4	6	4	6	1	1	1	2	4	6	4	6	1	1	1	2	4	6	4	6	1	1	1	2	24.7	24.7	24.7	42.509	377
O75934	O75934	sp|O75934|SPF27_HUMAN Pre-mRNA-splicing factor SPF27 OS=Homo sapiens OX=9606 GN=BCAS2 PE=1 SV=1	Pre-mRNA-splicing factor SPF27	BCAS2	2.5532	NaN	NaN	NaN	NaN	NaN	NaN	NaN	NaN	NaN	NaN	NaN	1	1	1	1	1	0	0	0	0	0	0	0	1	0	0	0	0	0	0	0	1	0	0	0	0	0	0	0	5.8	5.8	5.8	26.131	225
Q96A72;F5H6N1;P61326-2;P61326;F5H124;F5H6P7	Q96A72;F5H6N1;P61326-2;P61326	sp|Q96A72|MGN2_HUMAN Protein mago nashi homolog 2 OS=Homo sapiens OX=9606 GN=MAGOHB PE=1 SV=1;tr|F5H6N1|F5H6N1_HUMAN Protein mago nashi homolog 2 OS=Homo sapiens OX=9606 GN=MAGOHB PE=1 SV=1;sp|P61326-2|MGN_HUMAN Isoform 2 of Protein mago nashi homolog OS=H	Protein mago nashi homolog 2;Protein mago nashi homolog	MAGOHB;MAGOH	2.5956	2.04482	0.48904	1.2206	1.69205	0.591	NaN	NaN	NaN	NaN	NaN	NaN	6	3	3	3	2	2	1	1	0	0	0	0	2	2	1	1	0	0	0	0	2	2	1	1	0	0	0	0	23	23	23	17.276	148
H0YBP1;E7ESA6;Q05397-7;Q05397;Q05397-5;E5RG86;E5RHD8;E5RI03;E5RGA6;B4DWJ1;E9PEI4;H0YB16;H0YBZ1;Q05397-6;Q05397-2	H0YBP1;E7ESA6;Q05397-7;Q05397;Q05397-5;E5RG86;E5RHD8;E5RI03;E5RGA6;B4DWJ1;E9PEI4;H0YB16;H0YBZ1;Q05397-6;Q05397-2	tr|H0YBP1|H0YBP1_HUMAN Non-specific protein-tyrosine kinase (Fragment) OS=Homo sapiens OX=9606 GN=PTK2 PE=1 SV=1;tr|E7ESA6|E7ESA6_HUMAN Non-specific protein-tyrosine kinase OS=Homo sapiens OX=9606 GN=PTK2 PE=1 SV=1;sp|Q05397-7|FAK1_HUMAN Isoform 7 of Focal	Focal adhesion kinase 1	PTK2	1.0135	2.01066	0.49735	1.1141	NaN	NaN	NaN	1.04843	0.95381	NaN	0.898473	1.113	15	2	2	2	1	1	1	0	0	1	0	1	1	1	1	0	0	1	0	1	1	1	1	0	0	1	0	1	3	3	3	115.45	1017
P12814-4;P12814;P12814-2;H9KV75;P12814-3;G3V2W4;P35609-2;P35609;A0A494C1A0;G3V2N5;G3V2X9;H7C5W8;F6THM6;H0YJ11;G3V5M4;G3V2E8;A0A494C060;A0A494C033;A0A494C166;H0YJW3;A0A087WSZ2;Q08043;A0A494C0Q3;A0A494C031	P12814-4;P12814;P12814-2;H9KV75;P12814-3;G3V2W4	sp|P12814-4|ACTN1_HUMAN Isoform 4 of Alpha-actinin-1 OS=Homo sapiens OX=9606 GN=ACTN1;sp|P12814|ACTN1_HUMAN Alpha-actinin-1 OS=Homo sapiens OX=9606 GN=ACTN1 PE=1 SV=2;sp|P12814-2|ACTN1_HUMAN Isoform 2 of Alpha-actinin-1 OS=Homo sapiens OX=9606 GN=ACTN1;tr|	Alpha-actinin-1	ACTN1	2.1215	1.99669	0.50083	0.80343	1.52497	0.65575	2.3458	2.00433	0.49892	1.9026	NaN	NaN	24	16	16	9	9	7	10	11	2	1	3	0	9	7	10	11	2	1	3	0	6	5	6	7	0	0	1	0	20.6	20.6	12	107.14	930
P0DP25;P0DP24;P0DP23;F8WBR5;M0QZ52;G3V479;E7EMB3;A0A590UJC0;G3V226;G3V361;A0A590UJI2;Q96HY3	P0DP25;P0DP24;P0DP23;F8WBR5;M0QZ52;G3V479;E7EMB3	sp|P0DP25|CALM3_HUMAN Calmodulin-3 OS=Homo sapiens OX=9606 GN=CALM3 PE=1 SV=1;sp|P0DP24|CALM2_HUMAN Calmodulin-2 OS=Homo sapiens OX=9606 GN=CALM2 PE=1 SV=1;sp|P0DP23|CALM1_HUMAN Calmodulin-1 OS=Homo sapiens OX=9606 GN=CALM1 PE=1 SV=1;tr|F8WBR5|F8WBR5_HUMAN		CALM2;CALM3;CALM1	1.4525	1.96955	0.50773	0.78128	1.13343	0.88228	3.1796	NaN	NaN	2.2307	NaN	NaN	12	3	3	3	3	3	3	2	1	0	1	0	3	3	3	2	1	0	1	0	3	3	3	2	1	0	1	0	26.2	26.2	26.2	16.837	149
Q9BQ69	Q9BQ69	sp|Q9BQ69|MACD1_HUMAN ADP-ribose glycohydrolase MACROD1 OS=Homo sapiens OX=9606 GN=MACROD1 PE=1 SV=2	O-acetyl-ADP-ribose deacetylase MACROD1	MACROD1	1.1366	1.9584	0.51062	2.5885	2.75467	0.36302	NaN	NaN	NaN	NaN	NaN	NaN	1	1	1	1	1	1	1	1	0	0	0	0	1	1	1	1	0	0	0	0	1	1	1	1	0	0	0	0	7.1	7.1	7.1	35.505	325
E7EUP3;O95251-3;O95251-5;O95251-2;O95251-4;O95251	E7EUP3;O95251-3;O95251-5;O95251-2;O95251-4;O95251	tr|E7EUP3|E7EUP3_HUMAN Histone acetyltransferase OS=Homo sapiens OX=9606 GN=KAT7 PE=1 SV=1;sp|O95251-3|KAT7_HUMAN Isoform 3 of Histone acetyltransferase KAT7 OS=Homo sapiens OX=9606 GN=KAT7;sp|O95251-5|KAT7_HUMAN Isoform 5 of Histone acetyltransferase KAT7	Histone acetyltransferase;Histone acetyltransferase KAT7	KAT7	2.4197	NaN	NaN	1.5083	NaN	NaN	NaN	NaN	NaN	NaN	NaN	NaN	6	2	2	2	1	0	1	1	0	0	0	0	1	0	1	1	0	0	0	0	1	0	1	1	0	0	0	0	9.6	9.6	9.6	49.859	425
O15231-3;H0Y704;O15231-2	O15231-3;H0Y704;O15231-2	sp|O15231-3|ZN185_HUMAN Isoform 3 of Zinc finger protein 185 OS=Homo sapiens OX=9606 GN=ZNF185;tr|H0Y704|H0Y704_HUMAN Zinc finger protein 185 (Fragment) OS=Homo sapiens OX=9606 GN=ZNF185 PE=1 SV=2;sp|O15231-2|ZN185_HUMAN Isoform 2 of Zinc finger protein 18	Zinc finger protein 185	ZNF185	1.7738	1.93855	0.51585	1.9613	2.89143	0.34585	1.7644	1.8077	0.55319	2.2271	3.01568	0.3316	3	22	22	1	19	15	19	17	3	4	7	3	19	15	19	17	3	4	7	3	1	1	1	1	0	0	0	0	45.8	45.8	2.3	73.612	690
Q9P016;Q9P016-2	Q9P016;Q9P016-2	sp|Q9P016|THYN1_HUMAN Thymocyte nuclear protein 1 OS=Homo sapiens OX=9606 GN=THYN1 PE=1 SV=1;sp|Q9P016-2|THYN1_HUMAN Isoform 2 of Thymocyte nuclear protein 1 OS=Homo sapiens OX=9606 GN=THYN1	Thymocyte nuclear protein 1	THYN1	1.7499	1.91417	0.52242	2.3813	2.29421	0.43588	1.0481	0.959969	1.0417	1.2514	1.29858	0.77007	2	9	9	9	5	6	7	6	3	3	5	4	5	6	7	6	3	3	5	4	5	6	7	6	3	3	5	4	35.6	35.6	35.6	25.697	225
K7EKI0;Q92817	K7EKI0;Q92817	tr|K7EKI0|K7EKI0_HUMAN Envoplakin OS=Homo sapiens OX=9606 GN=EVPL PE=1 SV=1;sp|Q92817|EVPL_HUMAN Envoplakin OS=Homo sapiens OX=9606 GN=EVPL PE=1 SV=3	Envoplakin	EVPL	1.2873	1.91139	0.52318	1.4783	2.36731	0.42242	0.77803	0.890393	1.1231	0.77764	0.93932	1.0646	2	1	1	1	1	1	1	1	1	1	1	1	1	1	1	1	1	1	1	1	1	1	1	1	1	1	1	1	0.4	0.4	0.4	233.83	2055
A0A2U3TZH3;Q05639;A0A2R8Y488;A0A2R8Y660;A0A2R8YDN5	A0A2U3TZH3;Q05639;A0A2R8Y488	tr|A0A2U3TZH3|A0A2U3TZH3_HUMAN Elongation factor 1-alpha OS=Homo sapiens OX=9606 GN=EEF1A2 PE=1 SV=1;sp|Q05639|EF1A2_HUMAN Elongation factor 1-alpha 2 OS=Homo sapiens OX=9606 GN=EEF1A2 PE=1 SV=1;tr|A0A2R8Y488|A0A2R8Y488_HUMAN Elongation factor 1-alpha 2 (F	Elongation factor 1-alpha 2	EEF1A2	1.3419	1.8929	0.52829	1.4865	0.793777	1.2598	1.1761	1.22246	0.81802	1.3498	1.18324	0.84514	5	26	11	11	24	22	21	19	15	17	17	17	10	9	6	6	6	6	6	6	10	9	6	6	6	6	6	6	57.7	26.2	26.2	54.34	496
P38159;P38159-2;H0Y6E7;H3BT71;Q96E39;H3BUY5;H3BR27;P38159-3;H3BNC1;A0A1B0GUK8;O75526;Q8N7X1	P38159;P38159-2;H0Y6E7;H3BT71;Q96E39;H3BUY5	sp|P38159|RBMX_HUMAN RNA-binding motif protein, X chromosome OS=Homo sapiens OX=9606 GN=RBMX PE=1 SV=3;sp|P38159-2|RBMX_HUMAN Isoform 2 of RNA-binding motif protein, X chromosome OS=Homo sapiens OX=9606 GN=RBMX;tr|H0Y6E7|H0Y6E7_HUMAN RNA-binding motif prot	RNA-binding motif protein, X chromosome;RNA-binding motif protein, X chromosome, N-terminally processed;RNA binding motif protein, X-linked-like-1	RBMX;RBMXL1	2.4327	1.88654	0.53007	1.6495	1.81472	0.55105	0.96661	2.36793	0.42231	1.435	1.76875	0.56537	12	10	10	10	8	7	7	8	1	3	3	1	8	7	7	8	1	3	3	1	8	7	7	8	1	3	3	1	26.6	26.6	26.6	42.331	391
Q9UJS0;Q9UJS0-2;O75746-2;O75746;R4GN64	Q9UJS0;Q9UJS0-2	sp|Q9UJS0|CMC2_HUMAN Calcium-binding mitochondrial carrier protein Aralar2 OS=Homo sapiens OX=9606 GN=SLC25A13 PE=1 SV=2;sp|Q9UJS0-2|CMC2_HUMAN Isoform 2 of Calcium-binding mitochondrial carrier protein Aralar2 OS=Homo sapiens OX=9606 GN=SLC25A13	Calcium-binding mitochondrial carrier protein Aralar2	SLC25A13	1.5671	1.87301	0.5339	2.0748	2.91189	0.34342	1.9002	3.26872	0.30593	1.2071	1.8456	0.54183	5	15	15	15	5	4	7	11	4	4	2	1	5	4	7	11	4	4	2	1	5	4	7	11	4	4	2	1	34.7	34.7	34.7	74.175	675
I3L1P8;Q02978-2;Q02978	I3L1P8;Q02978-2;Q02978	tr|I3L1P8|I3L1P8_HUMAN Mitochondrial 2-oxoglutarate/malate carrier protein (Fragment) OS=Homo sapiens OX=9606 GN=SLC25A11 PE=1 SV=1;sp|Q02978-2|M2OM_HUMAN Isoform 2 of Mitochondrial 2-oxoglutarate/malate carrier protein OS=Homo sapiens OX=9606 GN=SLC25A11;	Mitochondrial 2-oxoglutarate/malate carrier protein	SLC25A11	1.7244	1.87192	0.53421	1.5182	1.87698	0.53277	2.4352	1.98649	0.5034	1.1991	NaN	NaN	3	1	1	1	1	1	1	1	1	1	1	0	1	1	1	1	1	1	1	0	1	1	1	1	1	1	1	0	5.4	5.4	5.4	32.182	296
O60216;E5RG18;E5RI01;E5RFZ5;E5RFV8;E5RIN7;Q9H4I0	O60216	sp|O60216|RAD21_HUMAN Double-strand-break repair protein rad21 homolog OS=Homo sapiens OX=9606 GN=RAD21 PE=1 SV=2	Double-strand-break repair protein rad21 homolog	RAD21	1.6172	1.85336	0.53956	1.5026	1.1664	0.85734	1.7341	1.52912	0.65397	1.9725	1.67763	0.59608	7	5	5	5	2	3	5	2	1	2	1	1	2	3	5	2	1	2	1	1	2	3	5	2	1	2	1	1	12	12	12	71.689	631
Q92917	Q92917	sp|Q92917|GPKOW_HUMAN G-patch domain and KOW motifs-containing protein OS=Homo sapiens OX=9606 GN=GPKOW PE=1 SV=2	G patch domain and KOW motifs-containing protein	GPKOW	1.2784	1.82478	0.54801	1.3904	0.755687	1.3233	NaN	NaN	NaN	NaN	NaN	NaN	1	2	2	2	1	2	1	1	0	0	0	0	1	2	1	1	0	0	0	0	1	2	1	1	0	0	0	0	8.6	8.6	8.6	52.228	476
Q14676-2;Q14676;Q14676-3;Q14676-4;H0Y6Z8	Q14676-2;Q14676;Q14676-3;Q14676-4	sp|Q14676-2|MDC1_HUMAN Isoform 2 of Mediator of DNA damage checkpoint protein 1 OS=Homo sapiens OX=9606 GN=MDC1;sp|Q14676|MDC1_HUMAN Mediator of DNA damage checkpoint protein 1 OS=Homo sapiens OX=9606 GN=MDC1 PE=1 SV=3;sp|Q14676-3|MDC1_HUMAN Isoform 3 of M	Mediator of DNA damage checkpoint protein 1	MDC1	2.4153	1.81666	0.55046	2.1733	3.03177	0.32984	1.9396	1.41782	0.70531	2.3939	2.93712	0.34047	5	11	11	11	7	4	6	8	2	3	5	4	7	4	6	8	2	3	5	4	7	4	6	8	2	3	5	4	12.9	12.9	12.9	197.6	1825
Q96J01;D6RGZ2;D6REC9;Q96J01-2	Q96J01;D6RGZ2;D6REC9;Q96J01-2	sp|Q96J01|THOC3_HUMAN THO complex subunit 3 OS=Homo sapiens OX=9606 GN=THOC3 PE=1 SV=1;tr|D6RGZ2|D6RGZ2_HUMAN THO complex subunit 3 OS=Homo sapiens OX=9606 GN=THOC3 PE=1 SV=1;tr|D6REC9|D6REC9_HUMAN THO complex subunit 3 OS=Homo sapiens OX=9606 GN=THOC3 PE=	THO complex subunit 3	THOC3	2.3299	NaN	NaN	0.7298	NaN	NaN	1.0137	0.969274	1.0317	NaN	NaN	NaN	4	2	2	2	2	0	2	0	1	1	0	0	2	0	2	0	1	1	0	0	2	0	2	0	1	1	0	0	4.8	4.8	4.8	38.771	351
P46781;B5MCT8;C9JM19;F2Z3C0;A8MXK4	P46781;B5MCT8;C9JM19	sp|P46781|RS9_HUMAN 40S ribosomal protein S9 OS=Homo sapiens OX=9606 GN=RPS9 PE=1 SV=3;tr|B5MCT8|B5MCT8_HUMAN 40S ribosomal protein S9 OS=Homo sapiens OX=9606 GN=RPS9 PE=1 SV=1;tr|C9JM19|C9JM19_HUMAN 40S ribosomal protein S9 OS=Homo sapiens OX=9606 GN=RPS9	40S ribosomal protein S9	RPS9	2.0002	1.81307	0.55155	1.4705	1.35051	0.74046	1.17	1.28238	0.7798	1.0901	0.919709	1.0873	5	9	9	9	7	6	6	3	2	3	3	4	7	6	6	3	2	3	3	4	7	6	6	3	2	3	3	4	34.5	34.5	34.5	22.591	194
Q8NE71-2;Q8NE71;H0YGW7;A0A0G2JIC2;Q5STZ8;F5GYK6	Q8NE71-2;Q8NE71;H0YGW7	sp|Q8NE71-2|ABCF1_HUMAN Isoform 2 of ATP-binding cassette sub-family F member 1 OS=Homo sapiens OX=9606 GN=ABCF1;sp|Q8NE71|ABCF1_HUMAN ATP-binding cassette sub-family F member 1 OS=Homo sapiens OX=9606 GN=ABCF1 PE=1 SV=2;tr|H0YGW7|H0YGW7_HUMAN ATP-binding	ATP-binding cassette sub-family F member 1	ABCF1	1.4265	1.7942	0.55735	2.266	2.44349	0.40925	1.5924	1.36962	0.73013	1.4026	1.51552	0.65984	6	16	16	16	11	9	12	12	7	7	8	6	11	9	12	12	7	7	8	6	11	9	12	12	7	7	8	6	27.5	27.5	27.5	91.679	807
P51114;B4DXZ6;P51114-2;P51114-3;E9PFF5;E7EU85;H7C4S4;C9JZE0;C9JY20;C9JAJ4;P51116;C9IZ22;A8MQB8;R9WNI0;C9JYQ6;C9J5B4;G3V0J0;Q06787;Q06787-3;Q06787-9;Q06787-8;Q06787-5;Q06787-4;Q06787-2;Q06787-6;Q06787-7	P51114;B4DXZ6;P51114-2;P51114-3;E9PFF5;E7EU85	sp|P51114|FXR1_HUMAN Fragile X mental retardation syndrome-related protein 1 OS=Homo sapiens OX=9606 GN=FXR1 PE=1 SV=3;tr|B4DXZ6|B4DXZ6_HUMAN Fragile X mental retardation syndrome-related protein 1 OS=Homo sapiens OX=9606 GN=FXR1 PE=1 SV=1;sp|P51114-2|FXR1	Fragile X mental retardation syndrome-related protein 1	FXR1	1.6144	1.76666	0.56604	1.5088	1.19383	0.83764	1.1988	1.1206	0.89238	0.76205	0.935104	1.0694	26	24	24	24	22	15	17	18	8	12	8	8	22	15	17	18	8	12	8	8	22	15	17	18	8	12	8	8	50.6	50.6	50.6	69.72	621
A0A0A0MTN9;A0A0C4DFN8;A0A0C4DGN7;A0A0A0MSZ4;A0A0A0MT64;P22570-4;P22570;P22570-2;P22570-7;P22570-3;J3QQX3;A0A0A0MTR6;P22570-6;P22570-5;J3QKZ8	A0A0A0MTN9;A0A0C4DFN8;A0A0C4DGN7;A0A0A0MSZ4;A0A0A0MT64;P22570-4;P22570;P22570-2;P22570-7;P22570-3;J3QQX3;A0A0A0MTR6;P22570-6;P22570-5	tr|A0A0A0MTN9|A0A0A0MTN9_HUMAN NADPH:adrenodoxin oxidoreductase, mitochondrial OS=Homo sapiens OX=9606 GN=FDXR PE=1 SV=1;tr|A0A0C4DFN8|A0A0C4DFN8_HUMAN NADPH:adrenodoxin oxidoreductase, mitochondrial OS=Homo sapiens OX=9606 GN=FDXR PE=1 SV=1;tr|A0A0C4DGN7|	NADPH:adrenodoxin oxidoreductase, mitochondrial	FDXR	0.98522	1.76579	0.56632	0.96608	3.02106	0.33101	NaN	0.772798	1.294	0.82161	1.06564	0.9384	15	3	3	3	2	2	2	3	0	1	1	1	2	2	2	3	0	1	1	1	2	2	2	3	0	1	1	1	11.4	11.4	11.4	48.027	439
P17275	P17275	sp|P17275|JUNB_HUMAN Transcription factor jun-B OS=Homo sapiens OX=9606 GN=JUNB PE=1 SV=1	Transcription factor jun-B	JUNB	1.4968	1.76342	0.56708	1.9396	NaN	NaN	NaN	NaN	NaN	NaN	NaN	NaN	1	1	1	1	1	1	1	1	0	0	0	0	1	1	1	1	0	0	0	0	1	1	1	1	0	0	0	0	4.3	4.3	4.3	35.879	347
P62995-3;P62995;H7C2L4;H7BXF3	P62995-3;P62995;H7C2L4;H7BXF3	sp|P62995-3|TRA2B_HUMAN Isoform 3 of Transformer-2 protein homolog beta OS=Homo sapiens OX=9606 GN=TRA2B;sp|P62995|TRA2B_HUMAN Transformer-2 protein homolog beta OS=Homo sapiens OX=9606 GN=TRA2B PE=1 SV=1;tr|H7C2L4|H7C2L4_HUMAN Transformer-2 protein homolo	Transformer-2 protein homolog beta	TRA2B	3.0058	1.75451	0.56996	1.9432	2.22722	0.44899	NaN	NaN	NaN	NaN	NaN	NaN	4	4	4	4	4	4	4	4	1	0	1	0	4	4	4	4	1	0	1	0	4	4	4	4	1	0	1	0	26.6	26.6	26.6	21.935	188
A2A3R7;P62753;A2A3R5	A2A3R7;P62753;A2A3R5	tr|A2A3R7|A2A3R7_HUMAN 40S ribosomal protein S6 OS=Homo sapiens OX=9606 GN=RPS6 PE=1 SV=1;sp|P62753|RS6_HUMAN 40S ribosomal protein S6 OS=Homo sapiens OX=9606 GN=RPS6 PE=1 SV=1;tr|A2A3R5|A2A3R5_HUMAN 40S ribosomal protein S6 OS=Homo sapiens OX=9606 GN=RPS6	40S ribosomal protein S6	RPS6	2.2675	NaN	NaN	1.5989	NaN	NaN	1.3686	2.99428	0.33397	0.99727	NaN	NaN	3	2	2	2	2	0	1	0	1	1	1	0	2	0	1	0	1	1	1	0	2	0	1	0	1	1	1	0	25.3	25.3	25.3	10.415	91
Q9HCS7	Q9HCS7	sp|Q9HCS7|SYF1_HUMAN Pre-mRNA-splicing factor SYF1 OS=Homo sapiens OX=9606 GN=XAB2 PE=1 SV=2	Pre-mRNA-splicing factor SYF1	XAB2	2.2634	NaN	NaN	1.0498	1.08509	0.92158	NaN	NaN	NaN	0.87871	NaN	NaN	1	1	1	1	1	0	1	1	0	0	1	0	1	0	1	1	0	0	1	0	1	0	1	1	0	0	1	0	1.3	1.3	1.3	100.01	855
Q5JR95;P62241	Q5JR95;P62241	tr|Q5JR95|Q5JR95_HUMAN 40S ribosomal protein S8 OS=Homo sapiens OX=9606 GN=RPS8 PE=1 SV=1;sp|P62241|RS8_HUMAN 40S ribosomal protein S8 OS=Homo sapiens OX=9606 GN=RPS8 PE=1 SV=2	40S ribosomal protein S8	RPS8	2.3081	1.75018	0.57137	1.2889	0.506073	1.976	NaN	0.63488	1.5751	NaN	NaN	NaN	2	3	3	3	3	3	2	3	0	1	0	0	3	3	2	3	0	1	0	0	3	3	2	3	0	1	0	0	21.8	21.8	21.8	21.879	188
P47897-2;P47897;A0A0U1RRC8;F2Z2V6;A0A0U1RQX5;A0A0U1RQM8;A0A0U1RQU2;H7C0R3;C9J165;A0A0U1RQT0;B4DDN1;A0A1B0GVU9	P47897-2;P47897;A0A0U1RRC8;F2Z2V6;A0A0U1RQX5;A0A0U1RQM8;A0A0U1RQU2;H7C0R3;C9J165;A0A0U1RQT0;B4DDN1;A0A1B0GVU9	sp|P47897-2|SYQ_HUMAN Isoform 2 of Glutamine--tRNA ligase OS=Homo sapiens OX=9606 GN=QARS1;sp|P47897|SYQ_HUMAN Glutamine--tRNA ligase OS=Homo sapiens OX=9606 GN=QARS1 PE=1 SV=1;tr|A0A0U1RRC8|A0A0U1RRC8_HUMAN Glutamine--tRNA ligase (Fragment) OS=Homo sapien	Glutamine--tRNA ligase	QARS	1.6845	1.74171	0.57415	0.90136	2.09591	0.47712	NaN	NaN	NaN	NaN	NaN	NaN	12	2	2	2	1	2	1	1	0	0	0	0	1	2	1	1	0	0	0	0	1	2	1	1	0	0	0	0	4.1	4.1	4.1	86.578	764
P62304;A6NHK2	P62304;A6NHK2	sp|P62304|RUXE_HUMAN Small nuclear ribonucleoprotein E OS=Homo sapiens OX=9606 GN=SNRPE PE=1 SV=1;tr|A6NHK2|A6NHK2_HUMAN Small nuclear ribonucleoprotein E OS=Homo sapiens OX=9606 GN=SNRPE PE=1 SV=1	Small nuclear ribonucleoprotein E	SNRPE	3.3885	1.72167	0.58083	0.3992	0.546896	1.8285	1.3997	1.03957	0.96194	1.212	0.870246	1.1491	2	2	2	2	2	2	2	1	1	1	1	1	2	2	2	1	1	1	1	1	2	2	2	1	1	1	1	1	25	25	25	10.803	92
Q15843	Q15843	sp|Q15843|NEDD8_HUMAN NEDD8 OS=Homo sapiens OX=9606 GN=NEDD8 PE=1 SV=1	NEDD8	NEDD8	1.2598	1.72117	0.581	1.606	1.49094	0.67072	NaN	NaN	NaN	NaN	NaN	NaN	1	1	1	1	1	1	1	1	0	0	0	0	1	1	1	1	0	0	0	0	1	1	1	1	0	0	0	0	17.3	17.3	17.3	9.0714	81
Q96JM3;A0A2R8Y4S6;S4R3K0;A0A2R8Y735	Q96JM3	sp|Q96JM3|CHAP1_HUMAN Chromosome alignment-maintaining phosphoprotein 1 OS=Homo sapiens OX=9606 GN=CHAMP1 PE=1 SV=2	Chromosome alignment-maintaining phosphoprotein 1	CHAMP1	1.0959	1.71798	0.58208	0.95468	2.72042	0.36759	1.48	1.03435	0.96679	1.3767	1.59	0.62893	4	3	3	3	2	2	2	2	1	2	1	3	2	2	2	2	1	2	1	3	2	2	2	2	1	2	1	3	4.1	4.1	4.1	89.098	812
Q8N442	Q8N442	sp|Q8N442|GUF1_HUMAN Translation factor GUF1, mitochondrial OS=Homo sapiens OX=9606 GN=GUF1 PE=1 SV=1	Translation factor GUF1, mitochondrial	GUF1	2.1262	1.71792	0.5821	1.2038	NaN	NaN	1.7721	2.32142	0.43077	0.97125	1.60223	0.62413	1	1	1	1	1	1	1	0	1	1	1	1	1	1	1	0	1	1	1	1	1	1	1	0	1	1	1	1	2.2	2.2	2.2	74.327	669
C9JBL0;E9PHV6;P23497-7;P23497-6;P23497-5;P23497-2;P23497-3;P23497;P23497-4;H7BYP4;U5Y3L1;Q9H930-1;Q9H930-2;Q9H930;Q9H930-3	C9JBL0;E9PHV6;P23497-7;P23497-6;P23497-5;P23497-2;P23497-3;P23497;P23497-4	tr|C9JBL0|C9JBL0_HUMAN Nuclear autoantigen Sp-100 (Fragment) OS=Homo sapiens OX=9606 GN=SP100 PE=1 SV=8;tr|E9PHV6|E9PHV6_HUMAN Nuclear autoantigen Sp-100 OS=Homo sapiens OX=9606 GN=SP100 PE=1 SV=1;sp|P23497-7|SP100_HUMAN Isoform 7 of Nuclear autoantigen Sp	Nuclear autoantigen Sp-100	SP100	1.7288	1.71083	0.58451	1.3731	0.333167	3.0015	NaN	NaN	NaN	NaN	NaN	NaN	15	5	5	5	4	2	3	2	0	1	0	0	4	2	3	2	0	1	0	0	4	2	3	2	0	1	0	0	30.7	30.7	30.7	21.866	192
Q99497;K7EN27;K7ELW0	Q99497;K7EN27;K7ELW0	sp|Q99497|PARK7_HUMAN Parkinson disease protein 7 OS=Homo sapiens OX=9606 GN=PARK7 PE=1 SV=2;tr|K7EN27|K7EN27_HUMAN Maillard deglycase (Fragment) OS=Homo sapiens OX=9606 GN=PARK7 PE=1 SV=1;tr|K7ELW0|K7ELW0_HUMAN Parkinson disease protein 7 OS=Homo sapiens	Protein deglycase DJ-1	PARK7	2.2527	1.7082	0.58541	0.60065	0.546597	1.8295	1.3347	1.21378	0.82387	1.1676	0.890076	1.1235	3	3	3	3	1	1	1	3	1	1	1	1	1	1	1	3	1	1	1	1	1	1	1	3	1	1	1	1	25.4	25.4	25.4	19.891	189
E7EPB3;P50914	E7EPB3;P50914	tr|E7EPB3|E7EPB3_HUMAN 60S ribosomal protein L14 OS=Homo sapiens OX=9606 GN=RPL14 PE=1 SV=1;sp|P50914|RL14_HUMAN 60S ribosomal protein L14 OS=Homo sapiens OX=9606 GN=RPL14 PE=1 SV=4	60S ribosomal protein L14	RPL14	2.2103	NaN	NaN	1.0424	NaN	NaN	1.0689	NaN	NaN	NaN	NaN	NaN	2	1	1	1	1	0	1	0	1	0	0	0	1	0	1	0	1	0	0	0	1	0	1	0	1	0	0	0	9.7	9.7	9.7	14.558	124
P18583-2;P18583-10;P18583-3;P18583-4;P18583-7;P18583;P18583-5;P18583-9;P18583-6;H7C1M2;J3QSZ5;P18583-8;H7C2G8	P18583-2;P18583-10;P18583-3;P18583-4;P18583-7;P18583;P18583-5;P18583-9;P18583-6;H7C1M2	sp|P18583-2|SON_HUMAN Isoform A of Protein SON OS=Homo sapiens OX=9606 GN=SON;sp|P18583-10|SON_HUMAN Isoform J of Protein SON OS=Homo sapiens OX=9606 GN=SON;sp|P18583-3|SON_HUMAN Isoform B of Protein SON OS=Homo sapiens OX=9606 GN=SON;sp|P18583-4|SON_HUMAN	Protein SON	SON	2.7912	1.70625	0.58608	1.0612	1.51531	0.65993	NaN	1.39138	0.71871	1.4739	2.05799	0.48591	13	7	7	7	4	5	5	2	0	2	1	2	4	5	5	2	0	2	1	2	4	5	5	2	0	2	1	2	5.7	5.7	5.7	232.3	2140
P07355;P07355-2;H0YN42;H0YMU9;H0YMD0;A6NMY6;H0YM50;H0YKS4;H0YNP5;H0YN28;H0YL33;H0YMM1;H0YKX9;H0YMT9;H0YLV6;H0YKZ7;H0YMW4;H0YKL9;H0YNA0;H0YKV8;H0YN52;H0YMD9;H0YNB8;H0YKN4;H0YLE2	P07355;P07355-2;H0YN42;H0YMU9;H0YMD0;A6NMY6;H0YM50;H0YKS4;H0YNP5;H0YN28;H0YL33	sp|P07355|ANXA2_HUMAN Annexin A2 OS=Homo sapiens OX=9606 GN=ANXA2 PE=1 SV=2;sp|P07355-2|ANXA2_HUMAN Isoform 2 of Annexin A2 OS=Homo sapiens OX=9606 GN=ANXA2;tr|H0YN42|H0YN42_HUMAN Annexin (Fragment) OS=Homo sapiens OX=9606 GN=ANXA2 PE=1 SV=1;tr|H0YMU9|H0YM	Annexin A2;Annexin;Putative annexin A2-like protein	ANXA2;ANXA2P2	1.399	1.70465	0.58663	1.3144	3.8613	0.25898	0.93471	0.578905	1.7274	0.81974	0.93633	1.068	25	33	33	33	29	29	33	29	27	26	28	28	29	29	33	29	27	26	28	28	29	29	33	29	27	26	28	28	77.9	77.9	77.9	38.604	339
A0A669KBL1;Q93009-3;Q93009;H3BND8;F5H2X1	A0A669KBL1;Q93009-3;Q93009;H3BND8	tr|A0A669KBL1|A0A669KBL1_HUMAN Ubiquitin carboxyl-terminal hydrolase 7 OS=Homo sapiens OX=9606 GN=USP7 PE=1 SV=1;sp|Q93009-3|UBP7_HUMAN Isoform 3 of Ubiquitin carboxyl-terminal hydrolase 7 OS=Homo sapiens OX=9606 GN=USP7;sp|Q93009|UBP7_HUMAN Ubiquitin carb	Ubiquitin carboxyl-terminal hydrolase 7;Ubiquitin carboxyl-terminal hydrolase	USP7	1.5614	1.69655	0.58943	1.3388	3.61193	0.27686	NaN	NaN	NaN	NaN	NaN	NaN	5	4	4	4	3	2	2	3	0	0	0	0	3	2	2	3	0	0	0	0	3	2	2	3	0	0	0	0	6.5	6.5	6.5	132.33	1137
Q15149-4	Q15149-4	sp|Q15149-4|PLEC_HUMAN Isoform 4 of Plectin OS=Homo sapiens OX=9606 GN=PLEC	Plectin	PLEC	1.5991	1.6913	0.59126	1.2428	1.36977	0.73005	1.7041	2.08808	0.47891	1.303	1.66149	0.60187	1	298	2	2	271	243	260	231	168	165	176	153	2	2	2	2	2	2	2	1	2	2	2	2	2	2	2	1	64.1	0.5	0.5	516.19	4547
P07305;P07305-2	P07305	sp|P07305|H10_HUMAN Histone H1.0 OS=Homo sapiens OX=9606 GN=H1-0 PE=1 SV=3	Histone H1.0;Histone H1.0, N-terminally processed	H1F0	2.5748	1.6805	0.59506	0.6006	1.51504	0.66005	NaN	NaN	NaN	0.42459	NaN	NaN	2	3	3	3	3	1	2	2	0	0	1	0	3	1	2	2	0	0	1	0	3	1	2	2	0	0	1	0	12.4	12.4	12.4	20.863	194
Q9NWB6-3;Q9NWB6-2;Q9NWB6	Q9NWB6-3;Q9NWB6-2;Q9NWB6	sp|Q9NWB6-3|ARGL1_HUMAN Isoform 3 of Arginine and glutamate-rich protein 1 OS=Homo sapiens OX=9606 GN=ARGLU1;sp|Q9NWB6-2|ARGL1_HUMAN Isoform 2 of Arginine and glutamate-rich protein 1 OS=Homo sapiens OX=9606 GN=ARGLU1;sp|Q9NWB6|ARGL1_HUMAN Arginine and glu	Arginine and glutamate-rich protein 1	ARGLU1	1.664	1.67937	0.59546	2.5153	2.3963	0.41731	NaN	NaN	NaN	NaN	NaN	NaN	3	3	3	3	1	2	3	1	0	0	0	0	1	2	3	1	0	0	0	0	1	2	3	1	0	0	0	0	12.1	12.1	12.1	23.834	198
P53396-3;P53396-2;P53396	P53396-3;P53396-2;P53396	sp|P53396-3|ACLY_HUMAN Isoform 3 of ATP-citrate synthase OS=Homo sapiens OX=9606 GN=ACLY;sp|P53396-2|ACLY_HUMAN Isoform 2 of ATP-citrate synthase OS=Homo sapiens OX=9606 GN=ACLY;sp|P53396|ACLY_HUMAN ATP-citrate synthase OS=Homo sapiens OX=9606 GN=ACLY PE=1	ATP-citrate synthase	ACLY	1.5363	1.67906	0.59557	0.7957	0.92285	1.0836	1.3722	1.20821	0.82767	0.78869	0.855945	1.1683	3	5	5	5	4	3	2	2	2	4	2	2	4	3	2	2	2	4	2	2	4	3	2	2	2	4	2	2	8	8	8	91.098	830
Q8NFW8;Q8NFW8-2;F5H296;F5GYM0	Q8NFW8;Q8NFW8-2	sp|Q8NFW8|NEUA_HUMAN N-acylneuraminate cytidylyltransferase OS=Homo sapiens OX=9606 GN=CMAS PE=1 SV=2;sp|Q8NFW8-2|NEUA_HUMAN Isoform 2 of N-acylneuraminate cytidylyltransferase OS=Homo sapiens OX=9606 GN=CMAS	N-acylneuraminate cytidylyltransferase	CMAS	1.8952	1.67392	0.5974	1.4528	1.56969	0.63707	1.3737	1.2531	0.79802	0.87888	1.18951	0.84068	4	8	8	8	7	6	8	5	3	4	5	5	7	6	8	5	3	4	5	5	7	6	8	5	3	4	5	5	25.3	25.3	25.3	48.379	434
Q8N3V7-2;Q8N3V7-3;Q8N3V7	Q8N3V7-2;Q8N3V7-3;Q8N3V7	sp|Q8N3V7-2|SYNPO_HUMAN Isoform 2 of Synaptopodin OS=Homo sapiens OX=9606 GN=SYNPO;sp|Q8N3V7-3|SYNPO_HUMAN Isoform 3 of Synaptopodin OS=Homo sapiens OX=9606 GN=SYNPO;sp|Q8N3V7|SYNPO_HUMAN Synaptopodin OS=Homo sapiens OX=9606 GN=SYNPO PE=1 SV=2	Synaptopodin	SYNPO	1.3107	1.665	0.6006	1.0929	2.0213	0.49473	1.7514	1.69222	0.59094	1.4233	1.99235	0.50192	3	18	18	18	14	13	13	10	8	10	11	8	14	13	13	10	8	10	11	8	14	13	13	10	8	10	11	8	30	30	30	96.395	903
A0A2R8Y8A0;E7ETK0;A0A2R8Y849;A0A2R8YD14;P62847-2;P62847-3;P62847;P62847-4	A0A2R8Y8A0;E7ETK0;A0A2R8Y849;A0A2R8YD14;P62847-2;P62847-3;P62847;P62847-4	tr|A0A2R8Y8A0|A0A2R8Y8A0_HUMAN 40S ribosomal protein S24 (Fragment) OS=Homo sapiens OX=9606 GN=RPS24 PE=1 SV=1;tr|E7ETK0|E7ETK0_HUMAN 40S ribosomal protein S24 OS=Homo sapiens OX=9606 GN=RPS24 PE=1 SV=1;tr|A0A2R8Y849|A0A2R8Y849_HUMAN 40S ribosomal protein	40S ribosomal protein S24	RPS24	1.5318	1.65848	0.60296	1.4082	1.27877	0.782	NaN	NaN	NaN	NaN	NaN	NaN	8	2	2	2	2	1	1	1	0	0	0	0	2	1	1	1	0	0	0	0	2	1	1	1	0	0	0	0	30	30	30	10.248	90
P14859-6;P14859-2;P14859;P14859-3;P14859-5;P14859-4;A0A0C4DG88;A0A0A0MT46;Q9UKI9;Q9UKI9-2;H0YLC5;Q9UKI9-3;P09086;U3KQ96;P09086-3;U3KQN1;H0YNW1;H0YLL6;P09086-4;B5ME60;P09086-5;H0YKT2;P09086-2	P14859-6;P14859-2;P14859;P14859-3;P14859-5;P14859-4;A0A0C4DG88;A0A0A0MT46	sp|P14859-6|PO2F1_HUMAN Isoform 6 of POU domain, class 2, transcription factor 1 OS=Homo sapiens OX=9606 GN=POU2F1;sp|P14859-2|PO2F1_HUMAN Isoform 2 of POU domain, class 2, transcription factor 1 OS=Homo sapiens OX=9606 GN=POU2F1;sp|P14859|PO2F1_HUMAN POU	POU domain, class 2, transcription factor 1;POU domain protein	POU2F1	0.9429	1.65574	0.60396	2.3305	NaN	NaN	NaN	NaN	NaN	NaN	NaN	NaN	23	5	5	5	1	2	2	3	0	1	0	0	1	2	2	3	0	1	0	0	1	2	2	3	0	1	0	0	13.4	13.4	13.4	78.534	766
Q00839;Q00839-2;A0A1W2PPS1;A0A1X7SBS1;A0A1W2PP35;Q5RI18;A0A1W2PPL4;A0A1W2PPH7;A0A1W2PP34;A0A1W2PQL0;A0A1W2PQ74;A0A1W2PQD4;A0A1W2PRZ7;A0A1W2PRI6;A0A1W2PPE9;A0A1W2PNG3;A0A1W2PP22	Q00839;Q00839-2;A0A1W2PPS1;A0A1X7SBS1;A0A1W2PP35;Q5RI18;A0A1W2PPL4;A0A1W2PPH7;A0A1W2PP34;A0A1W2PQL0	sp|Q00839|HNRPU_HUMAN Heterogeneous nuclear ribonucleoprotein U OS=Homo sapiens OX=9606 GN=HNRNPU PE=1 SV=6;sp|Q00839-2|HNRPU_HUMAN Isoform 2 of Heterogeneous nuclear ribonucleoprotein U OS=Homo sapiens OX=9606 GN=HNRNPU;tr|A0A1W2PPS1|A0A1W2PPS1_HUMAN Hete	Heterogeneous nuclear ribonucleoprotein U	HNRNPU	1.8498	1.65177	0.60541	1.1547	1.72265	0.5805	1.3718	1.31546	0.76019	1.0166	1.29242	0.77374	17	23	23	23	17	18	20	17	15	14	16	17	17	18	20	17	15	14	16	17	17	18	20	17	15	14	16	17	34.4	34.4	34.4	90.583	825
Q5QPL9;Q9UKM9-2;Q9UKM9;Q5QPM1;Q5QPM0;Q5QPM2	Q5QPL9;Q9UKM9-2;Q9UKM9;Q5QPM1;Q5QPM0;Q5QPM2	tr|Q5QPL9|Q5QPL9_HUMAN RNA-binding protein Raly (Fragment) OS=Homo sapiens OX=9606 GN=RALY PE=1 SV=1;sp|Q9UKM9-2|RALY_HUMAN Isoform 1 of RNA-binding protein Raly OS=Homo sapiens OX=9606 GN=RALY;sp|Q9UKM9|RALY_HUMAN RNA-binding protein Raly OS=Homo sapiens	RNA-binding protein Raly	RALY	1.5473	1.64886	0.60648	1.5162	1.1571	0.86423	1.315	1.84894	0.54085	0.94204	1.22152	0.81865	6	8	8	8	5	4	3	6	3	3	4	3	5	4	3	6	3	3	4	3	5	4	3	6	3	3	4	3	38.4	38.4	38.4	24.665	237
P51991-2	P51991-2	sp|P51991-2|ROA3_HUMAN Isoform 2 of Heterogeneous nuclear ribonucleoprotein A3 OS=Homo sapiens OX=9606 GN=HNRNPA3	Heterogeneous nuclear ribonucleoprotein A3	HNRNPA3	1.3971	1.64506	0.60788	1.6421	1.34667	0.74257	1.0577	0.802118	1.2467	1.1558	1.34535	0.7433	1	15	2	2	14	13	15	13	12	12	13	11	1	1	2	1	1	1	2	1	1	1	2	1	1	1	2	1	33.1	3.9	3.9	37.029	356
Q15029-2;Q15029-3;Q15029;K7EP67;K7EJ74	Q15029-2;Q15029-3;Q15029	sp|Q15029-2|U5S1_HUMAN Isoform 2 of 116 kDa U5 small nuclear ribonucleoprotein component OS=Homo sapiens OX=9606 GN=EFTUD2;sp|Q15029-3|U5S1_HUMAN Isoform 3 of 116 kDa U5 small nuclear ribonucleoprotein component OS=Homo sapiens OX=9606 GN=EFTUD2;sp|Q15029|	116 kDa U5 small nuclear ribonucleoprotein component	EFTUD2	1.7777	1.64471	0.60801	1.1348	1.17064	0.85423	NaN	1.98322	0.50423	NaN	NaN	NaN	5	10	9	9	8	6	7	7	1	1	0	0	8	5	7	7	0	1	0	0	8	5	7	7	0	1	0	0	16	14.9	14.9	105.38	937
P62244;I3L3P7;I3L246;H3BN98;H3BV27;H3BT37;I3L303;H3BVC7	P62244;I3L3P7;I3L246;H3BN98	sp|P62244|RS15A_HUMAN 40S ribosomal protein S15a OS=Homo sapiens OX=9606 GN=RPS15A PE=1 SV=2;tr|I3L3P7|I3L3P7_HUMAN 40S ribosomal protein S15a OS=Homo sapiens OX=9606 GN=RPS15A PE=1 SV=1;tr|I3L246|I3L246_HUMAN 40S ribosomal protein S15a OS=Homo sapiens OX=	40S ribosomal protein S15a	RPS15A	1.2968	1.62533	0.61526	1.4201	0.813603	1.2291	1.4908	1.95814	0.51069	1.0852	0.954016	1.0482	8	7	7	7	7	5	6	5	4	5	4	4	7	5	6	5	4	5	4	4	7	5	6	5	4	5	4	4	57.7	57.7	57.7	14.839	130
O14880;Q5VV89;Q5VV87	O14880;Q5VV89;Q5VV87	sp|O14880|MGST3_HUMAN Microsomal glutathione S-transferase 3 OS=Homo sapiens OX=9606 GN=MGST3 PE=1 SV=1;tr|Q5VV89|Q5VV89_HUMAN Microsomal glutathione S-transferase 3 OS=Homo sapiens OX=9606 GN=MGST3 PE=1 SV=1;tr|Q5VV87|Q5VV87_HUMAN Microsomal glutathione S	Microsomal glutathione S-transferase 3	MGST3	1.1012	1.62293	0.61617	0.97039	2.14073	0.46713	1.6371	2.15008	0.4651	0.65522	0.687002	1.4556	3	4	4	4	4	4	4	3	1	1	2	1	4	4	4	3	1	1	2	1	4	4	4	3	1	1	2	1	34.9	34.9	34.9	16.516	152
Q6P2Q9;I3L0J9;I3L3Z8	Q6P2Q9	sp|Q6P2Q9|PRP8_HUMAN Pre-mRNA-processing-splicing factor 8 OS=Homo sapiens OX=9606 GN=PRPF8 PE=1 SV=2	Pre-mRNA-processing-splicing factor 8	PRPF8	1.6675	1.61413	0.61953	1.1076	1.34729	0.74223	1.8293	2.20853	0.45279	1.5714	1.54257	0.64827	3	30	30	30	20	16	19	17	6	5	8	7	20	16	19	17	6	5	8	7	20	16	19	17	6	5	8	7	16.4	16.4	16.4	273.6	2335
E9PJA7;A0A1W2PQ43;E9PK09;E9PQN2;E9PKI6;E9PK91;Q9NYF8-4;Q9NYF8-3;Q9NYF8-2;Q9NYF8;H0YF00	E9PJA7;A0A1W2PQ43;E9PK09;E9PQN2;E9PKI6;E9PK91;Q9NYF8-4;Q9NYF8-3;Q9NYF8-2;Q9NYF8;H0YF00	tr|E9PJA7|E9PJA7_HUMAN Bcl-2-associated transcription factor 1 OS=Homo sapiens OX=9606 GN=BCLAF1 PE=1 SV=1;tr|A0A1W2PQ43|A0A1W2PQ43_HUMAN Bcl-2-associated transcription factor 1 OS=Homo sapiens OX=9606 GN=BCLAF1 PE=1 SV=1;tr|E9PK09|E9PK09_HUMAN Bcl-2-assoc	Bcl-2-associated transcription factor 1	BCLAF1	2.2183	1.61262	0.62011	1.9203	1.37218	0.72877	NaN	NaN	NaN	NaN	NaN	NaN	11	2	2	2	2	2	2	1	0	0	0	0	2	2	2	1	0	0	0	0	2	2	2	1	0	0	0	0	6.9	6.9	6.9	52.917	467
A1X283;G3V144;A0A1B0GUF2;H0Y507;Q5TCZ1-3;Q5TCZ1	A1X283	sp|A1X283|SPD2B_HUMAN SH3 and PX domain-containing protein 2B OS=Homo sapiens OX=9606 GN=SH3PXD2B PE=1 SV=3	SH3 and PX domain-containing protein 2B	SH3PXD2B	1.9078	1.6122	0.62027	2.3625	4.99326	0.20027	2.6512	1.35753	0.73663	1.2341	1.98981	0.50256	6	9	9	9	3	2	5	6	1	1	1	3	3	2	5	6	1	1	1	3	3	2	5	6	1	1	1	3	12.3	12.3	12.3	101.58	911
Q96RE7	Q96RE7	sp|Q96RE7|NACC1_HUMAN Nucleus accumbens-associated protein 1 OS=Homo sapiens OX=9606 GN=NACC1 PE=1 SV=1	Nucleus accumbens-associated protein 1	NACC1	0.35688	1.60529	0.62294	0.4284	NaN	NaN	NaN	NaN	NaN	NaN	NaN	NaN	1	3	3	3	2	2	3	1	0	0	0	0	2	2	3	1	0	0	0	0	2	2	3	1	0	0	0	0	6.1	6.1	6.1	57.258	527
P62829;J3KT29;C9JD32;B9ZVP7;J3KTJ3;J3QQT9	P62829;J3KT29;C9JD32;B9ZVP7	sp|P62829|RL23_HUMAN 60S ribosomal protein L23 OS=Homo sapiens OX=9606 GN=RPL23 PE=1 SV=1;tr|J3KT29|J3KT29_HUMAN 60S ribosomal protein L23 OS=Homo sapiens OX=9606 GN=RPL23 PE=1 SV=1;tr|C9JD32|C9JD32_HUMAN 60S ribosomal protein L23 (Fragment) OS=Homo sapien	60S ribosomal protein L23	RPL23	1.1366	1.60233	0.62409	1.855	1.28743	0.77674	1.6641	1.82033	0.54935	1.2283	1.02293	0.97758	6	7	7	7	5	4	5	4	5	5	5	4	5	4	5	4	5	5	5	4	5	4	5	4	5	5	5	4	60	60	60	14.865	140
A8MU58;Q13155-2;Q13155	A8MU58;Q13155-2;Q13155	tr|A8MU58|A8MU58_HUMAN Aminoacyl tRNA synthase complex-interacting multifunctional protein 2 OS=Homo sapiens OX=9606 GN=AIMP2 PE=1 SV=2;sp|Q13155-2|AIMP2_HUMAN Isoform 2 of Aminoacyl tRNA synthase complex-interacting multifunctional protein 2 OS=Homo sapie	Aminoacyl tRNA synthase complex-interacting multifunctional protein 2	AIMP2	2.201	1.60179	0.6243	0.70565	1.16524	0.85819	2.5252	1.98614	0.50349	1.1181	1.23083	0.81246	3	2	2	2	1	1	1	2	2	1	2	1	1	1	1	2	2	1	2	1	1	1	1	2	2	1	2	1	8.7	8.7	8.7	26.76	242
Q49A26-5;Q49A26-2;Q49A26-3;Q49A26;K7EMM8;K7EQB2;Q49A26-4;K7ELL0	Q49A26-5;Q49A26-2;Q49A26-3;Q49A26;K7EMM8;K7EQB2;Q49A26-4	sp|Q49A26-5|GLYR1_HUMAN Isoform 5 of Putative oxidoreductase GLYR1 OS=Homo sapiens OX=9606 GN=GLYR1;sp|Q49A26-2|GLYR1_HUMAN Isoform 2 of Putative oxidoreductase GLYR1 OS=Homo sapiens OX=9606 GN=GLYR1;sp|Q49A26-3|GLYR1_HUMAN Isoform 3 of Putative oxidoreduc	Putative oxidoreductase GLYR1	GLYR1	1.3652	1.59266	0.62788	1.5196	1.82349	0.5484	1.0632	1.21579	0.82251	1.2213	1.20013	0.83324	8	5	5	5	3	2	4	2	4	2	4	4	3	2	4	2	4	2	4	4	3	2	4	2	4	2	4	4	15.9	15.9	15.9	51.499	472
P09382;F8WEI7	P09382	sp|P09382|LEG1_HUMAN Galectin-1 OS=Homo sapiens OX=9606 GN=LGALS1 PE=1 SV=2	Galectin-1	LGALS1	1.3061	1.59109	0.6285	0.61741	2.24049	0.44633	2.0075	2.29079	0.43653	0.7094	0.85918	1.1639	2	8	8	8	8	8	8	8	5	4	4	4	8	8	8	8	5	4	4	4	8	8	8	8	5	4	4	4	77.8	77.8	77.8	14.716	135
P05386	P05386	sp|P05386|RLA1_HUMAN 60S acidic ribosomal protein P1 OS=Homo sapiens OX=9606 GN=RPLP1 PE=1 SV=1	60S acidic ribosomal protein P1	RPLP1	2.4067	1.58622	0.63043	0.56666	1.03881	0.96264	1.1906	1.33447	0.74936	NaN	1.08609	0.92073	1	1	1	1	1	1	1	1	1	1	0	1	1	1	1	1	1	1	0	1	1	1	1	1	1	1	0	1	14	14	14	11.514	114
Q86X51	Q86X51	sp|Q86X51|EZHIP_HUMAN EZH inhibitory protein OS=Homo sapiens OX=9606 GN=EZHIP PE=1 SV=1	Uncharacterized protein CXorf67	CXorf67	1.4454	1.58396	0.63133	2.2506	4.80377	0.20817	1.8148	2.0086	0.49786	2.173	2.61691	0.38213	1	12	12	12	10	9	10	10	8	8	8	8	10	9	10	10	8	8	8	8	10	9	10	10	8	8	8	8	26	26	26	51.893	503
Q9BRJ7;K7EIN2;K7ENA3;W4VSQ8;Q9BRJ7-2;Q96DE0-3;Q96DE0	Q9BRJ7;K7EIN2;K7ENA3;W4VSQ8;Q9BRJ7-2	sp|Q9BRJ7|TIRR_HUMAN Tudor-interacting repair regulator protein OS=Homo sapiens OX=9606 GN=NUDT16L1 PE=1 SV=1;tr|K7EIN2|K7EIN2_HUMAN Tudor-interacting repair regulator protein (Fragment) OS=Homo sapiens OX=9606 GN=NUDT16L1 PE=1 SV=1;tr|K7ENA3|K7ENA3_HUMAN	Protein syndesmos	NUDT16L1	1.346	1.58396	0.63133	1.6327	1.17583	0.85046	1.9702	2.61979	0.38171	2.0123	2.00028	0.49993	7	15	15	15	13	12	14	12	11	12	12	11	13	12	14	12	11	12	12	11	13	12	14	12	11	12	12	11	71.1	71.1	71.1	23.338	211
Q9Y2L1;G3V1J5;Q9Y2L1-2;F2Z2C0	Q9Y2L1;G3V1J5;Q9Y2L1-2	sp|Q9Y2L1|RRP44_HUMAN Exosome complex exonuclease RRP44 OS=Homo sapiens OX=9606 GN=DIS3 PE=1 SV=2;tr|G3V1J5|G3V1J5_HUMAN Exosome complex exonuclease RRP44 OS=Homo sapiens OX=9606 GN=DIS3 PE=1 SV=1;sp|Q9Y2L1-2|RRP44_HUMAN Isoform 2 of Exosome complex exonuc	Exosome complex exonuclease RRP44	DIS3	1.6808	1.58346	0.63153	1.287	1.43515	0.69679	2.1111	1.65456	0.60439	1.5543	1.80102	0.55524	4	9	9	9	7	5	5	5	2	1	2	1	7	5	5	5	2	1	2	1	7	5	5	5	2	1	2	1	12.9	12.9	12.9	109	958
P05388;F8VWS0;P05388-2;F8VW21;F8VU65;Q8NHW5;F8VPE8;G3V210;F8VZS0;F8W1K8;F8VS58;F8VQY6;F8VRK7;F8VWV4	P05388;F8VWS0;P05388-2;F8VW21;F8VU65;Q8NHW5;F8VPE8;G3V210;F8VZS0	sp|P05388|RLA0_HUMAN 60S acidic ribosomal protein P0 OS=Homo sapiens OX=9606 GN=RPLP0 PE=1 SV=1;tr|F8VWS0|F8VWS0_HUMAN 60S acidic ribosomal protein P0 OS=Homo sapiens OX=9606 GN=RPLP0 PE=1 SV=1;sp|P05388-2|RLA0_HUMAN Isoform 2 of 60S acidic ribosomal prote	60S acidic ribosomal protein P0;60S acidic ribosomal protein P0-like	RPLP0;RPLP0P6	2.6427	1.57871	0.63343	0.52121	0.577067	1.7329	2.0529	1.58733	0.62999	1.3513	1.05206	0.95052	14	6	6	6	6	4	4	5	4	6	4	5	6	4	4	5	4	6	4	5	6	4	4	5	4	6	4	5	29.7	29.7	29.7	34.273	317
P67809;H0Y449;P16989-2;P16989-3;Q9Y2T7;P16989;A0A0D9SEI8	P67809;H0Y449;P16989-2;P16989-3;Q9Y2T7;P16989	sp|P67809|YBOX1_HUMAN Y-box-binding protein 1 OS=Homo sapiens OX=9606 GN=YBX1 PE=1 SV=3;tr|H0Y449|H0Y449_HUMAN Y-box-binding protein 1 (Fragment) OS=Homo sapiens OX=9606 GN=YBX1 PE=1 SV=1;sp|P16989-2|YBOX3_HUMAN Isoform 2 of Y-box-binding protein 3 OS=Homo	Nuclease-sensitive element-binding protein 1;Y-box-binding protein 3;Y-box-binding protein 2	YBX1;YBX3;YBX2	1.4942	1.57166	0.63627	0.90133	0.946074	1.057	NaN	NaN	NaN	NaN	NaN	NaN	7	4	4	4	4	3	3	3	0	0	0	0	4	3	3	3	0	0	0	0	4	3	3	3	0	0	0	0	22.8	22.8	22.8	35.924	324
P37108;H0YLA2	P37108;H0YLA2	sp|P37108|SRP14_HUMAN Signal recognition particle 14 kDa protein OS=Homo sapiens OX=9606 GN=SRP14 PE=1 SV=2;tr|H0YLA2|H0YLA2_HUMAN Signal recognition particle 14 kDa protein OS=Homo sapiens OX=9606 GN=SRP14 PE=1 SV=1	Signal recognition particle 14 kDa protein	SRP14	1.2876	1.56978	0.63703	1.7202	1.63185	0.6128	1.0458	1.0659	0.93817	1.0902	1.23	0.81301	2	8	8	8	6	7	7	6	6	8	8	8	6	7	7	6	6	8	8	8	6	7	7	6	6	8	8	8	44.9	44.9	44.9	14.57	136
B1AHQ7;B1AHQ6;Q9NSP4-4;Q9NSP4-2;Q9NSP4;B1AHQ8	B1AHQ7;B1AHQ6;Q9NSP4-4;Q9NSP4-2;Q9NSP4	tr|B1AHQ7|B1AHQ7_HUMAN Centromere protein M OS=Homo sapiens OX=9606 GN=CENPM PE=1 SV=1;tr|B1AHQ6|B1AHQ6_HUMAN Centromere protein M OS=Homo sapiens OX=9606 GN=CENPM PE=1 SV=1;sp|Q9NSP4-4|CENPM_HUMAN Isoform 4 of Centromere protein M OS=Homo sapiens OX=9606	Centromere protein M	CENPM	1.9719	NaN	NaN	0.71997	0.992654	1.0074	NaN	NaN	NaN	NaN	NaN	NaN	6	3	3	3	2	0	1	2	0	0	0	0	2	0	1	2	0	0	0	0	2	0	1	2	0	0	0	0	46.6	46.6	46.6	8.0974	73
O95819-6;E7EN19;O95819-4;O95819-2;O95819;O95819-5;A0A0D9SEY1;E7ENQ1;G5E948;G3XAA2;H7C360;O95819-3;C9J840;A0A0D9SG62;E7EX83;Q9UKE5;C9J338;I3L2I2;A0A590UJE1;Q8N4C8;Q9UKE5-4;Q8N4C8-3;Q9UKE5-2;Q9UKE5-6;Q8N4C8-4;Q9UKE5-3;Q9UKE5-8;Q9UKE5-7;Q8N4C8-2;Q9UKE5-5;Q8N4C8-5;H7C0P6;H7C3Z6	O95819-6;E7EN19;O95819-4;O95819-2;O95819;O95819-5;A0A0D9SEY1;E7ENQ1;G5E948;G3XAA2;H7C360;O95819-3;C9J840;A0A0D9SG62;E7EX83	sp|O95819-6|M4K4_HUMAN Isoform 6 of Mitogen-activated protein kinase kinase kinase kinase 4 OS=Homo sapiens OX=9606 GN=MAP4K4;tr|E7EN19|E7EN19_HUMAN Mitogen-activated protein kinase kinase kinase kinase 4 OS=Homo sapiens OX=9606 GN=MAP4K4 PE=1 SV=1;sp|O958	Mitogen-activated protein kinase kinase kinase kinase 4	MAP4K4	1.5162	1.56846	0.63757	1.3663	2.87513	0.34781	1.439	1.02754	0.9732	0.73762	NaN	NaN	33	5	5	5	3	2	2	2	1	1	1	0	3	2	2	2	1	1	1	0	3	2	2	2	1	1	1	0	5.2	5.2	5.2	145	1273
P35579;P35579-2;P35580-3;P35749-2;P35580-4;P35749-4;P35749;P35580;P35749-3;P35580-5;P35580-2;Q7Z406-2;Q7Z406-6;Q7Z406;Q7Z406-4;Q7Z406-5;Q5BKV1;M0QY43;A0A494C024;A0A0C4DFM8;A0A2R8Y4C3;A1L2Z2;B1AH99	P35579;P35579-2	sp|P35579|MYH9_HUMAN Myosin-9 OS=Homo sapiens OX=9606 GN=MYH9 PE=1 SV=4;sp|P35579-2|MYH9_HUMAN Isoform 2 of Myosin-9 OS=Homo sapiens OX=9606 GN=MYH9	Myosin-9	MYH9	1.7186	1.55751	0.64205	0.81624	0.87108	1.148	0.87532	0.985222	1.015	0.72105	0.878966	1.1377	23	51	51	51	41	35	39	36	12	9	12	6	41	35	39	36	12	9	12	6	41	35	39	36	12	9	12	6	31.9	31.9	31.9	226.53	1960
A0A0B4J2E5;Q15269;C9J544;A0A096LPI6	A0A0B4J2E5;Q15269	tr|A0A0B4J2E5|A0A0B4J2E5_HUMAN Uncharacterized protein OS=Homo sapiens OX=9606 GN=LOC102724159 PE=1 SV=1;sp|Q15269|PWP2_HUMAN Periodic tryptophan protein 2 homolog OS=Homo sapiens OX=9606 GN=PWP2 PE=2 SV=2	Periodic tryptophan protein 2 homolog	PWP2	3.2874	1.55661	0.64242	0.76561	1.05499	0.94788	NaN	NaN	NaN	1.2033	NaN	NaN	4	4	4	4	3	2	2	2	0	0	1	0	3	2	2	2	0	0	1	0	3	2	2	2	0	0	1	0	7	7	7	102.45	919
Q14644-2;Q14644	Q14644-2;Q14644	sp|Q14644-2|RASA3_HUMAN Isoform 2 of Ras GTPase-activating protein 3 OS=Homo sapiens OX=9606 GN=RASA3;sp|Q14644|RASA3_HUMAN Ras GTPase-activating protein 3 OS=Homo sapiens OX=9606 GN=RASA3 PE=1 SV=3	Ras GTPase-activating protein 3	RASA3	1.9433	NaN	NaN	NaN	NaN	NaN	NaN	NaN	NaN	NaN	NaN	NaN	2	2	2	2	2	0	0	0	0	0	0	0	2	0	0	0	0	0	0	0	2	0	0	0	0	0	0	0	4.4	4.4	4.4	92.227	802
P62081;B5MCP9;A0A2R8Y623	P62081;B5MCP9;A0A2R8Y623	sp|P62081|RS7_HUMAN 40S ribosomal protein S7 OS=Homo sapiens OX=9606 GN=RPS7 PE=1 SV=1;tr|B5MCP9|B5MCP9_HUMAN 40S ribosomal protein S7 OS=Homo sapiens OX=9606 GN=RPS7 PE=1 SV=1;tr|A0A2R8Y623|A0A2R8Y623_HUMAN 40S ribosomal protein S7 (Fragment) OS=Homo sapi	40S ribosomal protein S7	RPS7	2.3601	1.55323	0.64382	0.4377	1.68008	0.59521	0.95101	2.15355	0.46435	0.55082	1.58255	0.63189	3	5	5	5	5	3	2	2	1	3	2	1	5	3	2	2	1	3	2	1	5	3	2	2	1	3	2	1	42.8	42.8	42.8	22.127	194
K7EJT5;K7EP65;K7EKS7;K7ELC4;K7EMH1;K7ERI7;P35268	K7EJT5;K7EP65;K7EKS7;K7ELC4;K7EMH1;K7ERI7;P35268	tr|K7EJT5|K7EJT5_HUMAN 60S ribosomal protein L22 (Fragment) OS=Homo sapiens OX=9606 GN=RPL22 PE=1 SV=1;tr|K7EP65|K7EP65_HUMAN 60S ribosomal protein L22 (Fragment) OS=Homo sapiens OX=9606 GN=RPL22 PE=1 SV=1;tr|K7EKS7|K7EKS7_HUMAN Uncharacterized protein OS=	60S ribosomal protein L22	RPL22	2.006	1.55113	0.64469	1.2264	1.05241	0.9502	NaN	0.948047	1.0548	NaN	NaN	NaN	7	2	2	2	1	2	2	2	0	1	0	0	1	2	2	2	0	1	0	0	1	2	2	2	0	1	0	0	51.1	51.1	51.1	5.0827	47
F5GYV5;H7BZV4;A0A0C4DG62;F8WCT1;Q66PJ3-7;Q66PJ3-4;Q66PJ3-3;Q66PJ3-2;Q66PJ3;F5H7X4;F8WEP2;A0A0C4DH18;Q66PJ3-5	F5GYV5;H7BZV4;A0A0C4DG62;F8WCT1;Q66PJ3-7;Q66PJ3-4;Q66PJ3-3;Q66PJ3-2;Q66PJ3;F5H7X4	tr|F5GYV5|F5GYV5_HUMAN ADP-ribosylation factor-like protein 6-interacting protein 4 (Fragment) OS=Homo sapiens OX=9606 GN=ARL6IP4 PE=1 SV=1;tr|H7BZV4|H7BZV4_HUMAN ADP-ribosylation factor-like protein 6-interacting protein 4 (Fragment) OS=Homo sapiens OX=96	ADP-ribosylation factor-like protein 6-interacting protein 4	ARL6IP4	0.83037	1.5501	0.64512	1.191	1.15814	0.86345	NaN	1.04639	0.95567	1.0969	1.24344	0.80422	13	4	4	4	2	1	3	4	0	1	1	1	2	1	3	4	0	1	1	1	2	1	3	4	0	1	1	1	23.2	23.2	23.2	23.687	211
P62318;P62318-2;H3BT13	P62318;P62318-2;H3BT13	sp|P62318|SMD3_HUMAN Small nuclear ribonucleoprotein Sm D3 OS=Homo sapiens OX=9606 GN=SNRPD3 PE=1 SV=1;sp|P62318-2|SMD3_HUMAN Isoform 2 of Small nuclear ribonucleoprotein Sm D3 OS=Homo sapiens OX=9606 GN=SNRPD3;tr|H3BT13|H3BT13_HUMAN Small nuclear ribonucl	Small nuclear ribonucleoprotein Sm D3	SNRPD3	2.3867	1.54998	0.64517	0.65134	0.547166	1.8276	1.3927	1.37728	0.72607	1.1776	0.926097	1.0798	3	2	2	2	2	2	2	2	1	1	1	1	2	2	2	2	1	1	1	1	2	2	2	2	1	1	1	1	23.8	23.8	23.8	13.916	126
F8W6L0;E7ERK1;F5GXT2;O43374-2;O43374;C9J798;H0Y980;H0YBU2;H0YB35;E5RK78	F8W6L0;E7ERK1;F5GXT2;O43374-2;O43374;C9J798;H0Y980	tr|F8W6L0|F8W6L0_HUMAN Ras GTPase-activating protein 4B OS=Homo sapiens OX=9606 GN=RASA4B PE=1 SV=1;tr|E7ERK1|E7ERK1_HUMAN Ras GTPase-activating protein 4 OS=Homo sapiens OX=9606 GN=RASA4 PE=1 SV=1;tr|F5GXT2|F5GXT2_HUMAN Ras GTPase-activating protein 4B OS	Ras GTPase-activating protein 4;Putative Ras GTPase-activating protein 4B	RASA4B;RASA4	1.9061	NaN	NaN	2.0975	1.04341	0.9584	NaN	NaN	NaN	NaN	NaN	NaN	10	4	4	4	1	1	2	3	0	0	0	0	1	1	2	3	0	0	0	0	1	1	2	3	0	0	0	0	8.6	8.6	8.6	82.211	731
Q9UMS4;F5GY56;H0YGF3;F5H2I0;H0YGZ5	Q9UMS4	sp|Q9UMS4|PRP19_HUMAN Pre-mRNA-processing factor 19 OS=Homo sapiens OX=9606 GN=PRPF19 PE=1 SV=1	Pre-mRNA-processing factor 19	PRPF19	2.0191	1.53778	0.65029	0.84277	1.03871	0.96273	2.2163	1.69756	0.58908	1.5093	1.45068	0.68933	5	12	12	12	8	7	8	5	5	8	4	4	8	7	8	5	5	8	4	4	8	7	8	5	5	8	4	4	38.9	38.9	38.9	55.18	504
P04844-2;P04844;Q5JYR7;Q5JYR4;F2Z3K5;Q5JYR3;H0Y5M1	P04844-2;P04844;Q5JYR7;Q5JYR4	sp|P04844-2|RPN2_HUMAN Isoform 2 of Dolichyl-diphosphooligosaccharide--protein glycosyltransferase subunit 2 OS=Homo sapiens OX=9606 GN=RPN2;sp|P04844|RPN2_HUMAN Dolichyl-diphosphooligosaccharide--protein glycosyltransferase subunit 2 OS=Homo sapiens OX=96	Dolichyl-diphosphooligosaccharide--protein glycosyltransferase subunit 2	RPN2	0.87259	1.53756	0.65038	1.0447	NaN	NaN	1.1895	1.05625	0.94675	0.92935	1.29626	0.77145	7	8	8	8	3	2	7	5	1	3	4	3	3	2	7	5	1	3	4	3	3	2	7	5	1	3	4	3	27.5	27.5	27.5	67.723	615
Q9H307	Q9H307	sp|Q9H307|PININ_HUMAN Pinin OS=Homo sapiens OX=9606 GN=PNN PE=1 SV=5	Pinin	PNN	3.1421	1.53471	0.65159	1.3728	1.42912	0.69973	NaN	NaN	NaN	NaN	NaN	NaN	1	4	4	4	4	3	3	4	0	0	0	0	4	3	3	4	0	0	0	0	4	3	3	4	0	0	0	0	7	7	7	81.627	717
P84090;G3V279	P84090	sp|P84090|ERH_HUMAN Enhancer of rudimentary homolog OS=Homo sapiens OX=9606 GN=ERH PE=1 SV=1	Enhancer of rudimentary homolog	ERH	2.2754	1.52989	0.65364	1.5594	1.40667	0.7109	NaN	1.75858	0.56864	1.5322	NaN	NaN	2	3	3	3	3	3	2	2	0	2	2	0	3	3	2	2	0	2	2	0	3	3	2	2	0	2	2	0	25	25	25	12.259	104
U3KQK0;Q99880;Q99879;Q99877;Q93079;Q5QNW6;P62807;P58876;O60814;Q5QNW6-2;P57053;Q96A08;A0A2R8Y619	U3KQK0;Q99880;Q99879;Q99877;Q93079;Q5QNW6;P62807;P58876;O60814;Q5QNW6-2;P57053	tr|U3KQK0|U3KQK0_HUMAN Histone H2B OS=Homo sapiens OX=9606 GN=H2BC15 PE=1 SV=1;sp|Q99880|H2B1L_HUMAN Histone H2B type 1-L OS=Homo sapiens OX=9606 GN=H2BC13 PE=1 SV=3;sp|Q99879|H2B1M_HUMAN Histone H2B type 1-M OS=Homo sapiens OX=9606 GN=H2BC14 PE=1 SV=3;sp|	Histone H2B;Histone H2B type 1-L;Histone H2B type 1-M;Histone H2B type 1-N;Histone H2B type 1-H;Histone H2B type 2-F;Histone H2B type 1-C/E/F/G/I;Histone H2B type 1-D;Histone H2B type 1-K;Histone H2B type F-S	HIST1H2BN;HIST1H2BL;HIST1H2BM;HIST1H2BH;HIST2H2BF;HIST1H2BC;HIST1H2BD;HIST1H2BK;H2BFS	2.2363	1.52978	0.65369	1.2387	1.8754	0.53322	1.2872	1.67667	0.59642	1.0981	1.18015	0.84735	13	9	9	2	7	8	8	8	4	6	5	4	7	8	8	8	4	6	5	4	1	2	1	1	0	1	0	1	44	44	6	18.804	166
P31689;P31689-2	P31689;P31689-2	sp|P31689|DNJA1_HUMAN DnaJ homolog subfamily A member 1 OS=Homo sapiens OX=9606 GN=DNAJA1 PE=1 SV=2;sp|P31689-2|DNJA1_HUMAN Isoform 2 of DnaJ homolog subfamily A member 1 OS=Homo sapiens OX=9606 GN=DNAJA1	DnaJ homolog subfamily A member 1	DNAJA1	1.8893	1.52634	0.65516	0.97385	0.856238	1.1679	2.2056	2.56121	0.39044	1.6541	1.88374	0.53086	2	6	6	6	6	5	4	4	3	3	2	4	6	5	4	4	3	3	2	4	6	5	4	4	3	3	2	4	23.2	23.2	23.2	44.868	397
O94906;O94906-2	O94906;O94906-2	sp|O94906|PRP6_HUMAN Pre-mRNA-processing factor 6 OS=Homo sapiens OX=9606 GN=PRPF6 PE=1 SV=1;sp|O94906-2|PRP6_HUMAN Isoform 2 of Pre-mRNA-processing factor 6 OS=Homo sapiens OX=9606 GN=PRPF6	Pre-mRNA-processing factor 6	PRPF6	1.5158	1.52481	0.65582	1.4303	1.63076	0.61321	1.7752	NaN	NaN	NaN	NaN	NaN	2	9	9	9	3	4	7	6	1	0	1	0	3	4	7	6	1	0	1	0	3	4	7	6	1	0	1	0	11.6	11.6	11.6	106.92	941
G3V1B3;M0R181;P46778	G3V1B3;M0R181;P46778	tr|G3V1B3|G3V1B3_HUMAN 60S ribosomal protein L21 OS=Homo sapiens OX=9606 GN=RPL21 PE=1 SV=1;tr|M0R181|M0R181_HUMAN 60S ribosomal protein L21 (Fragment) OS=Homo sapiens OX=9606 GN=RPL21 PE=1 SV=1;sp|P46778|RL21_HUMAN 60S ribosomal protein L21 OS=Homo sapien	60S ribosomal protein L21	RPL21	1.0618	1.52458	0.65592	1.2733	1.60457	0.62322	NaN	NaN	NaN	NaN	NaN	NaN	3	2	2	2	2	2	2	1	0	0	0	0	2	2	2	1	0	0	0	0	2	2	2	1	0	0	0	0	26.4	26.4	26.4	9.8864	87
P14868-2;P14868;C9J7S3;C9JLC1;H7BZ35	P14868-2;P14868	sp|P14868-2|SYDC_HUMAN Isoform 2 of Aspartate--tRNA ligase, cytoplasmic OS=Homo sapiens OX=9606 GN=DARS1;sp|P14868|SYDC_HUMAN Aspartate--tRNA ligase, cytoplasmic OS=Homo sapiens OX=9606 GN=DARS1 PE=1 SV=2	Aspartate--tRNA ligase, cytoplasmic	DARS	2.2406	1.52374	0.65628	1.643	1.6675	0.5997	NaN	NaN	NaN	NaN	NaN	NaN	5	3	3	3	3	3	2	3	0	0	0	0	3	3	2	3	0	0	0	0	3	3	2	3	0	0	0	0	9.7	9.7	9.7	45.771	401
P62316;K7EJB5;P62316-2;K7ERG4	P62316;K7EJB5;P62316-2	sp|P62316|SMD2_HUMAN Small nuclear ribonucleoprotein Sm D2 OS=Homo sapiens OX=9606 GN=SNRPD2 PE=1 SV=1;tr|K7EJB5|K7EJB5_HUMAN Small nuclear ribonucleoprotein Sm D2 OS=Homo sapiens OX=9606 GN=SNRPD2 PE=1 SV=1;sp|P62316-2|SMD2_HUMAN Isoform 2 of Small nuclea	Small nuclear ribonucleoprotein Sm D2	SNRPD2	2.0511	1.51681	0.65928	0.60193	0.971628	1.0292	1.4292	0.726164	1.3771	1.4672	1.24991	0.80006	4	3	3	3	3	2	2	2	1	2	2	2	3	2	2	2	1	2	2	2	3	2	2	2	1	2	2	2	22.9	22.9	22.9	13.527	118
O15231;O15231-7;O15231-4;O15231-5;O15231-9;H7C1R1	O15231;O15231-7;O15231-4;O15231-5	sp|O15231|ZN185_HUMAN Zinc finger protein 185 OS=Homo sapiens OX=9606 GN=ZNF185 PE=1 SV=3;sp|O15231-7|ZN185_HUMAN Isoform 7 of Zinc finger protein 185 OS=Homo sapiens OX=9606 GN=ZNF185;sp|O15231-4|ZN185_HUMAN Isoform 4 of Zinc finger protein 185 OS=Homo sa	Zinc finger protein 185	ZNF185	1.8461	NaN	NaN	2.4967	NaN	NaN	NaN	NaN	NaN	NaN	NaN	NaN	6	22	1	0	19	14	19	16	3	4	7	3	1	0	1	0	0	0	0	0	0	0	0	0	0	0	0	0	45.7	2.2	0	73.525	689
A0A087WXR5;A0A087X1G1;H7BYD0;Q16718-2;Q16718	A0A087WXR5;A0A087X1G1;H7BYD0;Q16718-2;Q16718	tr|A0A087WXR5|A0A087WXR5_HUMAN Complex I subunit B13 OS=Homo sapiens OX=9606 GN=NDUFA5 PE=1 SV=1;tr|A0A087X1G1|A0A087X1G1_HUMAN Complex I subunit B13 OS=Homo sapiens OX=9606 GN=NDUFA5 PE=1 SV=1;tr|H7BYD0|H7BYD0_HUMAN Complex I subunit B13 (Fragment) OS=Hom	NADH dehydrogenase [ubiquinone] 1 alpha subcomplex subunit 5	NDUFA5	1.4671	1.508	0.66313	0.88553	3.9248	0.25479	NaN	NaN	NaN	NaN	NaN	NaN	5	1	1	1	1	1	1	1	0	0	0	0	1	1	1	1	0	0	0	0	1	1	1	1	0	0	0	0	33.8	33.8	33.8	8.8391	77
A0A494C001;A0A499FJY3;A0A087WWP4;Q96T37-4;Q96T37-2;Q96T37-3;Q96T37	A0A494C001;A0A499FJY3;A0A087WWP4;Q96T37-4;Q96T37-2;Q96T37-3;Q96T37	tr|A0A494C001|A0A494C001_HUMAN RNA-binding protein 15 OS=Homo sapiens OX=9606 GN=RBM15 PE=1 SV=2;tr|A0A499FJY3|A0A499FJY3_HUMAN RNA-binding protein 15 OS=Homo sapiens OX=9606 GN=RBM15 PE=1 SV=1;tr|A0A087WWP4|A0A087WWP4_HUMAN RNA-binding protein 15 OS=Homo	Putative RNA-binding protein 15	RBM15	1.3131	1.50047	0.66646	1.3541	1.49209	0.6702	NaN	1.01055	0.98956	1.1156	NaN	NaN	7	4	4	4	4	2	3	2	0	1	1	0	4	2	3	2	0	1	1	0	4	2	3	2	0	1	1	0	7.4	7.4	7.4	98.013	896
P22234;P22234-2;E9PBS1;D6RF62	P22234;P22234-2;E9PBS1;D6RF62	sp|P22234|PUR6_HUMAN Multifunctional protein ADE2 OS=Homo sapiens OX=9606 GN=PAICS PE=1 SV=3;sp|P22234-2|PUR6_HUMAN Isoform 2 of Multifunctional protein ADE2 OS=Homo sapiens OX=9606 GN=PAICS;tr|E9PBS1|E9PBS1_HUMAN AIR carboxylase (Fragment) OS=Homo sapiens	Multifunctional protein ADE2;Phosphoribosylaminoimidazole-succinocarboxamide synthase;Phosphoribosylaminoimidazole carboxylase	PAICS	1.1872	1.49993	0.6667	0.94824	NaN	NaN	NaN	0.854847	1.1698	1.0015	0.461318	2.1677	4	5	5	5	1	1	1	3	0	2	3	1	1	1	1	3	0	2	3	1	1	1	1	3	0	2	3	1	13.9	13.9	13.9	47.079	425
P62306;A0A0B4J254;F8W0W6	P62306	sp|P62306|RUXF_HUMAN Small nuclear ribonucleoprotein F OS=Homo sapiens OX=9606 GN=SNRPF PE=1 SV=1	Small nuclear ribonucleoprotein F	SNRPF	3.3669	1.4935	0.66957	0.46752	0.579341	1.7261	NaN	NaN	NaN	NaN	0.998502	1.0015	3	3	3	3	2	2	3	2	0	1	0	1	2	2	3	2	0	1	0	1	2	2	3	2	0	1	0	1	39.5	39.5	39.5	9.7251	86
A0A0D9SEJ5;F5GY05;Q96EK7;Q96EK7-3;Q96EK7-2	A0A0D9SEJ5;F5GY05;Q96EK7;Q96EK7-3;Q96EK7-2	tr|A0A0D9SEJ5|A0A0D9SEJ5_HUMAN Constitutive coactivator of peroxisome proliferator-activated receptor gamma OS=Homo sapiens OX=9606 GN=FAM120B PE=1 SV=1;tr|F5GY05|F5GY05_HUMAN Constitutive coactivator of peroxisome proliferator-activated receptor gamma OS=	Constitutive coactivator of peroxisome proliferator-activated receptor gamma	FAM120B	1.1328	1.48683	0.67257	1.0764	NaN	NaN	NaN	NaN	NaN	NaN	NaN	NaN	5	4	4	4	4	3	2	0	0	0	0	0	4	3	2	0	0	0	0	0	4	3	2	0	0	0	0	0	5.3	5.3	5.3	105.19	922
A0A0G2JIW1;P0DMV8-2;P0DMV9;P0DMV8;V9GZ37	A0A0G2JIW1;P0DMV8-2;P0DMV9;P0DMV8;V9GZ37	tr|A0A0G2JIW1|A0A0G2JIW1_HUMAN Heat shock 70 kDa protein 1B OS=Homo sapiens OX=9606 GN=HSPA1B PE=1 SV=1;sp|P0DMV8-2|HS71A_HUMAN Isoform 2 of Heat shock 70 kDa protein 1A OS=Homo sapiens OX=9606 GN=HSPA1A;sp|P0DMV9|HS71B_HUMAN Heat shock 70 kDa protein 1B O	Heat shock 70 kDa protein 1A;Heat shock 70 kDa protein 1B	HSPA1A;HSPA1B	1.5509	1.4856	0.67313	2.0692	5.03499	0.19861	1.5195	1.45847	0.68565	1.531	1.84682	0.54147	5	8	6	4	3	5	6	7	1	1	2	2	3	3	4	5	1	1	1	2	1	1	2	3	0	0	0	0	15	11.8	7.5	70.108	642
P35232;C9JW96;C9JZ20;E7ESE2;E9PCW0;P35232-2;D6RBK0	P35232;C9JW96;C9JZ20;E7ESE2;E9PCW0	sp|P35232|PHB_HUMAN Prohibitin OS=Homo sapiens OX=9606 GN=PHB PE=1 SV=1;tr|C9JW96|C9JW96_HUMAN Prohibitin (Fragment) OS=Homo sapiens OX=9606 GN=PHB PE=1 SV=2;tr|C9JZ20|C9JZ20_HUMAN Prohibitin (Fragment) OS=Homo sapiens OX=9606 GN=PHB PE=1 SV=1;tr|E7ESE2|E7	Prohibitin	PHB	2.7283	1.48546	0.67319	0.76527	0.826856	1.2094	2.3973	1.69664	0.5894	1.3749	1.43538	0.69668	7	13	13	13	11	12	13	11	6	8	8	7	11	12	13	11	6	8	8	7	11	12	13	11	6	8	8	7	65.1	65.1	65.1	29.804	272
Q99959-2;Q99959;A0A087WXY2	Q99959-2;Q99959	sp|Q99959-2|PKP2_HUMAN Isoform 1 of Plakophilin-2 OS=Homo sapiens OX=9606 GN=PKP2;sp|Q99959|PKP2_HUMAN Plakophilin-2 OS=Homo sapiens OX=9606 GN=PKP2 PE=1 SV=2	Plakophilin-2	PKP2	1.0399	1.47894	0.67616	1.9363	0.923702	1.0826	1.1385	1.79876	0.55594	1.2692	1.68532	0.59336	3	23	23	23	16	12	12	13	3	7	4	7	16	12	12	13	3	7	4	7	16	12	12	13	3	7	4	7	39.7	39.7	39.7	92.755	837
O00139-2;O00139-1;O00139-5;O00139;O00139-4;D6R9M0	O00139-2;O00139-1;O00139-5;O00139;O00139-4	sp|O00139-2|KIF2A_HUMAN Isoform 2 of Kinesin-like protein KIF2A OS=Homo sapiens OX=9606 GN=KIF2A;sp|O00139-1|KIF2A_HUMAN Isoform 1 of Kinesin-like protein KIF2A OS=Homo sapiens OX=9606 GN=KIF2A;sp|O00139-5|KIF2A_HUMAN Isoform 5 of Kinesin-like protein KIF2	Kinesin-like protein KIF2A	KIF2A	1.3828	1.47745	0.67684	1.7902	2.35905	0.4239	1.38	0.894134	1.1184	1.1207	1.13507	0.881	6	14	12	12	8	5	10	8	6	6	7	6	6	3	9	6	5	5	6	5	6	3	9	6	5	5	6	5	19.8	17.1	17.1	75.042	660
P04792;F8WE04;C9J3N8	P04792;F8WE04	sp|P04792|HSPB1_HUMAN Heat shock protein beta-1 OS=Homo sapiens OX=9606 GN=HSPB1 PE=1 SV=2;tr|F8WE04|F8WE04_HUMAN Heat shock protein beta-1 OS=Homo sapiens OX=9606 GN=HSPB1 PE=1 SV=1	Heat shock protein beta-1	HSPB1	0.80785	1.47691	0.67709	0.92068	2.89486	0.34544	1.0256	1.22566	0.81589	0.73083	1.21956	0.81997	3	3	3	3	3	3	3	3	2	2	3	3	3	3	3	3	2	2	3	3	3	3	3	3	2	2	3	3	21	21	21	22.782	205
O75643;A0A494C1A5;O75643-2	O75643;A0A494C1A5	sp|O75643|U520_HUMAN U5 small nuclear ribonucleoprotein 200 kDa helicase OS=Homo sapiens OX=9606 GN=SNRNP200 PE=1 SV=2;tr|A0A494C1A5|A0A494C1A5_HUMAN U5 small nuclear ribonucleoprotein 200 kDa helicase (Fragment) OS=Homo sapiens OX=9606 GN=SNRNP200 PE=1 SV	U5 small nuclear ribonucleoprotein 200 kDa helicase	SNRNP200	1.8536	1.47514	0.6779	1.0704	1.27894	0.7819	1.9106	1.72536	0.57959	1.4426	1.26536	0.79029	3	34	34	34	21	18	24	21	12	14	13	13	21	18	24	21	12	14	13	13	21	18	24	21	12	14	13	13	23.1	23.1	23.1	244.5	2136
Q9Y5A9;Q9Y5A9-2;S4R3V3;S4R3J8	Q9Y5A9;Q9Y5A9-2	sp|Q9Y5A9|YTHD2_HUMAN YTH domain-containing family protein 2 OS=Homo sapiens OX=9606 GN=YTHDF2 PE=1 SV=2;sp|Q9Y5A9-2|YTHD2_HUMAN Isoform 2 of YTH domain-containing family protein 2 OS=Homo sapiens OX=9606 GN=YTHDF2	YTH domain-containing family protein 2	YTHDF2	1.3012	1.47063	0.67998	1.0982	0.838153	1.1931	1.0312	1.10113	0.90816	NaN	NaN	NaN	4	8	5	4	7	8	7	4	2	3	3	0	5	5	5	2	1	1	1	0	4	4	4	2	1	1	1	0	14.9	9.8	8.6	62.333	579
Q13123;D6REL4;E7EQZ7;D6RAY9;D6RCQ4	Q13123;D6REL4;E7EQZ7	sp|Q13123|RED_HUMAN Protein Red OS=Homo sapiens OX=9606 GN=IK PE=1 SV=3;tr|D6REL4|D6REL4_HUMAN Protein Red (Fragment) OS=Homo sapiens OX=9606 GN=IK PE=1 SV=6;tr|E7EQZ7|E7EQZ7_HUMAN Protein Red (Fragment) OS=Homo sapiens OX=9606 GN=IK PE=1 SV=1	Protein Red	IK	1.1546	1.46903	0.68072	0.83341	1.38818	0.72037	1.1843	0.740631	1.3502	0.88973	1.06688	0.93731	5	5	5	5	2	1	4	3	2	2	3	2	2	1	4	3	2	2	3	2	2	1	4	3	2	2	3	2	11	11	11	65.601	557
P19338;H7BY16	P19338;H7BY16	sp|P19338|NUCL_HUMAN Nucleolin OS=Homo sapiens OX=9606 GN=NCL PE=1 SV=3;tr|H7BY16|H7BY16_HUMAN Nucleolin (Fragment) OS=Homo sapiens OX=9606 GN=NCL PE=1 SV=8	Nucleolin	NCL	1.7358	NaN	NaN	1.1495	NaN	NaN	NaN	NaN	NaN	NaN	NaN	NaN	2	2	2	2	2	0	1	0	0	0	0	0	2	0	1	0	0	0	0	0	2	0	1	0	0	0	0	0	6.1	6.1	6.1	76.613	710
J3KRB3;A0A087WWH0;J3QS96;A0A087WXM6;J3QQT2;J3QLC8;J3KRX5;A0A0A0MRF8;A0A0A6YYL6;P18621-2;P18621;P18621-3	J3KRB3;A0A087WWH0;J3QS96;A0A087WXM6;J3QQT2;J3QLC8;J3KRX5;A0A0A0MRF8;A0A0A6YYL6;P18621-2;P18621;P18621-3	tr|J3KRB3|J3KRB3_HUMAN 60S ribosomal protein L17 (Fragment) OS=Homo sapiens OX=9606 GN=RPL17 PE=1 SV=3;tr|A0A087WWH0|A0A087WWH0_HUMAN 60S ribosomal protein L17 (Fragment) OS=Homo sapiens OX=9606 GN=RPL17 PE=1 SV=6;tr|J3QS96|J3QS96_HUMAN 60S ribosomal prote	60S ribosomal protein L17	RPL17;RPL17-C18orf32	1.3899	1.46572	0.68226	1.6041	NaN	NaN	NaN	NaN	NaN	NaN	NaN	NaN	12	2	2	2	2	1	1	1	0	0	0	0	2	1	1	1	0	0	0	0	2	1	1	1	0	0	0	0	19.4	19.4	19.4	14.894	129
P62805	P62805	sp|P62805|H4_HUMAN Histone H4 OS=Homo sapiens OX=9606 GN=H4C1 PE=1 SV=2	Histone H4	HIST1H4A	2.0979	1.46499	0.6826	1.05	2.67401	0.37397	1.2965	1.5266	0.65505	1.0827	1.17611	0.85026	1	8	8	8	7	6	6	6	8	8	8	7	7	6	6	6	8	8	8	7	7	6	6	6	8	8	8	7	53.4	53.4	53.4	11.367	103
A0A0A0MTH3;Q13418;Q13418-3;Q13418-2;A0A087WWY6	A0A0A0MTH3;Q13418;Q13418-3;Q13418-2	tr|A0A0A0MTH3|A0A0A0MTH3_HUMAN Integrin-linked protein kinase OS=Homo sapiens OX=9606 GN=ILK PE=1 SV=1;sp|Q13418|ILK_HUMAN Integrin-linked protein kinase OS=Homo sapiens OX=9606 GN=ILK PE=1 SV=2;sp|Q13418-3|ILK_HUMAN Isoform 3 of Integrin-linked protein ki	Integrin-linked protein kinase	ILK	1.5761	1.46351	0.68329	0.8551	0.959141	1.0426	2.1595	1.61041	0.62096	1.5203	1.19881	0.83416	5	7	7	7	3	4	3	1	2	4	3	2	3	4	3	1	2	4	3	2	3	4	3	1	2	4	3	2	16.8	16.8	16.8	54.611	483
Q9UGR2	Q9UGR2	sp|Q9UGR2|Z3H7B_HUMAN Zinc finger CCCH domain-containing protein 7B OS=Homo sapiens OX=9606 GN=ZC3H7B PE=1 SV=2	Zinc finger CCCH domain-containing protein 7B	ZC3H7B	0.96196	1.46135	0.6843	1.6933	2.66219	0.37563	NaN	1.3267	0.75375	0.86961	1.56605	0.63855	1	5	5	5	3	1	2	2	0	2	2	1	3	1	2	2	0	2	2	1	3	1	2	2	0	2	2	1	7.8	7.8	7.8	109.86	977
Q13151	Q13151	sp|Q13151|ROA0_HUMAN Heterogeneous nuclear ribonucleoprotein A0 OS=Homo sapiens OX=9606 GN=HNRNPA0 PE=1 SV=1	Heterogeneous nuclear ribonucleoprotein A0	HNRNPA0	2.1151	1.46084	0.68454	1.6032	1.60323	0.62374	1.0916	1.50494	0.66448	1.9042	1.71432	0.58332	1	3	3	3	3	2	2	2	2	2	2	2	3	2	2	2	2	2	2	2	3	2	2	2	2	2	2	2	16.1	16.1	16.1	30.84	305
A6NNK5;Q12888;Q12888-3;Q12888-2;H7C3N7;C9JXV0;H7BZY0;M0R142	A6NNK5;Q12888;Q12888-3;Q12888-2	tr|A6NNK5|A6NNK5_HUMAN TP53-binding protein 1 OS=Homo sapiens OX=9606 GN=TP53BP1 PE=1 SV=2;sp|Q12888|TP53B_HUMAN TP53-binding protein 1 OS=Homo sapiens OX=9606 GN=TP53BP1 PE=1 SV=2;sp|Q12888-3|TP53B_HUMAN Isoform 3 of TP53-binding protein 1 OS=Homo sapiens	Tumor suppressor p53-binding protein 1	TP53BP1	1.5712	1.46011	0.68488	0.88105	1.50711	0.66352	1.3477	1.6115	0.62054	0.85773	1.10229	0.9072	8	15	15	15	10	4	11	10	2	4	5	2	10	4	11	10	2	4	5	2	10	4	11	10	2	4	5	2	12.3	12.3	12.3	209.02	1927
E9PJD9;E9PLL6;P46776;E9PLX7	E9PJD9;E9PLL6;P46776;E9PLX7	tr|E9PJD9|E9PJD9_HUMAN 60S ribosomal protein L27a OS=Homo sapiens OX=9606 GN=RPL27A PE=1 SV=1;tr|E9PLL6|E9PLL6_HUMAN 60S ribosomal protein L27a OS=Homo sapiens OX=9606 GN=RPL27A PE=1 SV=1;sp|P46776|RL27A_HUMAN 60S ribosomal protein L27a OS=Homo sapiens OX=	60S ribosomal protein L27a	RPL27A	1.3228	1.45817	0.68579	0.96664	1.7882	0.55922	0.7602	0.978761	1.0217	0.75654	0.760109	1.3156	4	2	2	2	2	2	1	1	1	1	1	1	2	2	1	1	1	1	1	1	2	2	1	1	1	1	1	1	23.1	23.1	23.1	10.127	91
Q71UI9;P0C0S5;C9J0D1;A0A494C189;Q71UI9-4;Q71UI9-2;Q71UI9-3;C9J386	Q71UI9;P0C0S5;C9J0D1;A0A494C189;Q71UI9-4;Q71UI9-2;Q71UI9-3	sp|Q71UI9|H2AV_HUMAN Histone H2A.V OS=Homo sapiens OX=9606 GN=H2AZ2 PE=1 SV=3;sp|P0C0S5|H2AZ_HUMAN Histone H2A.Z OS=Homo sapiens OX=9606 GN=H2AZ1 PE=1 SV=2;tr|C9J0D1|C9J0D1_HUMAN Histone H2A OS=Homo sapiens OX=9606 GN=H2AZ2 PE=1 SV=1;tr|A0A494C189|A0A494C1	Histone H2A.V;Histone H2A.Z;Histone H2A	H2AFV;H2AFZ	2.1529	1.45656	0.68655	1.6138	2.50175	0.39972	1.3295	1.80548	0.55387	1.3326	1.48971	0.67127	8	5	3	3	5	3	4	4	3	3	3	3	3	1	2	2	1	1	1	1	3	1	2	2	1	1	1	1	53.9	41.4	41.4	13.509	128
Q92878;Q92878-2;A0A1W2PQ90;Q92878-3;A0A494C1B7;A0A494BZX5;A0A494C122;E7EN38;A0A494C0Y7;E7ESD9;A0A494BZX8;H7C0V2;H7C0P8;E9PM98	Q92878;Q92878-2;A0A1W2PQ90;Q92878-3;A0A494C1B7;A0A494BZX5;A0A494C122;E7EN38;A0A494C0Y7;E7ESD9	sp|Q92878|RAD50_HUMAN DNA repair protein RAD50 OS=Homo sapiens OX=9606 GN=RAD50 PE=1 SV=1;sp|Q92878-2|RAD50_HUMAN Isoform 2 of DNA repair protein RAD50 OS=Homo sapiens OX=9606 GN=RAD50;tr|A0A1W2PQ90|A0A1W2PQ90_HUMAN Zinc-hook domain-containing protein OS=H	DNA repair protein RAD50	RAD50	1.4033	1.45421	0.68766	1.191	1.73542	0.57623	1.8966	1.62201	0.61652	1.7359	1.76199	0.56754	14	17	17	17	10	7	11	10	1	4	3	4	10	7	11	10	1	4	3	4	10	7	11	10	1	4	3	4	16.1	16.1	16.1	153.89	1312
Q14694;Q14694-3;Q14694-2;H3BQP1;J3KT19;H3BNS8	Q14694;Q14694-3;Q14694-2	sp|Q14694|UBP10_HUMAN Ubiquitin carboxyl-terminal hydrolase 10 OS=Homo sapiens OX=9606 GN=USP10 PE=1 SV=2;sp|Q14694-3|UBP10_HUMAN Isoform 3 of Ubiquitin carboxyl-terminal hydrolase 10 OS=Homo sapiens OX=9606 GN=USP10;sp|Q14694-2|UBP10_HUMAN Isoform 2 of Ub	Ubiquitin carboxyl-terminal hydrolase 10	USP10	1.0139	1.45066	0.68934	0.80327	1.29129	0.77442	NaN	NaN	NaN	NaN	NaN	NaN	6	5	5	5	4	3	3	1	1	1	1	0	4	3	3	1	1	1	1	0	4	3	3	1	1	1	1	0	8.4	8.4	8.4	87.133	798
Q14103-3;Q14103;H0YA96;D6RAF8;H0Y8G5;Q14103-4;Q14103-2;D6RF44;D6RBQ9;D6RD83	Q14103-3;Q14103;H0YA96;D6RAF8;H0Y8G5;Q14103-4;Q14103-2;D6RF44	sp|Q14103-3|HNRPD_HUMAN Isoform 3 of Heterogeneous nuclear ribonucleoprotein D0 OS=Homo sapiens OX=9606 GN=HNRNPD;sp|Q14103|HNRPD_HUMAN Heterogeneous nuclear ribonucleoprotein D0 OS=Homo sapiens OX=9606 GN=HNRNPD PE=1 SV=1;tr|H0YA96|H0YA96_HUMAN Heterogene	Heterogeneous nuclear ribonucleoprotein D0	HNRNPD	1.3573	1.44917	0.69005	1.0067	1.24148	0.80549	1.4931	1.54045	0.64916	1.4245	1.33461	0.74928	10	8	8	6	5	4	7	5	3	4	4	2	5	4	7	5	3	4	4	2	4	3	5	4	2	3	3	1	29.4	29.4	24.5	32.834	306
Q96KK5;Q99878;Q9BTM1;P0C0S8;A0A0U1RR32;Q16777;Q93077;P20671;A0A0U1RRH7;Q6FI13;Q9BTM1-2;Q7L7L0;P04908;H0YFX9;A0A3B3IS11;REV__Q8NB25-3;REV__H0YBA5;REV__A0A087X2A7;REV__Q8NB25-2;REV__Q8NB25;REV__Q8NB25-4;REV__H7BY63;REV__E7EQ67;REV__H0Y672;Q71UI9-5	Q96KK5;Q99878;Q9BTM1;P0C0S8;A0A0U1RR32;Q16777;Q93077;P20671;A0A0U1RRH7;Q6FI13;Q9BTM1-2;Q7L7L0;P04908;H0YFX9;A0A3B3IS11	sp|Q96KK5|H2A1H_HUMAN Histone H2A type 1-H OS=Homo sapiens OX=9606 GN=H2AC12 PE=1 SV=3;sp|Q99878|H2A1J_HUMAN Histone H2A type 1-J OS=Homo sapiens OX=9606 GN=H2AC14 PE=1 SV=3;sp|Q9BTM1|H2AJ_HUMAN Histone H2A.J OS=Homo sapiens OX=9606 GN=H2AJ PE=1 SV=1;sp|P0	Histone H2A type 1-H;Histone H2A type 1-J;Histone H2A.J;Histone H2A type 1;Histone H2A type 2-C;Histone H2A type 1-C;Histone H2A type 1-D;Histone H2A type 2-A;Histone H2A type 3;Histone H2A type 1-B/E;Histone H2A	HIST1H2AH;HIST1H2AJ;H2AFJ;HIST1H2AG;HIST2H2AC;HIST1H2AC;HIST1H2AD;HIST2H2AA3;HIST3H2A;HIST1H2AB	2.4175	1.44333	0.69284	1.1342	2.50244	0.39961	1.34	1.4646	0.68278	0.96822	1.16921	0.85528	25	7	7	2	6	6	6	6	3	3	3	3	6	6	6	6	3	3	3	3	2	2	2	2	1	1	1	1	64.1	64.1	23.4	13.906	128
Q9NWH9;H0YLW7;H0YMW8;H0YKH2;H0YNF3;H0YMR6;H0YLE6;H0YL55;H7BXE3;H7C3F4;Q9NWH9-3	Q9NWH9;H0YLW7;H0YMW8;H0YKH2;H0YNF3;H0YMR6;H0YLE6;H0YL55;H7BXE3;H7C3F4;Q9NWH9-3	sp|Q9NWH9|SLTM_HUMAN SAFB-like transcription modulator OS=Homo sapiens OX=9606 GN=SLTM PE=1 SV=2;tr|H0YLW7|H0YLW7_HUMAN SAFB-like transcription modulator OS=Homo sapiens OX=9606 GN=SLTM PE=1 SV=1;tr|H0YMW8|H0YMW8_HUMAN SAFB-like transcription modulator OS=	SAFB-like transcription modulator	SLTM	1.6836	NaN	NaN	NaN	NaN	NaN	NaN	NaN	NaN	NaN	NaN	NaN	11	2	2	2	2	0	0	0	0	0	0	0	2	0	0	0	0	0	0	0	2	0	0	0	0	0	0	0	3.6	3.6	3.6	117.15	1034
P16104	P16104	sp|P16104|H2AX_HUMAN Histone H2AX OS=Homo sapiens OX=9606 GN=H2AX PE=1 SV=2	Histone H2AX	H2AFX	2.1321	1.43935	0.69476	1.4949	2.33552	0.42817	NaN	1.61353	0.61976	1.1484	1.73795	0.57539	1	6	2	1	6	4	5	5	2	3	3	3	2	1	2	2	0	1	1	1	1	0	1	1	0	0	0	0	58.7	22.4	6.3	15.144	143
P26196;Q8IV96	P26196	sp|P26196|DDX6_HUMAN Probable ATP-dependent RNA helicase DDX6 OS=Homo sapiens OX=9606 GN=DDX6 PE=1 SV=2	Probable ATP-dependent RNA helicase DDX6	DDX6	1.4098	1.43618	0.69629	1.0801	0.859033	1.1641	1.5779	0.821355	1.2175	1.0981	NaN	NaN	2	8	8	8	8	8	7	6	1	1	2	0	8	8	7	6	1	1	2	0	8	8	7	6	1	1	2	0	26.5	26.5	26.5	54.416	483
Q71DI3;Q16695;P68431;K7EK07;P84243;K7EMV3;A0A590UJJ6;B4DEB1;K7ES00;Q6NXT2;K7EP01	Q71DI3;Q16695;P68431;K7EK07;P84243;K7EMV3;A0A590UJJ6;B4DEB1;K7ES00;Q6NXT2	sp|Q71DI3|H32_HUMAN Histone H3.2 OS=Homo sapiens OX=9606 GN=H3C15 PE=1 SV=3;sp|Q16695|H31T_HUMAN Histone H3.1t OS=Homo sapiens OX=9606 GN=H3-4 PE=1 SV=3;sp|P68431|H31_HUMAN Histone H3.1 OS=Homo sapiens OX=9606 GN=H3C1 PE=1 SV=2;tr|K7EK07|K7EK07_HUMAN Histo	Histone H3.2;Histone H3.1t;Histone H3.1;Histone H3;Histone H3.3;Histone H3.3C	HIST2H3A;HIST3H3;HIST1H3A;H3F3B;H3F3A;H3F3C	2.4282	1.43532	0.69671	1.2019	2.15128	0.46484	1.2877	1.30511	0.76622	1.1146	1.08854	0.91866	11	6	6	2	5	6	6	6	3	3	3	3	5	6	6	6	3	3	3	3	2	2	2	2	1	1	1	1	32.4	32.4	8.1	15.388	136
P13010;C9JZ81	P13010	sp|P13010|XRCC5_HUMAN X-ray repair cross-complementing protein 5 OS=Homo sapiens OX=9606 GN=XRCC5 PE=1 SV=3	X-ray repair cross-complementing protein 5	XRCC5	1.4898	1.43513	0.6968	0.67931	1.25019	0.79988	1.4617	1.25342	0.79782	0.89719	0.863409	1.1582	2	12	12	12	7	7	8	6	5	6	7	6	7	7	8	6	5	6	7	6	7	7	8	6	5	6	7	6	20.8	20.8	20.8	82.704	732
Q5T2T1;Q5T2T1-2;U5GXS2;S4R337	Q5T2T1;Q5T2T1-2;U5GXS2;S4R337	sp|Q5T2T1|MPP7_HUMAN MAGUK p55 subfamily member 7 OS=Homo sapiens OX=9606 GN=MPP7 PE=1 SV=1;sp|Q5T2T1-2|MPP7_HUMAN Isoform 2 of MAGUK p55 subfamily member 7 OS=Homo sapiens OX=9606 GN=MPP7;tr|U5GXS2|U5GXS2_HUMAN MAGUK p55 subfamily member 7 (Fragment) OS=H	MAGUK p55 subfamily member 7	MPP7	1.1183	1.43474	0.69699	1.6632	1.77626	0.56298	1.0734	0.943485	1.0599	1.4945	1.55354	0.64369	4	5	5	5	3	3	3	3	1	1	2	1	3	3	3	3	1	1	2	1	3	3	3	3	1	1	2	1	12.8	12.8	12.8	65.523	576
F8WE42;F5H101;Q76FK4-2;Q76FK4-4;Q76FK4	F8WE42;F5H101;Q76FK4-2;Q76FK4-4;Q76FK4	tr|F8WE42|F8WE42_HUMAN Nucleolar protein 8 (Fragment) OS=Homo sapiens OX=9606 GN=NOL8 PE=1 SV=8;tr|F5H101|F5H101_HUMAN Nucleolar protein 8 OS=Homo sapiens OX=9606 GN=NOL8 PE=1 SV=1;sp|Q76FK4-2|NOL8_HUMAN Isoform 2 of Nucleolar protein 8 OS=Homo sapiens OX=	Nucleolar protein 8	NOL8	1.6446	NaN	NaN	0.8274	2.63338	0.37974	NaN	NaN	NaN	0.98724	NaN	NaN	5	1	1	1	1	0	1	1	0	0	1	0	1	0	1	1	0	0	1	0	1	0	1	1	0	0	1	0	2.5	2.5	2.5	108.45	969
P11021	P11021	sp|P11021|BIP_HUMAN Endoplasmic reticulum chaperone BiP OS=Homo sapiens OX=9606 GN=HSPA5 PE=1 SV=2	78 kDa glucose-regulated protein	HSPA5	0.80801	1.43186	0.69839	1.2708	3.04294	0.32863	1.1887	1.55979	0.64111	0.82373	NaN	NaN	1	10	9	9	8	8	8	9	3	2	4	1	7	7	7	8	2	1	3	0	7	7	7	8	2	1	3	0	20	20	20	72.332	654
P43243;A8MXP9;A0A0R4J2E8;D6REM6;D6R991;H0Y8T4;P43243-2;B3KM87;D6RBK5;D6RIA2;D6RE02;D6RBI2;D6R8Z5;D6REK4;D6RCM3;A0A1B0GX04;Q68E03;D6RBS2;D6RAY2;D6RAM9;D6R9F3;D6RB45	P43243;A8MXP9;A0A0R4J2E8;D6REM6;D6R991	sp|P43243|MATR3_HUMAN Matrin-3 OS=Homo sapiens OX=9606 GN=MATR3 PE=1 SV=2;tr|A8MXP9|A8MXP9_HUMAN Matrin-3 OS=Homo sapiens OX=9606 GN=MATR3 PE=1 SV=1;tr|A0A0R4J2E8|A0A0R4J2E8_HUMAN Matrin-3 OS=Homo sapiens OX=9606 GN=MATR3 PE=1 SV=1;tr|D6REM6|D6REM6_HUMAN M	Matrin-3	MATR3	1.4962	1.42986	0.69937	1.1732	1.38043	0.72441	1.6399	1.56148	0.64042	1.2726	1.51318	0.66086	22	24	24	24	19	17	19	18	10	15	15	11	19	17	19	18	10	15	15	11	19	17	19	18	10	15	15	11	39.3	39.3	39.3	94.622	847
P51991;H7C1J8	P51991	sp|P51991|ROA3_HUMAN Heterogeneous nuclear ribonucleoprotein A3 OS=Homo sapiens OX=9606 GN=HNRNPA3 PE=1 SV=2	Heterogeneous nuclear ribonucleoprotein A3	HNRNPA3	1.4051	1.42373	0.70238	1.4333	1.55625	0.64257	1.1016	0.828775	1.2066	1.1765	1.36599	0.73207	2	19	19	6	16	15	15	15	14	15	17	12	16	15	15	15	14	15	17	12	3	3	2	3	3	4	6	2	36.2	36.2	8.7	39.594	378
P35637-2;P35637;H3BPE7;A0A075B7D9	P35637-2;P35637;H3BPE7	sp|P35637-2|FUS_HUMAN Isoform Short of RNA-binding protein FUS OS=Homo sapiens OX=9606 GN=FUS;sp|P35637|FUS_HUMAN RNA-binding protein FUS OS=Homo sapiens OX=9606 GN=FUS PE=1 SV=1;tr|H3BPE7|H3BPE7_HUMAN RNA-binding protein FUS OS=Homo sapiens OX=9606 GN=FUS	RNA-binding protein FUS	FUS	2.1955	1.42245	0.70301	0.793	1.06347	0.94032	1.5558	1.45201	0.6887	1.6975	1.29766	0.77062	4	7	7	5	3	5	4	5	4	3	3	3	3	5	4	5	4	3	3	3	2	3	2	4	3	2	2	2	19.4	19.4	19.4	53.354	525
F8WJN3;Q16630-3;Q16630;Q16630-2;F8W084;A0A3B3ISW1	F8WJN3;Q16630-3;Q16630;Q16630-2	tr|F8WJN3|F8WJN3_HUMAN Cleavage and polyadenylation specificity factor subunit 6 OS=Homo sapiens OX=9606 GN=CPSF6 PE=1 SV=1;sp|Q16630-3|CPSF6_HUMAN Isoform 3 of Cleavage and polyadenylation specificity factor subunit 6 OS=Homo sapiens OX=9606 GN=CPSF6;sp|Q	Cleavage and polyadenylation specificity factor subunit 6	CPSF6	0.94069	1.41778	0.70533	0.95862	1.48205	0.67474	1.2479	NaN	NaN	NaN	NaN	NaN	6	3	3	3	3	2	2	2	1	0	1	0	3	2	2	2	1	0	1	0	3	2	2	2	1	0	1	0	11.3	11.3	11.3	52.269	478
E5RG31;A0A3B3IS57;A0A3B3IU45;A0A3B3IT92;P33991;A0A3B3ITP6;A0A3B3IRR8	E5RG31;A0A3B3IS57;A0A3B3IU45;A0A3B3IT92;P33991;A0A3B3ITP6	tr|E5RG31|E5RG31_HUMAN DNA helicase (Fragment) OS=Homo sapiens OX=9606 GN=MCM4 PE=1 SV=9;tr|A0A3B3IS57|A0A3B3IS57_HUMAN DNA helicase OS=Homo sapiens OX=9606 GN=MCM4 PE=1 SV=1;tr|A0A3B3IU45|A0A3B3IU45_HUMAN DNA helicase OS=Homo sapiens OX=9606 GN=MCM4 PE=1	DNA replication licensing factor MCM4	MCM4	0.71236	1.41621	0.70611	0.90105	1.22341	0.81739	NaN	0.86192	1.1602	0.99617	NaN	NaN	7	6	6	6	4	3	5	1	0	2	2	0	4	3	5	1	0	2	2	0	4	3	5	1	0	2	2	0	11	11	11	65.728	582
Q8TDB6	Q8TDB6	sp|Q8TDB6|DTX3L_HUMAN E3 ubiquitin-protein ligase DTX3L OS=Homo sapiens OX=9606 GN=DTX3L PE=1 SV=1	E3 ubiquitin-protein ligase DTX3L	DTX3L	1.9782	1.41385	0.70729	2.3482	NaN	NaN	NaN	1.62167	0.61665	2.7891	2.85429	0.35035	1	1	1	1	1	1	1	1	0	1	1	1	1	1	1	1	0	1	1	1	1	1	1	1	0	1	1	1	2.2	2.2	2.2	83.553	740
Q8IV08;M0R3G9	Q8IV08;M0R3G9	sp|Q8IV08|PLD3_HUMAN 5-3 exonuclease PLD3 OS=Homo sapiens OX=9606 GN=PLD3 PE=1 SV=1;tr|M0R3G9|M0R3G9_HUMAN 5-3 exonuclease PLD3 (Fragment) OS=Homo sapiens OX=9606 GN=PLD3 PE=1 SV=1	Phospholipase D3	PLD3	1.3335	1.41263	0.7079	1.1728	NaN	NaN	1.1229	NaN	NaN	0.54957	0.831324	1.2029	2	2	2	2	2	2	2	0	1	0	1	1	2	2	2	0	1	0	1	1	2	2	2	0	1	0	1	1	3.9	3.9	3.9	54.705	490
V9GYY3;A0A384N5Y3;F5H2F4;P11586;V9GZ78;A0A494C1T2	V9GYY3;A0A384N5Y3;F5H2F4;P11586;V9GZ78;A0A494C1T2	tr|V9GYY3|V9GYY3_HUMAN C-1-tetrahydrofolate synthase, cytoplasmic OS=Homo sapiens OX=9606 GN=MTHFD1 PE=1 SV=2;tr|A0A384N5Y3|A0A384N5Y3_HUMAN C-1-tetrahydrofolate synthase, cytoplasmic OS=Homo sapiens OX=9606 GN=MTHFD1 PE=1 SV=1;tr|F5H2F4|F5H2F4_HUMAN C-1-t	C-1-tetrahydrofolate synthase, cytoplasmic;Methylenetetrahydrofolate dehydrogenase;Methenyltetrahydrofolate cyclohydrolase;Formyltetrahydrofolate synthetase;C-1-tetrahydrofolate synthase, cytoplasmic, N-terminally processed	MTHFD1	1.3736	1.41247	0.70798	1.3509	0.9999	1.0001	1.6335	1.36932	0.73029	1.226	1.55555	0.64286	6	22	22	21	16	13	15	17	12	9	15	12	16	13	15	17	12	9	15	12	16	13	14	17	12	9	15	12	28.6	28.6	27.9	99.719	922
Q7KZF4;H7C597	Q7KZF4	sp|Q7KZF4|SND1_HUMAN Staphylococcal nuclease domain-containing protein 1 OS=Homo sapiens OX=9606 GN=SND1 PE=1 SV=1	Staphylococcal nuclease domain-containing protein 1	SND1	2.033	1.41024	0.7091	0.55166	1.03412	0.96701	0.53337	1.77327	0.56393	NaN	NaN	NaN	2	9	9	9	3	7	5	5	1	2	0	0	3	7	5	5	1	2	0	0	3	7	5	5	1	2	0	0	15.2	15.2	15.2	102	910
Q96FQ6	Q96FQ6	sp|Q96FQ6|S10AG_HUMAN Protein S100-A16 OS=Homo sapiens OX=9606 GN=S100A16 PE=1 SV=1	Protein S100-A16	S100A16	0.94829	1.40667	0.7109	1.2812	1.58431	0.63119	NaN	0.530898	1.8836	0.47752	NaN	NaN	1	3	3	3	2	1	2	3	0	3	3	0	2	1	2	3	0	3	3	0	2	1	2	3	0	3	3	0	33	33	33	11.801	103
Q8N766-4;Q8N766-2;Q8N766;Q8N766-3;A0A286YEW0;H7C4E3	Q8N766-4;Q8N766-2;Q8N766;Q8N766-3	sp|Q8N766-4|EMC1_HUMAN Isoform 4 of ER membrane protein complex subunit 1 OS=Homo sapiens OX=9606 GN=EMC1;sp|Q8N766-2|EMC1_HUMAN Isoform 2 of ER membrane protein complex subunit 1 OS=Homo sapiens OX=9606 GN=EMC1;sp|Q8N766|EMC1_HUMAN ER membrane protein com	ER membrane protein complex subunit 1	EMC1	0.95514	1.40097	0.71379	0.8666	1.75491	0.56983	NaN	NaN	NaN	NaN	NaN	NaN	6	5	5	5	3	1	5	2	0	0	0	0	3	1	5	2	0	0	0	0	3	1	5	2	0	0	0	0	8.1	8.1	8.1	109.42	971
Q15398-3;Q15398;Q15398-1;G3V543;G3V4E5	Q15398-3;Q15398;Q15398-1	sp|Q15398-3|DLGP5_HUMAN Isoform 3 of Disks large-associated protein 5 OS=Homo sapiens OX=9606 GN=DLGAP5;sp|Q15398|DLGP5_HUMAN Disks large-associated protein 5 OS=Homo sapiens OX=9606 GN=DLGAP5 PE=1 SV=2;sp|Q15398-1|DLGP5_HUMAN Isoform 2 of Disks large-asso	Disks large-associated protein 5	DLGAP5	0.902	1.39565	0.71651	0.96305	0.604193	1.6551	2.7667	2.59828	0.38487	3.3702	3.63994	0.27473	5	10	10	10	6	4	7	3	1	4	4	4	6	4	7	3	1	4	4	4	6	4	7	3	1	4	4	4	15.9	15.9	15.9	94.177	842
Q5TDF0;Q9BSD7	Q5TDF0;Q9BSD7	tr|Q5TDF0|Q5TDF0_HUMAN Cancer-related nucleoside-triphosphatase OS=Homo sapiens OX=9606 GN=NTPCR PE=1 SV=1;sp|Q9BSD7|NTPCR_HUMAN Cancer-related nucleoside-triphosphatase OS=Homo sapiens OX=9606 GN=NTPCR PE=1 SV=1	Cancer-related nucleoside-triphosphatase	NTPCR	1.0949	1.39388	0.71742	1.0959	1.88548	0.53037	1.2942	1.37161	0.72907	0.86028	1.05691	0.94615	2	6	6	6	5	4	4	5	6	4	4	3	5	4	4	5	6	4	4	3	5	4	4	5	6	4	4	3	39	39	39	25.072	228
Q9Y221;Q9Y221-2;J3QLW7;J3QRD6;J3QRR4	Q9Y221;Q9Y221-2;J3QLW7	sp|Q9Y221|NIP7_HUMAN 60S ribosome subunit biogenesis protein NIP7 homolog OS=Homo sapiens OX=9606 GN=NIP7 PE=1 SV=1;sp|Q9Y221-2|NIP7_HUMAN Isoform 2 of 60S ribosome subunit biogenesis protein NIP7 homolog OS=Homo sapiens OX=9606 GN=NIP7;tr|J3QLW7|J3QLW7_HU	60S ribosome subunit biogenesis protein NIP7 homolog	NIP7	4.4961	1.38617	0.72141	0.61995	0.686342	1.457	2.5085	1.29537	0.77198	1.5699	2.01288	0.4968	5	5	5	5	3	4	5	4	1	2	2	1	3	4	5	4	1	2	2	1	3	4	5	4	1	2	2	1	40	40	40	20.462	180
P38919;I3L3H2	P38919;I3L3H2	sp|P38919|IF4A3_HUMAN Eukaryotic initiation factor 4A-III OS=Homo sapiens OX=9606 GN=EIF4A3 PE=1 SV=4;tr|I3L3H2|I3L3H2_HUMAN RNA helicase OS=Homo sapiens OX=9606 GN=EIF4A3 PE=1 SV=2	Eukaryotic initiation factor 4A-III;Eukaryotic initiation factor 4A-III, N-terminally processed	EIF4A3	2.4355	1.38487	0.72209	1.105	1.13868	0.87821	NaN	1.1514	0.86851	0.93664	0.964413	1.0369	2	11	9	9	6	7	3	4	0	3	3	1	5	7	3	2	0	3	3	1	5	7	3	2	0	3	3	1	25.3	23.4	23.4	46.871	411
Q8WUY9-2;Q8WUY9	Q8WUY9-2;Q8WUY9	sp|Q8WUY9-2|DEP1B_HUMAN Isoform 2 of DEP domain-containing protein 1B OS=Homo sapiens OX=9606 GN=DEPDC1B;sp|Q8WUY9|DEP1B_HUMAN DEP domain-containing protein 1B OS=Homo sapiens OX=9606 GN=DEPDC1B PE=1 SV=2	DEP domain-containing protein 1B	DEPDC1B	0.69199	1.38357	0.72277	1.4956	1.53995	0.64937	1.0889	1.14849	0.87071	1.2903	1.8381	0.54404	2	1	1	1	1	1	1	1	1	1	1	1	1	1	1	1	1	1	1	1	1	1	1	1	1	1	1	1	3	3	3	54.726	467
P49458;Q6P2S0;Q659G3;E9PE20;P49458-2	P49458	sp|P49458|SRP09_HUMAN Signal recognition particle 9 kDa protein OS=Homo sapiens OX=9606 GN=SRP9 PE=1 SV=2	Signal recognition particle 9 kDa protein	SRP9	1.2536	1.38274	0.7232	1.5144	2.55552	0.39131	1.0513	1.16135	0.86107	1.3206	1.1849	0.84395	5	6	6	6	4	4	5	3	3	2	3	3	4	4	5	3	3	2	3	3	4	4	5	3	3	2	3	3	53.5	53.5	53.5	10.112	86
O95816;O95816-2	O95816;O95816-2	sp|O95816|BAG2_HUMAN BAG family molecular chaperone regulator 2 OS=Homo sapiens OX=9606 GN=BAG2 PE=1 SV=1;sp|O95816-2|BAG2_HUMAN Isoform 2 of BAG family molecular chaperone regulator 2 OS=Homo sapiens OX=9606 GN=BAG2	BAG family molecular chaperone regulator 2	BAG2	2.0576	1.37794	0.72572	0.80804	0.888889	1.125	1.0349	1.00295	0.99706	0.77373	0.886446	1.1281	2	7	7	7	6	5	5	6	1	3	3	2	6	5	5	6	1	3	3	2	6	5	5	6	1	3	3	2	42.2	42.2	42.2	23.772	211
P39023;G5E9G0;H7C3M2;B5MCW2;H7C422;F8WCR1	P39023;G5E9G0;H7C3M2;B5MCW2;H7C422	sp|P39023|RL3_HUMAN 60S ribosomal protein L3 OS=Homo sapiens OX=9606 GN=RPL3 PE=1 SV=2;tr|G5E9G0|G5E9G0_HUMAN 60S ribosomal protein L3 OS=Homo sapiens OX=9606 GN=RPL3 PE=1 SV=1;tr|H7C3M2|H7C3M2_HUMAN 60S ribosomal protein L3 (Fragment) OS=Homo sapiens OX=9	60S ribosomal protein L3	RPL3	1.5735	NaN	NaN	NaN	NaN	NaN	0.72923	0.960523	1.0411	0.7215	0.899685	1.1115	6	4	4	4	3	1	1	0	1	2	2	1	3	1	1	0	1	2	2	1	3	1	1	0	1	2	2	1	18.4	18.4	18.4	46.108	403
Q68E01-3;Q68E01-2;Q68E01;A0A096LNW8;Q68E01-4	Q68E01-3;Q68E01-2;Q68E01;A0A096LNW8;Q68E01-4	sp|Q68E01-3|INT3_HUMAN Isoform 3 of Integrator complex subunit 3 OS=Homo sapiens OX=9606 GN=INTS3;sp|Q68E01-2|INT3_HUMAN Isoform 2 of Integrator complex subunit 3 OS=Homo sapiens OX=9606 GN=INTS3;sp|Q68E01|INT3_HUMAN Integrator complex subunit 3 OS=Homo sa	Integrator complex subunit 3	INTS3	1.2842	1.37728	0.72607	0.67434	0.967399	1.0337	NaN	1.15245	0.86772	NaN	NaN	NaN	5	2	2	2	2	2	2	2	0	1	0	0	2	2	2	2	0	1	0	0	2	2	2	2	0	1	0	0	4.4	4.4	4.4	103.15	902
H7C051;Q9NZC9	H7C051;Q9NZC9	tr|H7C051|H7C051_HUMAN SWI/SNF-related matrix-associated actin-dependent regulator of chromatin subfamily A-like protein 1 (Fragment) OS=Homo sapiens OX=9606 GN=SMARCAL1 PE=1 SV=8;sp|Q9NZC9|SMAL1_HUMAN SWI/SNF-related matrix-associated actin-dependent regu	SWI/SNF-related matrix-associated actin-dependent regulator of chromatin subfamily A-like protein 1	SMARCAL1	2.4927	1.37705	0.72619	1.5412	NaN	NaN	NaN	NaN	NaN	NaN	NaN	NaN	2	1	1	1	1	1	1	0	0	0	0	0	1	1	1	0	0	0	0	0	1	1	1	0	0	0	0	0	6.2	6.2	6.2	35.249	325
Q9UDT1;Q6NTF9;Q6NTF9-2	Q9UDT1;Q6NTF9;Q6NTF9-2	tr|Q9UDT1|Q9UDT1_HUMAN Rhomboid domain-containing protein 2 OS=Homo sapiens OX=9606 GN=RHBDD2 PE=1 SV=1;sp|Q6NTF9|RHBD2_HUMAN Rhomboid domain-containing protein 2 OS=Homo sapiens OX=9606 GN=RHBDD2 PE=1 SV=2;sp|Q6NTF9-2|RHBD2_HUMAN Isoform 2 of Rhomboid dom	Rhomboid domain-containing protein 2	WUGSC:H_RG122E10.2a;RHBDD2	0.68426	1.37438	0.7276	NaN	1.32259	0.75609	NaN	NaN	NaN	NaN	NaN	NaN	3	1	1	1	1	1	0	1	0	0	0	0	1	1	0	1	0	0	0	0	1	1	0	1	0	0	0	0	20.3	20.3	20.3	8.3796	79
P50402;Q5HY57;F8WEQ1	P50402;Q5HY57	sp|P50402|EMD_HUMAN Emerin OS=Homo sapiens OX=9606 GN=EMD PE=1 SV=1;tr|Q5HY57|Q5HY57_HUMAN Emerin OS=Homo sapiens OX=9606 GN=EMD PE=1 SV=1	Emerin	EMD	1.2713	1.37172	0.72901	1.19	1.56934	0.63721	1.5927	2.33634	0.42802	NaN	NaN	NaN	3	10	10	10	8	6	6	5	1	1	0	0	8	6	6	5	1	1	0	0	8	6	6	5	1	1	0	0	52	52	52	28.994	254
P08621-2;P08621;P08621-3;M0QYR1;M0QX04;P08621-4	P08621-2;P08621;P08621-3;M0QYR1	sp|P08621-2|RU17_HUMAN Isoform 2 of U1 small nuclear ribonucleoprotein 70 kDa OS=Homo sapiens OX=9606 GN=SNRNP70;sp|P08621|RU17_HUMAN U1 small nuclear ribonucleoprotein 70 kDa OS=Homo sapiens OX=9606 GN=SNRNP70 PE=1 SV=2;sp|P08621-3|RU17_HUMAN Isoform 3 of	U1 small nuclear ribonucleoprotein 70 kDa	SNRNP70	1.9481	1.37146	0.72915	0.75488	0.899604	1.1116	1.1409	1.18127	0.84655	1.0317	0.967399	1.0337	6	9	9	9	8	7	7	6	2	4	5	4	8	7	7	6	2	4	5	4	8	7	7	6	2	4	5	4	23.4	23.4	23.4	50.617	428
Q92522	Q92522	sp|Q92522|H1X_HUMAN Histone H1.10 OS=Homo sapiens OX=9606 GN=H1-10 PE=1 SV=1	Histone H1x	H1FX	1.5647	NaN	NaN	1.8459	NaN	NaN	NaN	1.13639	0.87998	0.80149	NaN	NaN	1	3	3	3	1	0	1	1	0	1	2	0	1	0	1	1	0	1	2	0	1	0	1	1	0	1	2	0	13.1	13.1	13.1	22.487	213
A0A087WUT6;O60841	A0A087WUT6;O60841	tr|A0A087WUT6|A0A087WUT6_HUMAN Eukaryotic translation initiation factor 5B OS=Homo sapiens OX=9606 GN=EIF5B PE=1 SV=1;sp|O60841|IF2P_HUMAN Eukaryotic translation initiation factor 5B OS=Homo sapiens OX=9606 GN=EIF5B PE=1 SV=4	Eukaryotic translation initiation factor 5B	EIF5B	1.6899	1.36956	0.73016	1.263	1.9119	0.52304	1.6957	NaN	NaN	0.82811	NaN	NaN	2	7	7	7	6	5	5	5	1	0	1	0	6	5	5	5	1	0	1	0	6	5	5	5	1	0	1	0	11.5	11.5	11.5	138.68	1220
P62879;C9JIS1;Q9HAV0;E7EP32;P62873;P62873-2;C9JXA5;C9JZN1;B1AKQ8;F6UT28;F6X3N5;C9JD14;F5H100;F5H8J8;P62879-2;B3KVK2;P16520-2;F5H0S8;P16520;E9PCP0	P62879;C9JIS1;Q9HAV0;E7EP32;P62873;P62873-2;C9JXA5;C9JZN1;B1AKQ8;F6UT28;F6X3N5	sp|P62879|GBB2_HUMAN Guanine nucleotide-binding protein G(I)/G(S)/G(T) subunit beta-2 OS=Homo sapiens OX=9606 GN=GNB2 PE=1 SV=3;tr|C9JIS1|C9JIS1_HUMAN Guanine nucleotide-binding protein G(I)/G(S)/G(T) subunit beta-2 (Fragment) OS=Homo sapiens OX=9606 GN=GN	Guanine nucleotide-binding protein G(I)/G(S)/G(T) subunit beta-2;Guanine nucleotide-binding protein subunit beta-4;Guanine nucleotide-binding protein G(I)/G(S)/G(T) subunit beta-1	GNB2;GNB4;GNB1	1.2838	1.36953	0.73018	0.88433	1.2665	0.78958	NaN	NaN	NaN	NaN	NaN	NaN	20	5	5	5	3	5	4	5	0	0	0	0	3	5	4	5	0	0	0	0	3	5	4	5	0	0	0	0	14.4	14.4	14.4	37.331	340
E9PEI0;Q69YH5	E9PEI0;Q69YH5	tr|E9PEI0|E9PEI0_HUMAN Cell division cycle-associated protein 2 OS=Homo sapiens OX=9606 GN=CDCA2 PE=1 SV=1;sp|Q69YH5|CDCA2_HUMAN Cell division cycle-associated protein 2 OS=Homo sapiens OX=9606 GN=CDCA2 PE=1 SV=2	Cell division cycle-associated protein 2	CDCA2	1.5539	NaN	NaN	0.98132	NaN	NaN	NaN	NaN	NaN	NaN	NaN	NaN	2	2	2	2	1	0	1	1	0	0	0	1	1	0	1	1	0	0	0	1	1	0	1	1	0	0	0	1	2.5	2.5	2.5	111.01	1008
Q6YN16;Q6YN16-2	Q6YN16;Q6YN16-2	sp|Q6YN16|HSDL2_HUMAN Hydroxysteroid dehydrogenase-like protein 2 OS=Homo sapiens OX=9606 GN=HSDL2 PE=1 SV=1;sp|Q6YN16-2|HSDL2_HUMAN Isoform 2 of Hydroxysteroid dehydrogenase-like protein 2 OS=Homo sapiens OX=9606 GN=HSDL2	Hydroxysteroid dehydrogenase-like protein 2	HSDL2	1.3128	1.36864	0.73065	0.74159	1.22122	0.81885	1.69	1.55328	0.6438	0.63683	0.718288	1.3922	2	5	5	5	4	5	4	3	2	3	2	2	4	5	4	3	2	3	2	2	4	5	4	3	2	3	2	2	17.7	17.7	17.7	45.394	418
Q09666;E9PJZ0;E9PKR9;E9PJC6;E9PLK4;Q09666-2;E9PQE3	Q09666	sp|Q09666|AHNK_HUMAN Neuroblast differentiation-associated protein AHNAK OS=Homo sapiens OX=9606 GN=AHNAK PE=1 SV=2	Neuroblast differentiation-associated protein AHNAK	AHNAK	1.2859	1.36848	0.73074	0.96952	1.14858	0.87064	1.3621	1.12927	0.88553	1.0818	1.21893	0.82039	7	78	78	78	60	63	63	57	35	37	41	30	60	63	63	57	35	37	41	30	60	63	63	57	35	37	41	30	33.3	33.3	33.3	629.09	5890
Q96HS1;Q96HS1-2;F5GXG4	Q96HS1;Q96HS1-2	sp|Q96HS1|PGAM5_HUMAN Serine/threonine-protein phosphatase PGAM5, mitochondrial OS=Homo sapiens OX=9606 GN=PGAM5 PE=1 SV=2;sp|Q96HS1-2|PGAM5_HUMAN Isoform 2 of Serine/threonine-protein phosphatase PGAM5, mitochondrial OS=Homo sapiens OX=9606 GN=PGAM5	Serine/threonine-protein phosphatase PGAM5, mitochondrial	PGAM5	1.2632	1.36836	0.7308	0.92295	1.24468	0.80342	1.3995	1.65106	0.60567	0.98815	1.18016	0.84734	3	7	7	7	7	6	5	7	4	4	5	3	7	6	5	7	4	4	5	3	7	6	5	7	4	4	5	3	21.1	21.1	21.1	32.004	289
J3QRS3;P19105;O14950;J3KTJ1;P24844	J3QRS3;P19105;O14950	tr|J3QRS3|J3QRS3_HUMAN Myosin regulatory light chain 12A OS=Homo sapiens OX=9606 GN=MYL12A PE=1 SV=1;sp|P19105|ML12A_HUMAN Myosin regulatory light chain 12A OS=Homo sapiens OX=9606 GN=MYL12A PE=1 SV=2;sp|O14950|ML12B_HUMAN Myosin regulatory light chain 12B	Myosin regulatory light chain 12A;Myosin regulatory light chain 12B	MYL12A;MYL12B	1.6063	1.36467	0.73278	0.98845	NaN	NaN	NaN	NaN	NaN	NaN	NaN	NaN	5	3	3	2	3	1	1	2	0	0	0	0	3	1	1	2	0	0	0	0	2	1	1	1	0	0	0	0	22	22	11.9	20.457	177
G3V4C1;P07910-2;B2R5W2;B4DY08;G3V4W0;P07910;G3V2Q1;P07910-4;G3V576;P07910-3;G3V2D6;G3V5V7;G3V575;G3V555;G3V251;G3V3K6;G3V5X6;B7ZW38;P0DMR1;B2RXH8;A0A0G2JNQ3;A0A0G2JPF8;O60812;B4DSU6;G3V4M8;G3V2H6	G3V4C1;P07910-2;B2R5W2;B4DY08;G3V4W0;P07910;G3V2Q1;P07910-4;G3V576;P07910-3;G3V2D6;G3V5V7;G3V575;G3V555	tr|G3V4C1|G3V4C1_HUMAN Heterogeneous nuclear ribonucleoproteins C1/C2 OS=Homo sapiens OX=9606 GN=HNRNPC PE=1 SV=1;sp|P07910-2|HNRPC_HUMAN Isoform C1 of Heterogeneous nuclear ribonucleoproteins C1/C2 OS=Homo sapiens OX=9606 GN=HNRNPC;tr|B2R5W2|B2R5W2_HUMAN	Heterogeneous nuclear ribonucleoproteins C1/C2	HNRNPC	1.4133	1.36227	0.73407	1.4088	1.49272	0.66992	1.3683	1.33262	0.7504	0.97018	1.18234	0.84578	26	16	16	16	14	13	14	13	5	8	7	6	14	13	14	13	5	8	7	6	14	13	14	13	5	8	7	6	46.6	46.6	46.6	32.238	292
A0A140T936;P26640;A0A140T904;A2ABF4;A0A0G2JJT9;A0A140T954;P26640-2	A0A140T936;P26640	tr|A0A140T936|A0A140T936_HUMAN Valyl-tRNA synthetase (Fragment) OS=Homo sapiens OX=9606 GN=VARS1 PE=1 SV=1;sp|P26640|SYVC_HUMAN Valine--tRNA ligase OS=Homo sapiens OX=9606 GN=VARS1 PE=1 SV=4	Valine--tRNA ligase	VARS	1.4553	1.36182	0.73431	1.1991	NaN	NaN	NaN	NaN	NaN	NaN	NaN	NaN	7	4	4	4	1	1	3	4	0	0	0	0	1	1	3	4	0	0	0	0	1	1	3	4	0	0	0	0	4.1	4.1	4.1	131.83	1183
H0YDJ4;H9KV85;C9J066;Q8N4C6-11;Q8N4C6-4;Q8N4C6-9;Q8N4C6-2;Q8N4C6;Q8N4C6-5;Q8N4C6-10;Q8N4C6-7;E9PN67;Q8N4C6-6	H0YDJ4;H9KV85;C9J066;Q8N4C6-11;Q8N4C6-4;Q8N4C6-9;Q8N4C6-2;Q8N4C6;Q8N4C6-5;Q8N4C6-10;Q8N4C6-7;E9PN67;Q8N4C6-6	tr|H0YDJ4|H0YDJ4_HUMAN Ninein (Fragment) OS=Homo sapiens OX=9606 GN=NIN PE=1 SV=1;tr|H9KV85|H9KV85_HUMAN Ninein (Fragment) OS=Homo sapiens OX=9606 GN=NIN PE=1 SV=1;tr|C9J066|C9J066_HUMAN Ninein OS=Homo sapiens OX=9606 GN=NIN PE=1 SV=1;sp|Q8N4C6-11|NIN_HUMA	Ninein	NIN	1.3351	1.35007	0.7407	0.582	3.12666	0.31983	2.0419	1.90832	0.52402	0.52905	0.930146	1.0751	13	2	1	1	1	1	1	1	2	2	2	1	1	1	1	1	1	1	1	1	1	1	1	1	1	1	1	1	1.6	1	1	179.44	1537
I3L1Q2;Q8WUZ0;Q8WUZ0-2;F8WE18;F8WDZ4;I3L4D5;F2Z3H6;Q9BQE9-4;Q9BQE9-3;Q9BQE9;Q4VC05;Q4VC05-2	I3L1Q2;Q8WUZ0;Q8WUZ0-2;F8WE18;F8WDZ4;I3L4D5;F2Z3H6;Q9BQE9-4;Q9BQE9-3;Q9BQE9;Q4VC05;Q4VC05-2	tr|I3L1Q2|I3L1Q2_HUMAN B-cell CLL/lymphoma 7 protein family member C (Fragment) OS=Homo sapiens OX=9606 GN=BCL7C PE=1 SV=1;sp|Q8WUZ0|BCL7C_HUMAN B-cell CLL/lymphoma 7 protein family member C OS=Homo sapiens OX=9606 GN=BCL7C PE=1 SV=3;sp|Q8WUZ0-2|BCL7C_HUMA	B-cell CLL/lymphoma 7 protein family member C;B-cell CLL/lymphoma 7 protein family member B;B-cell CLL/lymphoma 7 protein family member A	BCL7C;BCL7B;BCL7A	1.5679	1.34905	0.74126	1.0315	0.621002	1.6103	NaN	NaN	NaN	NaN	NaN	NaN	12	2	2	2	2	2	1	2	0	0	0	0	2	2	1	2	0	0	0	0	2	2	1	2	0	0	0	0	7.5	7.5	7.5	32.725	293
J3QSH4;Q14119;J9JIC7;I3L2Z5;A0A087WWR2;P56270-3;P56270;P56270-2;Q9HBE1-4;Q9HBE1-2;Q9HBE1-3;Q9HBE1	J3QSH4;Q14119;J9JIC7	tr|J3QSH4|J3QSH4_HUMAN Vascular endothelial zinc finger 1 OS=Homo sapiens OX=9606 GN=VEZF1 PE=1 SV=1;sp|Q14119|VEZF1_HUMAN Vascular endothelial zinc finger 1 OS=Homo sapiens OX=9606 GN=VEZF1 PE=1 SV=2;tr|J9JIC7|J9JIC7_HUMAN Vascular endothelial zinc finger	Vascular endothelial zinc finger 1	VEZF1	1.079	1.34749	0.74212	1.9792	2.53479	0.39451	1.1472	1.13728	0.87929	1.3814	1.49766	0.66771	12	6	6	6	3	4	4	4	4	5	5	4	3	4	4	4	4	5	5	4	3	4	4	4	4	5	5	4	19.7	19.7	19.7	55.793	512
Q15084-3;Q15084;Q15084-4;Q15084-5;Q15084-2	Q15084-3;Q15084;Q15084-4;Q15084-5;Q15084-2	sp|Q15084-3|PDIA6_HUMAN Isoform 3 of Protein disulfide-isomerase A6 OS=Homo sapiens OX=9606 GN=PDIA6;sp|Q15084|PDIA6_HUMAN Protein disulfide-isomerase A6 OS=Homo sapiens OX=9606 GN=PDIA6 PE=1 SV=1;sp|Q15084-4|PDIA6_HUMAN Isoform 4 of Protein disulfide-isom	Protein disulfide-isomerase A6	PDIA6	2.6994	1.34702	0.74238	NaN	2.00032	0.49992	1.6437	1.94424	0.51434	0.64731	0.895656	1.1165	5	4	4	4	2	2	0	2	2	2	1	1	2	2	0	2	2	2	1	1	2	2	0	2	2	2	1	1	12.4	12.4	12.4	47.837	437
A0A0C4DGA2;O75521-2;O75521;F1LLU7;F8WAW4;C9JB63;F8W6J1	A0A0C4DGA2;O75521-2;O75521;F1LLU7;F8WAW4;C9JB63	tr|A0A0C4DGA2|A0A0C4DGA2_HUMAN Enoyl-CoA delta isomerase 2, mitochondrial OS=Homo sapiens OX=9606 GN=ECI2 PE=1 SV=1;sp|O75521-2|ECI2_HUMAN Isoform 2 of Enoyl-CoA delta isomerase 2 OS=Homo sapiens OX=9606 GN=ECI2;sp|O75521|ECI2_HUMAN Enoyl-CoA delta isomera	Enoyl-CoA delta isomerase 2, mitochondrial	ECI2	1.0784	1.34633	0.74276	0.68682	0.879353	1.1372	0.88105	0.980488	1.0199	0.53253	0.609682	1.6402	7	7	7	7	4	4	5	4	3	6	4	4	4	4	5	4	3	6	4	4	4	4	5	4	3	6	4	4	26.6	26.6	26.6	40.183	364
Q15648-3;Q15648	Q15648-3;Q15648	sp|Q15648-3|MED1_HUMAN Isoform 2 of Mediator of RNA polymerase II transcription subunit 1 OS=Homo sapiens OX=9606 GN=MED1;sp|Q15648|MED1_HUMAN Mediator of RNA polymerase II transcription subunit 1 OS=Homo sapiens OX=9606 GN=MED1 PE=1 SV=4	Mediator of RNA polymerase II transcription subunit 1	MED1	1.3245	1.34407	0.74401	0.6049	1.69319	0.5906	NaN	1.4042	0.71215	NaN	NaN	NaN	2	2	2	2	1	1	1	1	0	1	0	0	1	1	1	1	0	1	0	0	1	1	1	1	0	1	0	0	5.9	5.9	5.9	61.562	556
Q8NHV4;Q8NHV4-3;Q8NHV4-2;G3V4I9;G3V2M9;G3V4L2;G3V2V3	Q8NHV4;Q8NHV4-3;Q8NHV4-2	sp|Q8NHV4|NEDD1_HUMAN Protein NEDD1 OS=Homo sapiens OX=9606 GN=NEDD1 PE=1 SV=1;sp|Q8NHV4-3|NEDD1_HUMAN Isoform 3 of Protein NEDD1 OS=Homo sapiens OX=9606 GN=NEDD1;sp|Q8NHV4-2|NEDD1_HUMAN Isoform 2 of Protein NEDD1 OS=Homo sapiens OX=9606 GN=NEDD1	Protein NEDD1	NEDD1	1.2495	1.33849	0.74711	1.7489	1.41217	0.70813	1.0974	0.985513	1.0147	0.91677	0.924727	1.0814	7	7	7	7	3	3	5	3	2	1	1	1	3	3	5	3	2	1	1	1	3	3	5	3	2	1	1	1	18.3	18.3	18.3	71.965	660
Q12906-7;Q12906;Q12906-6;Q12906-4;Q12906-3;Q12906-2;Q12906-5;K7EKJ9;K7EQR9;K7ER69;K7EKY0;K7EJ09;K7ERM6;K7ENK6;K7EM82;Q96SI9-2;Q96SI9;K7ELV3;K7EPG3	Q12906-7;Q12906;Q12906-6;Q12906-4;Q12906-3;Q12906-2;Q12906-5	sp|Q12906-7|ILF3_HUMAN Isoform 7 of Interleukin enhancer-binding factor 3 OS=Homo sapiens OX=9606 GN=ILF3;sp|Q12906|ILF3_HUMAN Interleukin enhancer-binding factor 3 OS=Homo sapiens OX=9606 GN=ILF3 PE=1 SV=3;sp|Q12906-6|ILF3_HUMAN Isoform 6 of Interleukin e	Interleukin enhancer-binding factor 3	ILF3	1.3646	1.3379	0.74744	0.97168	1.44053	0.69419	1.3731	1.34878	0.74141	1.1359	1.23553	0.80937	19	20	20	20	14	13	15	13	5	7	9	5	14	13	15	13	5	7	9	5	14	13	15	13	5	7	9	5	34.6	34.6	34.6	95.807	898
P62140;C9J9S3;C9JP48	P62140;C9J9S3;C9JP48	sp|P62140|PP1B_HUMAN Serine/threonine-protein phosphatase PP1-beta catalytic subunit OS=Homo sapiens OX=9606 GN=PPP1CB PE=1 SV=3;tr|C9J9S3|C9J9S3_HUMAN Serine/threonine-protein phosphatase (Fragment) OS=Homo sapiens OX=9606 GN=PPP1CB PE=1 SV=1;tr|C9JP48|C9	Serine/threonine-protein phosphatase PP1-beta catalytic subunit;Serine/threonine-protein phosphatase	PPP1CB	1.5153	NaN	NaN	NaN	NaN	NaN	NaN	0.681896	1.4665	1.0089	1.1525	0.86768	3	7	2	2	6	6	4	6	3	5	4	4	2	1	0	2	1	2	1	1	2	1	0	2	1	2	1	1	20.5	7	7	37.186	327
J3KT10;Q9BW27-3;Q9BW27;J3QL54;Q9BW27-2;F5H0W7;J3QLD4;J3QLH0;J3QLV0;J3QS63;J3KS87;J3KTC7;J3QL91;J3KSH3;J3KRC0	J3KT10;Q9BW27-3;Q9BW27;J3QL54;Q9BW27-2;F5H0W7;J3QLD4;J3QLH0	tr|J3KT10|J3KT10_HUMAN Nuclear pore complex protein Nup85 OS=Homo sapiens OX=9606 GN=NUP85 PE=1 SV=1;sp|Q9BW27-3|NUP85_HUMAN Isoform 3 of Nuclear pore complex protein Nup85 OS=Homo sapiens OX=9606 GN=NUP85;sp|Q9BW27|NUP85_HUMAN Nuclear pore complex protein	Nuclear pore complex protein Nup85	NUP85	1.5146	NaN	NaN	NaN	NaN	NaN	NaN	0.876962	1.1403	0.80721	NaN	NaN	15	6	6	6	2	1	1	2	0	3	1	0	2	1	1	2	0	3	1	0	2	1	1	2	0	3	1	0	14.9	14.9	14.9	70.177	611
A0A140TA73;Q13425-2;Q13425	A0A140TA73;Q13425-2;Q13425	tr|A0A140TA73|A0A140TA73_HUMAN Beta-2-syntrophin (Fragment) OS=Homo sapiens OX=9606 GN=SNTB2 PE=1 SV=1;sp|Q13425-2|SNTB2_HUMAN Isoform 2 of Beta-2-syntrophin OS=Homo sapiens OX=9606 GN=SNTB2;sp|Q13425|SNTB2_HUMAN Beta-2-syntrophin OS=Homo sapiens OX=9606 G	Beta-2-syntrophin	SNTB2	1.3077	1.33717	0.74785	0.68616	NaN	NaN	NaN	1.40681	0.71083	0.92353	1.18051	0.84709	3	1	1	1	1	1	1	0	0	1	1	1	1	1	1	0	0	1	1	1	1	1	1	0	0	1	1	1	4.7	4.7	4.7	19.422	193
P08238;P07900;P07900-2;Q14568;Q58FF8;Q58FF7;F8W026;G3V2J8;Q96GW1;A0A1W2PRR1;Q58FG1;Q58FF6;P14625	P08238;P07900;P07900-2	sp|P08238|HS90B_HUMAN Heat shock protein HSP 90-beta OS=Homo sapiens OX=9606 GN=HSP90AB1 PE=1 SV=4;sp|P07900|HS90A_HUMAN Heat shock protein HSP 90-alpha OS=Homo sapiens OX=9606 GN=HSP90AA1 PE=1 SV=5;sp|P07900-2|HS90A_HUMAN Isoform 2 of Heat shock protein H	Heat shock protein HSP 90-beta;Heat shock protein HSP 90-alpha	HSP90AB1;HSP90AA1	1.245	1.33576	0.74864	0.72862	4.71298	0.21218	1.4053	1.87765	0.53258	0.83972	1.62565	0.61514	13	9	9	9	6	5	8	6	2	3	2	1	6	5	8	6	2	3	2	1	6	5	8	6	2	3	2	1	14.5	14.5	14.5	83.263	724
Q16778;P33778;P23527;P06899;Q8N257;Q6DRA6;Q6DN03	Q16778;P33778;P23527;P06899;Q8N257	sp|Q16778|H2B2E_HUMAN Histone H2B type 2-E OS=Homo sapiens OX=9606 GN=H2BC21 PE=1 SV=3;sp|P33778|H2B1B_HUMAN Histone H2B type 1-B OS=Homo sapiens OX=9606 GN=H2BC3 PE=1 SV=2;sp|P23527|H2B1O_HUMAN Histone H2B type 1-O OS=Homo sapiens OX=9606 GN=H2BC17 PE=1 S	Histone H2B type 2-E;Histone H2B type 1-B;Histone H2B type 1-O;Histone H2B type 1-J;Histone H2B type 3-B	HIST2H2BE;HIST1H2BB;HIST1H2BO;HIST1H2BJ;HIST3H2BB	2.2382	1.33461	0.74928	1.0772	NaN	NaN	NaN	NaN	NaN	NaN	NaN	NaN	7	8	1	1	7	7	8	7	4	5	5	3	1	1	1	0	0	0	0	0	1	1	1	0	0	0	0	0	57.1	7.1	7.1	13.92	126
O60306;H0YH15	O60306;H0YH15	sp|O60306|AQR_HUMAN RNA helicase aquarius OS=Homo sapiens OX=9606 GN=AQR PE=1 SV=4;tr|H0YH15|H0YH15_HUMAN Aquarius homolog (Mouse), isoform CRA_a OS=Homo sapiens OX=9606 GN=AQR PE=1 SV=1	Intron-binding protein aquarius	AQR	1.566	1.33314	0.75011	0.81678	0.776518	1.2878	1.1762	1.24667	0.80214	NaN	0.940115	1.0637	2	4	4	4	3	2	3	3	1	1	0	1	3	2	3	3	1	1	0	1	3	2	3	3	1	1	0	1	3.7	3.7	3.7	171.29	1485
Q9UBI6	Q9UBI6	sp|Q9UBI6|GBG12_HUMAN Guanine nucleotide-binding protein G(I)/G(S)/G(O) subunit gamma-12 OS=Homo sapiens OX=9606 GN=GNG12 PE=1 SV=3	Guanine nucleotide-binding protein G(I)/G(S)/G(O) subunit gamma-12	GNG12	1.2824	1.33308	0.75014	0.86005	1.27194	0.7862	2.2023	1.32903	0.75243	NaN	NaN	NaN	1	2	2	2	2	2	2	2	1	2	0	0	2	2	2	2	1	2	0	0	2	2	2	2	1	2	0	0	37.5	37.5	37.5	8.0061	72
P83111;P83111-2;H0YNN5	P83111;P83111-2	sp|P83111|LACTB_HUMAN Serine beta-lactamase-like protein LACTB, mitochondrial OS=Homo sapiens OX=9606 GN=LACTB PE=1 SV=2;sp|P83111-2|LACTB_HUMAN Isoform 2 of Serine beta-lactamase-like protein LACTB, mitochondrial OS=Homo sapiens OX=9606 GN=LACTB	Serine beta-lactamase-like protein LACTB, mitochondrial	LACTB	1.804	1.33303	0.75017	0.78715	1.91377	0.52253	NaN	NaN	NaN	1.4872	NaN	NaN	3	7	7	7	3	1	7	2	0	0	2	0	3	1	7	2	0	0	2	0	3	1	7	2	0	0	2	0	23.2	23.2	23.2	60.693	547
O75569-3;O75569-2;O75569	O75569-3;O75569-2;O75569	sp|O75569-3|PRKRA_HUMAN Isoform 3 of Interferon-inducible double-stranded RNA-dependent protein kinase activator A OS=Homo sapiens OX=9606 GN=PRKRA;sp|O75569-2|PRKRA_HUMAN Isoform 2 of Interferon-inducible double-stranded RNA-dependent protein kinase activ	Interferon-inducible double-stranded RNA-dependent protein kinase activator A	PRKRA	1.3732	1.33104	0.75129	1.2892	1.25271	0.79827	NaN	NaN	NaN	NaN	NaN	NaN	3	1	1	1	1	1	1	1	0	0	0	0	1	1	1	1	0	0	0	0	1	1	1	1	0	0	0	0	6.6	6.6	6.6	31.635	288
P02545;P02545-6;P02545-3;P02545-2;Q3BDU5;P02545-5;P02545-4;Q5TCI8;H0YAB0;A0A0C4DGC5	P02545;P02545-6;P02545-3;P02545-2;Q3BDU5;P02545-5;P02545-4;Q5TCI8	sp|P02545|LMNA_HUMAN Prelamin-A/C OS=Homo sapiens OX=9606 GN=LMNA PE=1 SV=1;sp|P02545-6|LMNA_HUMAN Isoform 6 of Prelamin-A/C OS=Homo sapiens OX=9606 GN=LMNA;sp|P02545-3|LMNA_HUMAN Isoform ADelta10 of Prelamin-A/C OS=Homo sapiens OX=9606 GN=LMNA;sp|P02545-2	Prelamin-A/C;Lamin-A/C	LMNA	1.3399	1.33071	0.75148	1.1165	1.13282	0.88275	1.2053	1.12624	0.88791	0.85749	1.03229	0.96872	10	44	44	42	39	33	36	36	23	32	32	27	39	33	36	36	23	32	32	27	37	33	36	34	23	32	32	27	69	69	67.6	74.139	664
D6RG13;D6RAT0;P61247;D6RB09;D6R9B6;E9PFI5;H0Y9Y4;D6RAS7;H0Y8L7;D6RED7;D6RGE0;D6RI02	D6RG13;D6RAT0;P61247;D6RB09;D6R9B6;E9PFI5;H0Y9Y4;D6RAS7;H0Y8L7	tr|D6RG13|D6RG13_HUMAN 40S ribosomal protein S3a (Fragment) OS=Homo sapiens OX=9606 GN=RPS3A PE=1 SV=1;tr|D6RAT0|D6RAT0_HUMAN 40S ribosomal protein S3a OS=Homo sapiens OX=9606 GN=RPS3A PE=1 SV=1;sp|P61247|RS3A_HUMAN 40S ribosomal protein S3a OS=Homo sapien	40S ribosomal protein S3a	RPS3A	1.4316	1.32226	0.75628	1.1923	1.02477	0.97583	1.2958	1.61121	0.62065	1.0931	0.915164	1.0927	12	8	8	8	5	5	5	6	4	5	6	5	5	5	5	6	4	5	6	5	5	5	5	6	4	5	6	5	35	35	35	25.608	223
E9PF19;Q9Y4P3;Q96E41	E9PF19;Q9Y4P3;Q96E41	tr|E9PF19|E9PF19_HUMAN Transducin beta-like protein 2 OS=Homo sapiens OX=9606 GN=TBL2 PE=1 SV=1;sp|Q9Y4P3|TBL2_HUMAN Transducin beta-like protein 2 OS=Homo sapiens OX=9606 GN=TBL2 PE=1 SV=1;tr|Q96E41|Q96E41_HUMAN TBL2 protein OS=Homo sapiens OX=9606 GN=TBL	Transducin beta-like protein 2	TBL2	1.4455	1.32128	0.75684	1.1918	1.05674	0.94631	NaN	NaN	NaN	NaN	NaN	NaN	3	3	3	3	2	2	2	2	0	0	0	0	2	2	2	2	0	0	0	0	2	2	2	2	0	0	0	0	12.9	12.9	12.9	45.935	411
Q9Y5Q8-2;Q9Y5Q8;Q9Y5Q8-3;Q5T7U1;Q5T7U0;Q5T7U4;H7BY84;H0Y5D2	Q9Y5Q8-2;Q9Y5Q8;Q9Y5Q8-3;Q5T7U1;Q5T7U0;Q5T7U4;H7BY84	sp|Q9Y5Q8-2|TF3C5_HUMAN Isoform 2 of General transcription factor 3C polypeptide 5 OS=Homo sapiens OX=9606 GN=GTF3C5;sp|Q9Y5Q8|TF3C5_HUMAN General transcription factor 3C polypeptide 5 OS=Homo sapiens OX=9606 GN=GTF3C5 PE=1 SV=2;sp|Q9Y5Q8-3|TF3C5_HUMAN Iso	General transcription factor 3C polypeptide 5	GTF3C5	1.122	1.32076	0.75714	1.2686	1.71633	0.58264	1.4369	1.21477	0.8232	1.2138	1.36201	0.73421	8	6	6	6	4	5	5	2	1	2	3	2	4	5	5	2	1	2	3	2	4	5	5	2	1	2	3	2	14.5	14.5	14.5	58.266	509
A0A494C1K3;P78347-2;P78347-4;P78347-3;P78347;A0A494C0Q7;P78347-5	A0A494C1K3;P78347-2;P78347-4;P78347-3;P78347;A0A494C0Q7;P78347-5	tr|A0A494C1K3|A0A494C1K3_HUMAN General transcription factor II-I OS=Homo sapiens OX=9606 GN=GTF2I PE=1 SV=1;sp|P78347-2|GTF2I_HUMAN Isoform 2 of General transcription factor II-I OS=Homo sapiens OX=9606 GN=GTF2I;sp|P78347-4|GTF2I_HUMAN Isoform 4 of General	General transcription factor II-I	GTF2I	0.90128	1.32032	0.75739	0.78794	NaN	NaN	1.1993	NaN	NaN	0.99201	NaN	NaN	7	2	2	2	2	2	1	1	1	0	1	0	2	2	1	1	1	0	1	0	2	2	1	1	1	0	1	0	3.2	3.2	3.2	131.05	1159
P19525;P19525-2;F8WBH4;C9JZT2	P19525;P19525-2	sp|P19525|E2AK2_HUMAN Interferon-induced, double-stranded RNA-activated protein kinase OS=Homo sapiens OX=9606 GN=EIF2AK2 PE=1 SV=2;sp|P19525-2|E2AK2_HUMAN Isoform 2 of Interferon-induced, double-stranded RNA-activated protein kinase OS=Homo sapiens OX=960	Interferon-induced, double-stranded RNA-activated protein kinase	EIF2AK2	1.5682	1.31846	0.75846	1.6204	1.59847	0.6256	1.613	1.28353	0.7791	1.1221	1.54959	0.64533	4	8	8	8	5	5	6	7	5	6	6	7	5	5	6	7	5	6	6	7	5	5	6	7	5	6	6	7	16.5	16.5	16.5	62.094	551
J3QK89;Q8IWX8	J3QK89;Q8IWX8	tr|J3QK89|J3QK89_HUMAN Calcium homeostasis endoplasmic reticulum protein OS=Homo sapiens OX=9606 GN=CHERP PE=1 SV=1;sp|Q8IWX8|CHERP_HUMAN Calcium homeostasis endoplasmic reticulum protein OS=Homo sapiens OX=9606 GN=CHERP PE=1 SV=3	Calcium homeostasis endoplasmic reticulum protein	CHERP	1.4671	NaN	NaN	0.81432	19.1604	0.052191	1.1148	NaN	NaN	1.1588	1.07446	0.9307	2	4	4	4	2	0	4	2	2	0	2	2	2	0	4	2	2	0	2	2	2	0	4	2	2	0	2	2	5.4	5.4	5.4	104.93	927
Q9Y277;Q9Y277-2;E5RK27;E5RFP6;E5RJN6;E5RHZ6	Q9Y277;Q9Y277-2	sp|Q9Y277|VDAC3_HUMAN Voltage-dependent anion-selective channel protein 3 OS=Homo sapiens OX=9606 GN=VDAC3 PE=1 SV=1;sp|Q9Y277-2|VDAC3_HUMAN Isoform 2 of Voltage-dependent anion-selective channel protein 3 OS=Homo sapiens OX=9606 GN=VDAC3	Voltage-dependent anion-selective channel protein 3	VDAC3	1.46	NaN	NaN	NaN	3.91252	0.25559	1.5083	1.16112	0.86124	0.86497	0.751823	1.3301	6	4	4	4	1	1	1	3	1	1	1	2	1	1	1	3	1	1	1	2	1	1	1	3	1	1	1	2	23.7	23.7	23.7	30.658	283
E7EPF2;C9J9B2;E7ETU5;F6Y5H0;C9JIJ9;A0A1B0GUW5;P29558-2;P29558;Q6XE24-3;Q6XE24-4;Q6XE24-5;Q6XE24-2;Q6XE24	E7EPF2;C9J9B2;E7ETU5;F6Y5H0;C9JIJ9;A0A1B0GUW5;P29558-2;P29558;Q6XE24-3;Q6XE24-4;Q6XE24-5;Q6XE24-2;Q6XE24	tr|E7EPF2|E7EPF2_HUMAN RNA-binding motif, single-stranded-interacting protein 1 (Fragment) OS=Homo sapiens OX=9606 GN=RBMS1 PE=1 SV=8;tr|C9J9B2|C9J9B2_HUMAN RNA-binding motif, single-stranded-interacting protein 3 OS=Homo sapiens OX=9606 GN=RBMS3 PE=1 SV=1	RNA-binding motif, single-stranded-interacting protein 1;RNA-binding motif, single-stranded-interacting protein 3	RBMS1;RBMS3	1.4571	NaN	NaN	1.0971	1.03079	0.97013	NaN	NaN	NaN	NaN	NaN	NaN	13	1	1	1	1	1	1	1	0	0	0	0	1	1	1	1	0	0	0	0	1	1	1	1	0	0	0	0	11.8	11.8	11.8	13.713	127
P46734-2;P46734;P46734-3;E9PRZ0;J3QR49;P52564-2;P52564;K7ELM6;K7EIW3;J3KRV4	P46734-2;P46734;P46734-3;E9PRZ0;J3QR49	sp|P46734-2|MP2K3_HUMAN Isoform 1 of Dual specificity mitogen-activated protein kinase kinase 3 OS=Homo sapiens OX=9606 GN=MAP2K3;sp|P46734|MP2K3_HUMAN Dual specificity mitogen-activated protein kinase kinase 3 OS=Homo sapiens OX=9606 GN=MAP2K3 PE=1 SV=2;s	Dual specificity mitogen-activated protein kinase kinase 3	MAP2K3	1.1755	1.3181	0.75867	0.89836	0.979816	1.0206	NaN	NaN	NaN	NaN	NaN	NaN	10	7	7	7	4	3	5	6	0	0	0	0	4	3	5	6	0	0	0	0	4	3	5	6	0	0	0	0	26.7	26.7	26.7	36.172	318
Q9C0D5-2;Q9C0D5	Q9C0D5-2;Q9C0D5	sp|Q9C0D5-2|TANC1_HUMAN Isoform 2 of Protein TANC1 OS=Homo sapiens OX=9606 GN=TANC1;sp|Q9C0D5|TANC1_HUMAN Protein TANC1 OS=Homo sapiens OX=9606 GN=TANC1 PE=1 SV=3	Protein TANC1	TANC1	1.4558	NaN	NaN	NaN	NaN	NaN	1.0296	0.447367	2.2353	0.83028	NaN	NaN	2	2	2	2	1	0	0	0	1	1	1	0	1	0	0	0	1	1	1	0	1	0	0	0	1	1	1	0	1.5	1.5	1.5	191.43	1755
P04899;P04899-4;P04899-2;P04899-5;P04899-6;P04899-3;P63096;P63096-2;P09471-2;A0A3B3ITM0;P11488;P09471;P19087;A8MTJ3;A0A1W2PP38;A2A2R6;H3BTM2;A0A3B3IUA8;A0A1W2PS82;A0A087WTB6;A0A1W2PRJ7;Q5JWD1;A0A1W2PQK2;H0Y7E8;A0A087WZE5;P38405-3;A0A1W2PRE1	P04899;P04899-4;P04899-2;P04899-5;P04899-6;P04899-3;P63096	sp|P04899|GNAI2_HUMAN Guanine nucleotide-binding protein G(i) subunit alpha-2 OS=Homo sapiens OX=9606 GN=GNAI2 PE=1 SV=3;sp|P04899-4|GNAI2_HUMAN Isoform sGi2 of Guanine nucleotide-binding protein G(i) subunit alpha-2 OS=Homo sapiens OX=9606 GN=GNAI2;sp|P04	Guanine nucleotide-binding protein G(i) subunit alpha-2;Guanine nucleotide-binding protein G(i) subunit alpha-1	GNAI2;GNAI1	1.1638	1.31627	0.75972	0.96013	1.60465	0.62319	1.0064	0.997606	1.0024	0.90255	1.06856	0.93584	27	9	8	5	7	8	8	7	4	5	5	4	6	7	7	6	3	4	4	3	3	4	5	3	2	2	3	3	34.1	31	21.1	40.45	355
Q9H2P0;A0A669KBJ7;A0A2R8Y6X0	Q9H2P0;A0A669KBJ7;A0A2R8Y6X0	sp|Q9H2P0|ADNP_HUMAN Activity-dependent neuroprotector homeobox protein OS=Homo sapiens OX=9606 GN=ADNP PE=1 SV=1;tr|A0A669KBJ7|A0A669KBJ7_HUMAN Activity-dependent neuroprotector homeobox protein OS=Homo sapiens OX=9606 GN=ADNP PE=1 SV=1;tr|A0A2R8Y6X0|A0A2	Activity-dependent neuroprotector homeobox protein	ADNP	1.2817	1.31548	0.76018	0.66654	0.989707	1.0104	13.73	NaN	NaN	NaN	NaN	NaN	3	5	5	5	1	3	3	2	1	0	0	0	1	3	3	2	1	0	0	0	1	3	3	2	1	0	0	0	6.1	6.1	6.1	123.56	1102
Q00325-2;Q00325;F8VVM2;F8VZL5;F8VWR4;F8VWQ0	Q00325-2;Q00325;F8VVM2	sp|Q00325-2|MPCP_HUMAN Isoform B of Phosphate carrier protein, mitochondrial OS=Homo sapiens OX=9606 GN=SLC25A3;sp|Q00325|MPCP_HUMAN Phosphate carrier protein, mitochondrial OS=Homo sapiens OX=9606 GN=SLC25A3 PE=1 SV=2;tr|F8VVM2|F8VVM2_HUMAN Phosphate carr	Phosphate carrier protein, mitochondrial	SLC25A3	1.4438	1.31499	0.76046	1.9353	1.94182	0.51498	1.4022	1.44267	0.69316	1.0372	1.25518	0.7967	6	9	9	9	9	9	9	7	6	7	6	5	9	9	9	7	6	7	6	5	9	9	9	7	6	7	6	5	23.8	23.8	23.8	39.958	361
P62263;A0A2R8Y811;E5RH77	P62263;A0A2R8Y811;E5RH77	sp|P62263|RS14_HUMAN 40S ribosomal protein S14 OS=Homo sapiens OX=9606 GN=RPS14 PE=1 SV=3;tr|A0A2R8Y811|A0A2R8Y811_HUMAN 40S ribosomal protein S14 (Fragment) OS=Homo sapiens OX=9606 GN=RPS14 PE=1 SV=1;tr|E5RH77|E5RH77_HUMAN 40S ribosomal protein S14 OS=Hom	40S ribosomal protein S14	RPS14	1.2887	1.31423	0.7609	1.2774	0.66507	1.5036	1.2714	1.70509	0.58648	0.88499	0.937383	1.0668	3	8	8	8	6	7	5	5	5	6	6	4	6	7	5	5	5	6	6	4	6	7	5	5	5	6	6	4	39.7	39.7	39.7	16.273	151
Q03252	Q03252	sp|Q03252|LMNB2_HUMAN Lamin-B2 OS=Homo sapiens OX=9606 GN=LMNB2 PE=1 SV=4	Lamin-B2	LMNB2	1.7249	1.31265	0.76182	0.7232	0.343418	2.9119	NaN	NaN	NaN	0.5468	NaN	NaN	1	6	4	4	5	3	2	4	0	0	1	0	3	3	2	2	0	0	1	0	3	3	2	2	0	0	1	0	8.2	6.8	6.8	69.948	620
A0A0B4J1Z1;C9JAB2;Q16629-3;Q16629-2;Q16629-4;Q16629	A0A0B4J1Z1;C9JAB2;Q16629-3;Q16629-2;Q16629-4;Q16629	tr|A0A0B4J1Z1|A0A0B4J1Z1_HUMAN Serine/arginine-rich-splicing factor 7 OS=Homo sapiens OX=9606 GN=SRSF7 PE=1 SV=1;tr|C9JAB2|C9JAB2_HUMAN Serine/arginine-rich-splicing factor 7 OS=Homo sapiens OX=9606 GN=SRSF7 PE=1 SV=1;sp|Q16629-3|SRSF7_HUMAN Isoform 3 of S	Serine/arginine-rich splicing factor 7	SRSF7	1.6664	1.3118	0.76231	1.0059	1.31199	0.7622	NaN	NaN	NaN	NaN	NaN	NaN	6	4	3	3	4	4	4	4	1	2	1	1	3	3	3	3	0	1	0	0	3	3	3	3	0	1	0	0	30.7	30.7	30.7	15.763	137
Q6ZUT6-2;Q6ZUT6-4;Q6ZUT6;H0YK65	Q6ZUT6-2;Q6ZUT6-4;Q6ZUT6	sp|Q6ZUT6-2|CCD9B_HUMAN Isoform 2 of Coiled-coil domain-containing protein 9B OS=Homo sapiens OX=9606 GN=CCDC9B;sp|Q6ZUT6-4|CCD9B_HUMAN Isoform 4 of Coiled-coil domain-containing protein 9B OS=Homo sapiens OX=9606 GN=CCDC9B;sp|Q6ZUT6|CCD9B_HUMAN Coiled-coi	Uncharacterized protein C15orf52	C15orf52	1.0103	1.31136	0.76257	0.88894	NaN	NaN	NaN	NaN	NaN	NaN	NaN	NaN	4	3	3	3	2	1	3	1	0	0	0	0	2	1	3	1	0	0	0	0	2	1	3	1	0	0	0	0	12	12	12	34.763	324
O15479;O15481;Q96LZ2;P43366;Q9UBF1	O15479	sp|O15479|MAGB2_HUMAN Melanoma-associated antigen B2 OS=Homo sapiens OX=9606 GN=MAGEB2 PE=1 SV=3	Melanoma-associated antigen B2	MAGEB2	1.2618	1.31058	0.76302	1.2935	1.19252	0.83856	NaN	NaN	NaN	NaN	NaN	NaN	5	7	7	7	6	6	5	6	0	0	0	0	6	6	5	6	0	0	0	0	6	6	5	6	0	0	0	0	25.1	25.1	25.1	35.277	319
Q14258;A0A3B3IUA7	Q14258;A0A3B3IUA7	sp|Q14258|TRI25_HUMAN E3 ubiquitin/ISG15 ligase TRIM25 OS=Homo sapiens OX=9606 GN=TRIM25 PE=1 SV=2;tr|A0A3B3IUA7|A0A3B3IUA7_HUMAN E3 ubiquitin/ISG15 ligase TRIM25 OS=Homo sapiens OX=9606 GN=TRIM25 PE=1 SV=1	E3 ubiquitin/ISG15 ligase TRIM25	TRIM25	1.6082	1.30871	0.76411	1.9547	1.78936	0.55886	1.0919	1.64987	0.60611	1.3218	1.34196	0.74518	2	10	10	10	9	7	9	8	4	4	6	3	9	7	9	8	4	4	6	3	9	7	9	8	4	4	6	3	17.5	17.5	17.5	70.973	630
Q08211;Q08211-2	Q08211	sp|Q08211|DHX9_HUMAN ATP-dependent RNA helicase A OS=Homo sapiens OX=9606 GN=DHX9 PE=1 SV=4	ATP-dependent RNA helicase A	DHX9	1.8544	1.30738	0.76489	0.95238	1.14587	0.8727	1.7529	1.64878	0.60651	1.2534	1.28046	0.78097	2	30	30	30	27	23	26	26	14	17	18	14	27	23	26	26	14	17	18	14	27	23	26	26	14	17	18	14	31.6	31.6	31.6	140.96	1270
Q9UHD8;Q9UHD8-5;Q9UHD8-2;Q9UHD8-7;Q9UHD8-3;Q9UHD8-8;Q9UHD8-9;Q9UHD8-4;K7EL40;K7EK18;K7EQD7;K7ER52;K7EIE4;K7ELJ9;K7ER14;K7ENL0;K7EIR4;K7EN52;K7EJZ2;K7EKN4;K7ENQ5;K7EJ51;K7EPY1;K7EJV0;K7EJL9;K7EQ08;K7ER34;K7ERG1	Q9UHD8;Q9UHD8-5;Q9UHD8-2;Q9UHD8-7;Q9UHD8-3;Q9UHD8-8;Q9UHD8-9;Q9UHD8-4	sp|Q9UHD8|SEPT9_HUMAN Septin-9 OS=Homo sapiens OX=9606 GN=SEPTIN9 PE=1 SV=2;sp|Q9UHD8-5|SEPT9_HUMAN Isoform 5 of Septin-9 OS=Homo sapiens OX=9606 GN=SEPTIN9;sp|Q9UHD8-2|SEPT9_HUMAN Isoform 2 of Septin-9 OS=Homo sapiens OX=9606 GN=SEPTIN9;sp|Q9UHD8-7|SEPT9_	Septin-9	SEPT9	1.5613	1.30598	0.76571	1.5026	1.53551	0.65125	1.3105	1.10711	0.90325	1.487	1.55669	0.64239	28	18	18	18	10	9	15	14	5	6	7	6	10	9	15	14	5	6	7	6	10	9	15	14	5	6	7	6	37.2	37.2	37.2	65.401	586
F8W6I7;P09651-3;P09651-2;P09651;F8VZ49;Q32P51;F8VTQ5;F8W646;A0A2R8Y4L2;F8VYN5;H0YH80	F8W6I7;P09651-3;P09651-2;P09651;F8VZ49;Q32P51;F8VTQ5;F8W646;A0A2R8Y4L2	tr|F8W6I7|F8W6I7_HUMAN Helix-destabilizing protein OS=Homo sapiens OX=9606 GN=HNRNPA1 PE=1 SV=2;sp|P09651-3|ROA1_HUMAN Isoform 2 of Heterogeneous nuclear ribonucleoprotein A1 OS=Homo sapiens OX=9606 GN=HNRNPA1;sp|P09651-2|ROA1_HUMAN Isoform A1-A of Heterog	Heterogeneous nuclear ribonucleoprotein A1;Heterogeneous nuclear ribonucleoprotein A1, N-terminally processed;Heterogeneous nuclear ribonucleoprotein A1-like 2	HNRNPA1;HNRNPA1L2	2.1069	1.29949	0.76953	1.5376	2.13776	0.46778	1.4637	1.63795	0.61052	2.0105	1.87248	0.53405	11	16	15	15	14	13	13	11	11	12	13	11	13	12	12	11	11	12	13	11	13	12	12	11	11	12	13	11	52.4	49.5	49.5	33.155	307
Q99986;H0YJ50;H0YJJ9;H0YJF7	Q99986;H0YJ50	sp|Q99986|VRK1_HUMAN Serine/threonine-protein kinase VRK1 OS=Homo sapiens OX=9606 GN=VRK1 PE=1 SV=1;tr|H0YJ50|H0YJ50_HUMAN Serine/threonine-protein kinase VRK1 (Fragment) OS=Homo sapiens OX=9606 GN=VRK1 PE=1 SV=1	Serine/threonine-protein kinase VRK1	VRK1	0.75936	1.29809	0.77036	0.99076	1.48416	0.67378	0.87159	0.524494	1.9066	0.79301	0.931185	1.0739	4	5	5	5	3	1	2	4	1	1	2	1	3	1	2	4	1	1	2	1	3	1	2	4	1	1	2	1	21.5	21.5	21.5	45.476	396
H3BPC4;H3BQQ9;B0QYN7;P63279	H3BPC4;H3BQQ9;B0QYN7;P63279	tr|H3BPC4|H3BPC4_HUMAN SUMO-conjugating enzyme UBC9 (Fragment) OS=Homo sapiens OX=9606 GN=UBE2I PE=1 SV=2;tr|H3BQQ9|H3BQQ9_HUMAN SUMO-conjugating enzyme UBC9 (Fragment) OS=Homo sapiens OX=9606 GN=UBE2I PE=1 SV=1;tr|B0QYN7|B0QYN7_HUMAN SUMO-conjugating enzy	SUMO-conjugating enzyme UBC9	UBE2I	1.3342	1.29732	0.77082	1.1654	1.2691	0.78796	1.0292	0.792456	1.2619	0.79199	0.838645	1.1924	4	4	4	4	4	4	4	3	2	3	3	3	4	4	4	3	2	3	3	3	4	4	4	3	2	3	3	3	51.4	51.4	51.4	7.8891	70
Q07666;Q07666-2;Q07666-3;Q5VWX1;Q5STV6;A0A0A0MRT5;Q9UBC1-2;Q9UBC1-3;Q9UBC1;Q9H6N6	Q07666;Q07666-2;Q07666-3	sp|Q07666|KHDR1_HUMAN KH domain-containing, RNA-binding, signal transduction-associated protein 1 OS=Homo sapiens OX=9606 GN=KHDRBS1 PE=1 SV=1;sp|Q07666-2|KHDR1_HUMAN Isoform 2 of KH domain-containing, RNA-binding, signal transduction-associated protein 1	KH domain-containing, RNA-binding, signal transduction-associated protein 1	KHDRBS1	1.0447	1.29727	0.77085	1.1205	1.15354	0.8669	0.97353	0.884643	1.1304	0.66621	0.860882	1.1616	10	14	14	11	12	12	12	13	6	8	7	7	12	12	12	13	6	8	7	7	9	10	9	10	6	7	6	6	29.1	29.1	27.1	48.227	443
Q14126	Q14126	sp|Q14126|DSG2_HUMAN Desmoglein-2 OS=Homo sapiens OX=9606 GN=DSG2 PE=1 SV=2	Desmoglein-2	DSG2	1.4225	NaN	NaN	NaN	NaN	NaN	1.6142	NaN	NaN	1.8127	NaN	NaN	1	2	2	2	1	0	1	1	1	0	1	0	1	0	1	1	1	0	1	0	1	0	1	1	1	0	1	0	3	3	3	122.29	1118
Q86VY4	Q86VY4	sp|Q86VY4|TSYL5_HUMAN Testis-specific Y-encoded-like protein 5 OS=Homo sapiens OX=9606 GN=TSPYL5 PE=1 SV=2	Testis-specific Y-encoded-like protein 5	TSPYL5	0.80826	1.29525	0.77205	1.079	2.19101	0.45641	1.1516	NaN	NaN	1.2092	NaN	NaN	1	7	7	7	4	2	5	4	1	2	1	1	4	2	5	4	1	2	1	1	4	2	5	4	1	2	1	1	29.7	29.7	29.7	45.143	417
Q92576-2;Q92576;E7EVH3;D6R9X2;E9PE34;A0A1B0GX99;E7ER40;D6RBF0	Q92576-2;Q92576;E7EVH3	sp|Q92576-2|PHF3_HUMAN Isoform 2 of PHD finger protein 3 OS=Homo sapiens OX=9606 GN=PHF3;sp|Q92576|PHF3_HUMAN PHD finger protein 3 OS=Homo sapiens OX=9606 GN=PHF3 PE=1 SV=3;tr|E7EVH3|E7EVH3_HUMAN PHD finger protein 3 (Fragment) OS=Homo sapiens OX=9606 GN=P	PHD finger protein 3	PHF3	0.89984	1.29343	0.77314	1.0474	3.20482	0.31203	1.1102	1.03126	0.96969	0.93638	1.19507	0.83677	8	13	13	13	8	5	10	4	1	5	5	6	8	5	10	4	1	5	5	6	8	5	10	4	1	5	5	6	9.6	9.6	9.6	219.81	1951
P62851	P62851	sp|P62851|RS25_HUMAN 40S ribosomal protein S25 OS=Homo sapiens OX=9606 GN=RPS25 PE=1 SV=1	40S ribosomal protein S25	RPS25	1.3025	1.28991	0.77525	1.1592	0.790202	1.2655	1.2078	1.48183	0.67484	NaN	NaN	NaN	1	5	5	5	5	4	4	4	1	1	0	0	5	4	4	4	1	1	0	0	5	4	4	4	1	1	0	0	29.6	29.6	29.6	13.742	125
Q96EK6;G3V4W4;G3V5E4	Q96EK6;G3V4W4;G3V5E4	sp|Q96EK6|GNA1_HUMAN Glucosamine 6-phosphate N-acetyltransferase OS=Homo sapiens OX=9606 GN=GNPNAT1 PE=1 SV=1;tr|G3V4W4|G3V4W4_HUMAN Glucosamine 6-phosphate N-acetyltransferase (Fragment) OS=Homo sapiens OX=9606 GN=GNPNAT1 PE=1 SV=1;tr|G3V5E4|G3V5E4_HUMAN	Glucosamine 6-phosphate N-acetyltransferase	GNPNAT1	1.4143	1.28898	0.77581	2.1852	1.09391	0.91415	1.1112	0.996214	1.0038	1.1588	1.20139	0.83237	3	2	2	2	1	2	1	2	1	1	1	2	1	2	1	2	1	1	1	2	1	2	1	2	1	1	1	2	15.8	15.8	15.8	20.749	184
P42677;C9J1C5	P42677	sp|P42677|RS27_HUMAN 40S ribosomal protein S27 OS=Homo sapiens OX=9606 GN=RPS27 PE=1 SV=3	40S ribosomal protein S27	RPS27	0.93585	1.28682	0.77711	1.7997	0.928419	1.0771	1.5099	1.58733	0.62999	1.0395	1.04418	0.95769	2	5	5	3	5	5	5	5	4	4	4	4	5	5	5	5	4	4	4	4	3	3	3	3	3	3	3	3	40.5	40.5	15.5	9.461	84
A0A0A0MTB8;Q8NI36	A0A0A0MTB8;Q8NI36	tr|A0A0A0MTB8|A0A0A0MTB8_HUMAN WD repeat-containing protein 36 OS=Homo sapiens OX=9606 GN=WDR36 PE=1 SV=1;sp|Q8NI36|WDR36_HUMAN WD repeat-containing protein 36 OS=Homo sapiens OX=9606 GN=WDR36 PE=1 SV=1	WD repeat-containing protein 36	WDR36	2.2068	1.28669	0.77719	0.99759	1.15153	0.86841	1.8437	0.987752	1.0124	1.1635	1.4697	0.68041	2	8	8	8	4	3	5	3	2	2	4	3	4	3	5	3	2	2	4	3	4	3	5	3	2	2	4	3	10.9	10.9	10.9	99.365	895
Q8NCA5;E9PH82;C9J3G8	Q8NCA5;E9PH82	sp|Q8NCA5|FA98A_HUMAN Protein FAM98A OS=Homo sapiens OX=9606 GN=FAM98A PE=1 SV=2;tr|E9PH82|E9PH82_HUMAN Protein FAM98A OS=Homo sapiens OX=9606 GN=FAM98A PE=1 SV=1	Protein FAM98A	FAM98A	1.4684	1.28667	0.7772	1.06	0.690989	1.4472	1.2766	0.998403	1.0016	0.71545	0.849113	1.1777	3	6	4	4	5	5	6	5	3	3	2	2	4	4	4	4	2	2	1	1	4	4	4	4	2	2	1	1	16.8	14.1	14.1	55.272	518
Q16831;F8WD51;C9J486;C9JIP2;B4DND0;C9K0J2	Q16831	sp|Q16831|UPP1_HUMAN Uridine phosphorylase 1 OS=Homo sapiens OX=9606 GN=UPP1 PE=1 SV=1	Uridine phosphorylase 1	UPP1	1.3765	1.28347	0.77914	0.94349	0.676865	1.4774	1.0304	1.18535	0.84363	0.48404	0.523807	1.9091	6	7	7	7	6	6	7	6	4	4	4	5	6	6	7	6	4	4	4	5	6	6	7	6	4	4	4	5	27.1	27.1	27.1	33.934	310
P62888;E5RI99;E5RJH3;A0A0C4DH44;A0A0B4J213	P62888;E5RI99	sp|P62888|RL30_HUMAN 60S ribosomal protein L30 OS=Homo sapiens OX=9606 GN=RPL30 PE=1 SV=2;tr|E5RI99|E5RI99_HUMAN 60S ribosomal protein L30 (Fragment) OS=Homo sapiens OX=9606 GN=RPL30 PE=1 SV=1	60S ribosomal protein L30	RPL30	1.7929	1.28325	0.77927	0.48983	0.532056	1.8795	1.5067	2.78451	0.35913	1.5007	1.99649	0.50088	5	7	7	7	5	5	5	5	2	3	3	2	5	5	5	5	2	3	3	2	5	5	5	5	2	3	3	2	53	53	53	12.784	115
Q15149;Q15149-7;Q15149-8;Q15149-5;Q15149-6;Q15149-2;H0YDN1;E9PMV1;E9PKG0;A0A075B730;P58107;E9PIA2;E9PQ28;REV__A0A0U1RR03	Q15149;Q15149-7;Q15149-8;Q15149-5;Q15149-6;Q15149-2;H0YDN1	sp|Q15149|PLEC_HUMAN Plectin OS=Homo sapiens OX=9606 GN=PLEC PE=1 SV=3;sp|Q15149-7|PLEC_HUMAN Isoform 7 of Plectin OS=Homo sapiens OX=9606 GN=PLEC;sp|Q15149-8|PLEC_HUMAN Isoform 8 of Plectin OS=Homo sapiens OX=9606 GN=PLEC;sp|Q15149-5|PLEC_HUMAN Isoform 5	Plectin	PLEC	1.0565	1.27771	0.78265	1.1592	1.18331	0.84509	1.6269	1.74161	0.57418	1.175	1.36075	0.73489	14	312	312	16	283	257	273	243	171	168	181	157	283	257	273	243	171	168	181	157	14	16	15	14	5	5	7	5	64.4	64.4	2.7	531.78	4684
A0A0A0MSW3;A0A494C1F2;P35658-2;P35658-4;P35658;P35658-3;P35658-5;E9PKD2;A0A494BZU9;B7ZAV2;H0Y837	A0A0A0MSW3;A0A494C1F2;P35658-2;P35658-4;P35658;P35658-3;P35658-5	tr|A0A0A0MSW3|A0A0A0MSW3_HUMAN Nuclear pore complex protein Nup214 OS=Homo sapiens OX=9606 GN=NUP214 PE=1 SV=1;tr|A0A494C1F2|A0A494C1F2_HUMAN Nuclear pore complex protein Nup214 OS=Homo sapiens OX=9606 GN=NUP214 PE=1 SV=1;sp|P35658-2|NU214_HUMAN Isoform 2	Nuclear pore complex protein Nup214	NUP214	1.405	NaN	NaN	0.84645	1.46261	0.68371	NaN	NaN	NaN	0.74402	NaN	NaN	11	3	3	3	3	0	2	2	0	0	1	0	3	0	2	2	0	0	1	0	3	0	2	2	0	0	1	0	3.8	3.8	3.8	152.57	1519
P68363;Q9BQE3;F5H5D3;P68363-2;P68366;P68366-2;Q9NY65;Q9NY65-2;C9J2C0;F8VVB9;A0A1W2PQM2;F8VRZ4;F8VS66;C9JDS9;F8VX09;F8VWV9;F8VRK0;Q9H853	P68363;Q9BQE3;F5H5D3;P68363-2;P68366;P68366-2;Q9NY65;Q9NY65-2;C9J2C0;F8VVB9	sp|P68363|TBA1B_HUMAN Tubulin alpha-1B chain OS=Homo sapiens OX=9606 GN=TUBA1B PE=1 SV=1;sp|Q9BQE3|TBA1C_HUMAN Tubulin alpha-1C chain OS=Homo sapiens OX=9606 GN=TUBA1C PE=1 SV=1;tr|F5H5D3|F5H5D3_HUMAN Tubulin alpha chain OS=Homo sapiens OX=9606 GN=TUBA1C P	Tubulin alpha-1B chain;Tubulin alpha-1C chain;Tubulin alpha-4A chain;Tubulin alpha-8 chain	TUBA1B;TUBA1C;TUBA4A;TUBA8	0.94219	1.2738	0.78505	0.90747	3.6846	0.2714	2.3323	2.13803	0.46772	1.5892	1.63343	0.61221	18	19	19	2	16	15	19	17	9	12	10	11	16	15	19	17	9	12	10	11	1	1	2	2	1	1	1	1	53.7	53.7	6	50.151	451
H7BZC5;C9IZS4;C9JQ02;C9JV99;C9J673;C9JKM9;O14980	H7BZC5;C9IZS4;C9JQ02;C9JV99;C9J673;C9JKM9;O14980	tr|H7BZC5|H7BZC5_HUMAN Exportin-1 (Fragment) OS=Homo sapiens OX=9606 GN=XPO1 PE=1 SV=1;tr|C9IZS4|C9IZS4_HUMAN Exportin-1 (Fragment) OS=Homo sapiens OX=9606 GN=XPO1 PE=1 SV=1;tr|C9JQ02|C9JQ02_HUMAN Exportin-1 (Fragment) OS=Homo sapiens OX=9606 GN=XPO1 PE=1	Exportin-1	XPO1	0.65676	1.27243	0.7859	0.5823	NaN	NaN	NaN	NaN	NaN	NaN	NaN	NaN	7	1	1	1	1	1	1	1	0	0	0	0	1	1	1	1	0	0	0	0	1	1	1	1	0	0	0	0	16.7	16.7	16.7	8.6718	72
H7BZF2;H7C0M1;C9IYT0;O60832-2;O60832	H7BZF2;H7C0M1;C9IYT0;O60832-2;O60832	tr|H7BZF2|H7BZF2_HUMAN H/ACA ribonucleoprotein complex subunit DKC1 (Fragment) OS=Homo sapiens OX=9606 GN=DKC1 PE=1 SV=1;tr|H7C0M1|H7C0M1_HUMAN H/ACA ribonucleoprotein complex subunit DKC1 (Fragment) OS=Homo sapiens OX=9606 GN=DKC1 PE=1 SV=1;tr|C9IYT0|C9IY	H/ACA ribonucleoprotein complex subunit 4	DKC1	3.2865	1.27037	0.78717	NaN	1.32331	0.75568	NaN	NaN	NaN	NaN	NaN	NaN	5	1	1	1	1	1	0	1	0	0	0	0	1	1	0	1	0	0	0	0	1	1	0	1	0	0	0	0	26.3	26.3	26.3	8.5829	76
P57740-3;P57740-2;P57740	P57740-3;P57740-2;P57740	sp|P57740-3|NU107_HUMAN Isoform 3 of Nuclear pore complex protein Nup107 OS=Homo sapiens OX=9606 GN=NUP107;sp|P57740-2|NU107_HUMAN Isoform 2 of Nuclear pore complex protein Nup107 OS=Homo sapiens OX=9606 GN=NUP107;sp|P57740|NU107_HUMAN Nuclear pore complex	Nuclear pore complex protein Nup107	NUP107	1.4005	NaN	NaN	0.9391	NaN	NaN	0.85492	1.28322	0.77929	0.78958	1.30224	0.76791	3	4	4	4	2	0	2	0	2	4	2	1	2	0	2	0	2	4	2	1	2	0	2	0	2	4	2	1	6.4	6.4	6.4	79.97	686
Q86V81;E9PB61	Q86V81;E9PB61	sp|Q86V81|THOC4_HUMAN THO complex subunit 4 OS=Homo sapiens OX=9606 GN=ALYREF PE=1 SV=3;tr|E9PB61|E9PB61_HUMAN THO complex subunit 4 OS=Homo sapiens OX=9606 GN=ALYREF PE=1 SV=1	THO complex subunit 4	ALYREF	4.0714	1.27033	0.7872	0.91696	8.56311	0.11678	0.24801	2.31916	0.43119	1.684	1.46931	0.68059	2	5	5	5	3	1	2	3	1	3	3	2	3	1	2	3	1	3	3	2	3	1	2	3	1	3	3	2	26.5	26.5	26.5	26.888	257
P67775;P62714;P67775-2;H0YC23;E7ESG8;E5RHC1;H0YBN9;E5RFI3;E5RHP4	P67775;P62714;P67775-2	sp|P67775|PP2AA_HUMAN Serine/threonine-protein phosphatase 2A catalytic subunit alpha isoform OS=Homo sapiens OX=9606 GN=PPP2CA PE=1 SV=1;sp|P62714|PP2AB_HUMAN Serine/threonine-protein phosphatase 2A catalytic subunit beta isoform OS=Homo sapiens OX=9606 G	Serine/threonine-protein phosphatase 2A catalytic subunit alpha isoform;Serine/threonine-protein phosphatase 2A catalytic subunit beta isoform	PPP2CA;PPP2CB	1.1237	1.25827	0.79474	0.84264	0.539928	1.8521	NaN	1.13145	0.88382	0.69238	0.58596	1.7066	9	5	5	5	4	4	4	5	0	2	1	1	4	4	4	5	0	2	1	1	4	4	4	5	0	2	1	1	21.7	21.7	21.7	35.594	309
E7EQR4;P15311;A0A2R8Y7M3;A0A2R8Y5S7;P26038;P35241;P35241-5;P35241-4;V9GZ54;A0A2R8Y5P0;E9PQ82;E9PNV3;P35241-3	E7EQR4;P15311;A0A2R8Y7M3;A0A2R8Y5S7;P26038;P35241;P35241-5;P35241-4	tr|E7EQR4|E7EQR4_HUMAN Ezrin OS=Homo sapiens OX=9606 GN=EZR PE=1 SV=3;sp|P15311|EZRI_HUMAN Ezrin OS=Homo sapiens OX=9606 GN=EZR PE=1 SV=4;tr|A0A2R8Y7M3|A0A2R8Y7M3_HUMAN Radixin OS=Homo sapiens OX=9606 GN=RDX PE=1 SV=1;tr|A0A2R8Y5S7|A0A2R8Y5S7_HUMAN Radixin	Ezrin;Moesin;Radixin	EZR;MSN;RDX	1.715	1.25573	0.79635	0.45857	0.774473	1.2912	1.8373	0.977804	1.0227	1.3195	1.73747	0.57555	13	5	5	5	4	4	4	3	2	3	2	1	4	4	4	3	2	3	2	1	4	4	4	3	2	3	2	1	9.4	9.4	9.4	69.371	586
A0A3B3ITZ9;Q9Y2W1	A0A3B3ITZ9;Q9Y2W1	tr|A0A3B3ITZ9|A0A3B3ITZ9_HUMAN Thyroid hormone receptor-associated protein 3 OS=Homo sapiens OX=9606 GN=THRAP3 PE=1 SV=1;sp|Q9Y2W1|TR150_HUMAN Thyroid hormone receptor-associated protein 3 OS=Homo sapiens OX=9606 GN=THRAP3 PE=1 SV=2	Thyroid hormone receptor-associated protein 3	THRAP3	2.0096	1.25428	0.79727	1.5937	1.23655	0.8087	1.1651	1.25109	0.7993	0.88753	1.43191	0.69837	2	10	10	10	8	7	6	5	1	1	2	2	8	7	6	5	1	1	2	2	8	7	6	5	1	1	2	2	15.3	15.3	15.3	103.52	910
B7WPG3;C9IYN3;V9GYK2;Q8WVV9-5;Q8WVV9-4;Q8WVV9;Q8WVV9-3;Q8WVV9-2;H7BXH8;H7C464;C9JJZ7	B7WPG3;C9IYN3;V9GYK2;Q8WVV9-5;Q8WVV9-4;Q8WVV9;Q8WVV9-3;Q8WVV9-2	tr|B7WPG3|B7WPG3_HUMAN Heterogeneous nuclear ribonucleoprotein L-like OS=Homo sapiens OX=9606 GN=HNRNPLL PE=1 SV=1;tr|C9IYN3|C9IYN3_HUMAN Heterogeneous nuclear ribonucleoprotein L-like OS=Homo sapiens OX=9606 GN=HNRNPLL PE=1 SV=2;tr|V9GYK2|V9GYK2_HUMAN Het	Heterogeneous nuclear ribonucleoprotein L-like	HNRNPLL	1.1312	1.25059	0.79962	1.4582	1.62647	0.61483	0.98955	0.962186	1.0393	0.95878	1.17775	0.84908	11	16	16	16	11	13	12	10	6	9	9	8	11	13	12	10	6	9	9	8	11	13	12	10	6	9	9	8	43.3	43.3	43.3	56.45	508
Q96DI7;Q96DI7-2;Q9NSS8	Q96DI7;Q96DI7-2;Q9NSS8	sp|Q96DI7|SNR40_HUMAN U5 small nuclear ribonucleoprotein 40 kDa protein OS=Homo sapiens OX=9606 GN=SNRNP40 PE=1 SV=1;sp|Q96DI7-2|SNR40_HUMAN Isoform 2 of U5 small nuclear ribonucleoprotein 40 kDa protein OS=Homo sapiens OX=9606 GN=SNRNP40;tr|Q9NSS8|Q9NSS8_	U5 small nuclear ribonucleoprotein 40 kDa protein	SNRNP40;DKFZp434D199	1.9155	1.25038	0.79976	1.1715	1.00251	0.9975	1.2258	1.74158	0.57419	1.1743	1.82285	0.54859	3	6	6	6	3	5	4	3	1	2	1	1	3	5	4	3	1	2	1	1	3	5	4	3	1	2	1	1	33.3	33.3	33.3	39.31	357
P31943;G8JLB6;E9PCY7;H0YB39;D6RBM0;H0YBD7;D6RIU0;E5RGV0;E7EN40;D6RFM3;D6RIT2;D6R9T0;D6RAM1;D6RDU3;D6RJ04;D6RIH9;E7EQJ0;H0YBG7;D6RDL0;E5RGH4;D6RF17;H0YAQ2;D6R9D3;E5RJ94;H0YBK1	P31943;G8JLB6;E9PCY7;H0YB39;D6RBM0	sp|P31943|HNRH1_HUMAN Heterogeneous nuclear ribonucleoprotein H OS=Homo sapiens OX=9606 GN=HNRNPH1 PE=1 SV=4;tr|G8JLB6|G8JLB6_HUMAN Heterogeneous nuclear ribonucleoprotein H OS=Homo sapiens OX=9606 GN=HNRNPH1 PE=1 SV=1;tr|E9PCY7|E9PCY7_HUMAN Heterogeneous	Heterogeneous nuclear ribonucleoprotein H;Heterogeneous nuclear ribonucleoprotein H, N-terminally processed	HNRNPH1	1.0746	1.2503	0.79981	1.171	1.17363	0.85206	1.2233	1.11069	0.90034	0.95172	1.11205	0.89924	25	21	21	12	19	19	21	20	12	12	13	11	19	19	21	20	12	12	13	11	11	10	12	11	8	8	9	7	61.5	61.5	39.9	49.229	449
P46063;F8WA66;F8WD97;F5H2L2;F5H4P4;F5H3W0;F5GYB7	P46063	sp|P46063|RECQ1_HUMAN ATP-dependent DNA helicase Q1 OS=Homo sapiens OX=9606 GN=RECQL PE=1 SV=3	ATP-dependent DNA helicase Q1	RECQL	1.2335	1.24936	0.80041	1.635	1.62805	0.61423	1.2173	1.04868	0.95358	1.1662	1.27265	0.78576	7	24	24	24	19	18	22	19	13	15	15	13	19	18	22	19	13	15	15	13	19	18	22	19	13	15	15	13	41.4	41.4	41.4	73.457	649
A0A087WVV2;Q9P2E9-3;Q9P2E9;F8W7S5;A0A087WU26	A0A087WVV2;Q9P2E9-3;Q9P2E9;F8W7S5	tr|A0A087WVV2|A0A087WVV2_HUMAN Ribosome-binding protein 1 OS=Homo sapiens OX=9606 GN=RRBP1 PE=1 SV=1;sp|Q9P2E9-3|RRBP1_HUMAN Isoform 2 of Ribosome-binding protein 1 OS=Homo sapiens OX=9606 GN=RRBP1;sp|Q9P2E9|RRBP1_HUMAN Ribosome-binding protein 1 OS=Homo s	Ribosome-binding protein 1	RRBP1	1.6198	1.24704	0.8019	0.85241	1.41447	0.70698	1.1999	1.15275	0.86749	0.67987	0.788768	1.2678	5	14	14	13	7	6	7	8	3	2	5	1	7	6	7	8	3	2	5	1	7	6	7	8	2	1	4	1	18.5	18.5	17.6	102.77	934
Q7L014;A0A0C4DG89;D6RJA6	Q7L014;A0A0C4DG89	sp|Q7L014|DDX46_HUMAN Probable ATP-dependent RNA helicase DDX46 OS=Homo sapiens OX=9606 GN=DDX46 PE=1 SV=2;tr|A0A0C4DG89|A0A0C4DG89_HUMAN RNA helicase OS=Homo sapiens OX=9606 GN=DDX46 PE=1 SV=1	Probable ATP-dependent RNA helicase DDX46	DDX46	2.847	1.24688	0.802	0.80476	0.83949	1.1912	2.2229	1.82428	0.54816	1.5214	1.37212	0.7288	3	7	7	7	2	2	4	2	1	2	1	1	2	2	4	2	1	2	1	1	2	2	4	2	1	2	1	1	7.7	7.7	7.7	117.36	1031
Q16666;Q16666-3;Q16666-2;Q16666-6;X6RHM1;H3BM18;A0A0A0MRB1;H3BR88;Q6K0P9-4;Q6K0P9-3;Q6K0P9-2;Q6K0P9-5;Q6K0P9-6;X6RHR0;Q6K0P9;H3BVE6;H3BR65	Q16666;Q16666-3;Q16666-2;Q16666-6	sp|Q16666|IF16_HUMAN Gamma-interferon-inducible protein 16 OS=Homo sapiens OX=9606 GN=IFI16 PE=1 SV=3;sp|Q16666-3|IF16_HUMAN Isoform 3 of Gamma-interferon-inducible protein 16 OS=Homo sapiens OX=9606 GN=IFI16;sp|Q16666-2|IF16_HUMAN Isoform 2 of Gamma-inter	Gamma-interferon-inducible protein 16	IFI16	1.1132	1.24553	0.80287	1.3361	1.9813	0.50472	1.3423	1.5113	0.66168	0.80521	1.54768	0.64613	17	13	13	13	8	6	8	5	9	9	10	6	8	6	8	5	9	9	10	6	8	6	8	5	9	9	10	6	21.3	21.3	21.3	88.255	785
O43251-6;O43251-8;A0A0G2JSB3;B0QYV1;F8VZG9;B7Z1U7;J3KNW3;A0A0G2JRA5;I3L1D4;A0A087X2B1;A0A286YEU2;B0QYY7;F8VZY7;F8VR27;A0A0G2JRD1;S4R469;S4R3K7;B0QYY4;O43251-9;O43251-7;Q9NWB1-2;Q9NWB1-4;Q9NWB1;Q9NWB1-5;O43251;O43251-2;O43251-5;Q9NWB1-3;O43251-4;O43251-10	O43251-6;O43251-8;A0A0G2JSB3;B0QYV1;F8VZG9;B7Z1U7;J3KNW3;A0A0G2JRA5;I3L1D4;A0A087X2B1;A0A286YEU2;B0QYY7;F8VZY7;F8VR27;A0A0G2JRD1;S4R469;S4R3K7;B0QYY4;O43251-9;O43251-7;Q9NWB1-2;Q9NWB1-4;Q9NWB1;Q9NWB1-5;O43251;O43251-2;O43251-5;Q9NWB1-3;O43251-4;O43251-10	sp|O43251-6|RFOX2_HUMAN Isoform 6 of RNA binding protein fox-1 homolog 2 OS=Homo sapiens OX=9606 GN=RBFOX2;sp|O43251-8|RFOX2_HUMAN Isoform 8 of RNA binding protein fox-1 homolog 2 OS=Homo sapiens OX=9606 GN=RBFOX2;tr|A0A0G2JSB3|A0A0G2JSB3_HUMAN RNA-binding	RNA binding protein fox-1 homolog 2;RNA binding protein fox-1 homolog;RNA binding protein fox-1 homolog 1	RBFOX2;RBFOX1	0.92498	1.24538	0.80297	1.0568	NaN	NaN	NaN	NaN	NaN	NaN	NaN	NaN	30	2	2	2	1	1	1	1	0	0	0	0	1	1	1	1	0	0	0	0	1	1	1	1	0	0	0	0	8.2	8.2	8.2	47.215	450
P22087;M0R0P1;M0R299;M0QXL5;M0R2Q4;M0R2U2;M0R1H0;M0R2B0;A6NHQ2	P22087;M0R0P1;M0R299;M0QXL5;M0R2Q4	sp|P22087|FBRL_HUMAN rRNA 2-O-methyltransferase fibrillarin OS=Homo sapiens OX=9606 GN=FBL PE=1 SV=2;tr|M0R0P1|M0R0P1_HUMAN rRNA 2-O-methyltransferase fibrillarin (Fragment) OS=Homo sapiens OX=9606 GN=FBL PE=1 SV=1;tr|M0R299|M0R299_HUMAN rRNA 2-O-methyl	rRNA 2-O-methyltransferase fibrillarin	FBL	2.8854	1.24183	0.80526	0.65888	0.803471	1.2446	1.2314	1.20122	0.83249	1.42	1.3498	0.74085	9	7	7	7	4	3	5	3	6	6	5	4	4	3	5	3	6	6	5	4	4	3	5	3	6	6	5	4	37.1	37.1	37.1	33.784	321
A0A087X0X3;P52272-2;P52272;M0QZM1;M0R019;M0R2T0;M0R0N3;M0QYQ7;M0R2I7;M0R0Y6;M0QY96;M0QYL3	A0A087X0X3;P52272-2;P52272;M0QZM1	tr|A0A087X0X3|A0A087X0X3_HUMAN Heterogeneous nuclear ribonucleoprotein M OS=Homo sapiens OX=9606 GN=HNRNPM PE=1 SV=1;sp|P52272-2|HNRPM_HUMAN Isoform 2 of Heterogeneous nuclear ribonucleoprotein M OS=Homo sapiens OX=9606 GN=HNRNPM;sp|P52272|HNRPM_HUMAN Hete	Heterogeneous nuclear ribonucleoprotein M	HNRNPM	1.3326	1.24136	0.80557	1.1918	1.01225	0.9879	1.0212	0.963298	1.0381	0.94449	0.931706	1.0733	12	33	33	33	25	21	20	23	16	18	22	20	25	21	20	23	16	18	22	20	25	21	20	23	16	18	22	20	58.4	58.4	58.4	77.569	730
O95059	O95059	sp|O95059|RPP14_HUMAN Ribonuclease P protein subunit p14 OS=Homo sapiens OX=9606 GN=RPP14 PE=1 SV=3	Ribonuclease P protein subunit p14	RPP14	1.3672	NaN	NaN	0.39127	0.676178	1.4789	NaN	NaN	NaN	0.58372	NaN	NaN	1	2	2	2	2	0	2	2	0	0	1	0	2	0	2	2	0	0	1	0	2	0	2	2	0	0	1	0	20.2	20.2	20.2	13.693	124
Q96HQ2-2;Q96HQ2	Q96HQ2-2;Q96HQ2	sp|Q96HQ2-2|C2AIL_HUMAN Isoform 2 of CDKN2AIP N-terminal-like protein OS=Homo sapiens OX=9606 GN=CDKN2AIPNL;sp|Q96HQ2|C2AIL_HUMAN CDKN2AIP N-terminal-like protein OS=Homo sapiens OX=9606 GN=CDKN2AIPNL PE=1 SV=1	CDKN2AIP N-terminal-like protein	CDKN2AIPNL	1.1918	1.23985	0.80655	NaN	2.56555	0.38978	1.4819	NaN	NaN	NaN	1.02416	0.97641	2	1	1	1	1	1	1	1	1	0	0	1	1	1	1	1	1	0	0	1	1	1	1	1	1	0	0	1	21.2	21.2	21.2	9.5086	85
P62854;Q5JNZ5	P62854;Q5JNZ5	sp|P62854|RS26_HUMAN 40S ribosomal protein S26 OS=Homo sapiens OX=9606 GN=RPS26 PE=1 SV=3;sp|Q5JNZ5|RS26L_HUMAN Putative 40S ribosomal protein S26-like 1 OS=Homo sapiens OX=9606 GN=RPS26P11 PE=5 SV=1	40S ribosomal protein S26;Putative 40S ribosomal protein S26-like 1	RPS26;RPS26P11	1.0788	1.23879	0.80724	1.2953	0.973994	1.0267	1.2848	1.43993	0.69448	1.4234	0.96043	1.0412	2	4	4	4	3	1	2	2	2	3	3	4	3	1	2	2	2	3	3	4	3	1	2	2	2	3	3	4	40	40	40	13.015	115
Q8N5C6;Q8N5C6-2	Q8N5C6;Q8N5C6-2	sp|Q8N5C6|SRBD1_HUMAN S1 RNA-binding domain-containing protein 1 OS=Homo sapiens OX=9606 GN=SRBD1 PE=1 SV=2;sp|Q8N5C6-2|SRBD1_HUMAN Isoform 2 of S1 RNA-binding domain-containing protein 1 OS=Homo sapiens OX=9606 GN=SRBD1	S1 RNA-binding domain-containing protein 1	SRBD1	0.94919	1.23844	0.80747	1.7025	2.47445	0.40413	0.96262	0.854774	1.1699	1.0719	1.24366	0.80408	2	27	27	27	7	8	14	13	15	16	21	17	7	8	14	13	15	16	21	17	7	8	14	13	15	16	21	17	31.7	31.7	31.7	111.77	995
Q96PU8-5;Q96PU8-9;Q96PU8-8;Q96PU8-6;Q96PU8-3;Q96PU8;F5GXS8;F5GYM3;H0YGD6;H0YG47	Q96PU8-5;Q96PU8-9;Q96PU8-8;Q96PU8-6;Q96PU8-3;Q96PU8;F5GXS8;F5GYM3;H0YGD6;H0YG47	sp|Q96PU8-5|QKI_HUMAN Isoform 3 of Protein quaking OS=Homo sapiens OX=9606 GN=QKI;sp|Q96PU8-9|QKI_HUMAN Isoform 6 of Protein quaking OS=Homo sapiens OX=9606 GN=QKI;sp|Q96PU8-8|QKI_HUMAN Isoform 5 of Protein quaking OS=Homo sapiens OX=9606 GN=QKI;sp|Q96PU8-	Protein quaking	QKI	0.91903	1.23721	0.80827	1.2062	1.97488	0.50636	0.7761	0.501882	1.9925	0.63274	0.862218	1.1598	10	2	2	2	1	1	2	1	1	1	1	2	1	1	2	1	1	1	1	2	1	1	2	1	1	1	1	2	6.9	6.9	6.9	35.232	317
P55265-2;A0A3B3IRQ9;P55265-3	P55265-2;A0A3B3IRQ9;P55265-3	sp|P55265-2|DSRAD_HUMAN Isoform 2 of Double-stranded RNA-specific adenosine deaminase OS=Homo sapiens OX=9606 GN=ADAR;tr|A0A3B3IRQ9|A0A3B3IRQ9_HUMAN Double-stranded RNA-specific adenosine deaminase (Fragment) OS=Homo sapiens OX=9606 GN=ADAR PE=1 SV=1;sp|P5	Double-stranded RNA-specific adenosine deaminase	ADAR	0.92966	1.23445	0.81008	NaN	1.17233	0.853	0.94889	NaN	NaN	NaN	NaN	NaN	3	46	1	1	34	36	40	38	27	34	34	31	1	1	1	1	1	1	1	1	1	1	1	1	1	1	1	1	40.4	1.9	1.9	133.27	1200
P20700;E9PBF6;A0A0D9SFE5;A0A0D9SFY5	P20700;E9PBF6;A0A0D9SFE5	sp|P20700|LMNB1_HUMAN Lamin-B1 OS=Homo sapiens OX=9606 GN=LMNB1 PE=1 SV=2;tr|E9PBF6|E9PBF6_HUMAN Lamin-B1 OS=Homo sapiens OX=9606 GN=LMNB1 PE=1 SV=1;tr|A0A0D9SFE5|A0A0D9SFE5_HUMAN Lamin B1, isoform CRA_a OS=Homo sapiens OX=9606 GN=LMNB1 PE=1 SV=1	Lamin-B1	LMNB1	1.6077	1.23361	0.81063	1.0747	1.35533	0.73783	1.2613	0.963391	1.038	1.1583	1.2024	0.83167	4	26	24	24	18	17	17	20	12	12	13	12	16	17	17	18	12	12	13	12	16	17	17	18	12	12	13	12	50.7	49.1	49.1	66.408	586
Q8WXF1;Q8WXF1-2;X6RDA4	Q8WXF1;Q8WXF1-2;X6RDA4	sp|Q8WXF1|PSPC1_HUMAN Paraspeckle component 1 OS=Homo sapiens OX=9606 GN=PSPC1 PE=1 SV=1;sp|Q8WXF1-2|PSPC1_HUMAN Isoform 2 of Paraspeckle component 1 OS=Homo sapiens OX=9606 GN=PSPC1;tr|X6RDA4|X6RDA4_HUMAN Paraspeckle component 1 (Fragment) OS=Homo sapiens	Paraspeckle component 1	PSPC1	1.3656	1.23359	0.81064	0.70397	0.611434	1.6355	0.91943	0.976849	1.0237	0.84584	0.846668	1.1811	3	3	2	2	3	2	2	3	1	1	1	1	2	2	2	2	1	1	1	1	2	2	2	2	1	1	1	1	9	7.6	7.6	58.743	523
E9PM57;A0A0A0MQS0;F8W9L8;A8MW92-2;A0A0D9SG14;A8MUE8;A8MXR8;A8MW92-4;A8MW92;E5RK91	E9PM57;A0A0A0MQS0;F8W9L8;A8MW92-2;A0A0D9SG14;A8MUE8;A8MXR8;A8MW92-4;A8MW92	tr|E9PM57|E9PM57_HUMAN PHD finger protein 20-like protein 1 OS=Homo sapiens OX=9606 GN=PHF20L1 PE=1 SV=1;tr|A0A0A0MQS0|A0A0A0MQS0_HUMAN PHD finger protein 20-like protein 1 OS=Homo sapiens OX=9606 GN=PHF20L1 PE=1 SV=1;tr|F8W9L8|F8W9L8_HUMAN PHD finger prot	PHD finger protein 20-like protein 1	PHF20L1	1.0506	1.23229	0.8115	1.3762	1.91373	0.52254	1.1764	0.658025	1.5197	0.94977	1.63891	0.61016	10	3	3	3	2	3	3	1	2	1	1	1	2	3	3	1	2	1	1	1	2	3	3	1	2	1	1	1	11.7	11.7	11.7	30.679	264
P55084-2;P55084;F5GZQ3;B5MD38;C9JEY0;C9JE81;C9K0M0	P55084-2;P55084;F5GZQ3;B5MD38	sp|P55084-2|ECHB_HUMAN Isoform 2 of Trifunctional enzyme subunit beta, mitochondrial OS=Homo sapiens OX=9606 GN=HADHB;sp|P55084|ECHB_HUMAN Trifunctional enzyme subunit beta, mitochondrial OS=Homo sapiens OX=9606 GN=HADHB PE=1 SV=3;tr|F5GZQ3|F5GZQ3_HUMAN Tr	Trifunctional enzyme subunit beta, mitochondrial;3-ketoacyl-CoA thiolase	HADHB	1.4016	1.23194	0.81173	1.0513	1.20028	0.83314	1.7521	1.09485	0.91337	0.8919	0.967305	1.0338	7	8	8	8	5	4	4	5	5	4	4	5	5	4	4	5	5	4	4	5	5	4	4	5	5	4	4	5	28.3	28.3	28.3	48.879	452
O60264	O60264	sp|O60264|SMCA5_HUMAN SWI/SNF-related matrix-associated actin-dependent regulator of chromatin subfamily A member 5 OS=Homo sapiens OX=9606 GN=SMARCA5 PE=1 SV=1	SWI/SNF-related matrix-associated actin-dependent regulator of chromatin subfamily A member 5	SMARCA5	1.2529	1.23057	0.81263	1.1918	1.45497	0.6873	1.6497	1.22942	0.81339	1.1808	1.24511	0.80314	1	10	10	5	6	4	3	5	1	2	3	4	6	4	3	5	1	2	3	4	4	2	1	3	0	0	1	1	10.3	10.3	6.1	121.9	1052
J3KNE0;A6NKT7;Q7Z3J3;O14715;J3KQ37;Q99666;F8VYC4;A0A286YES2;P0DJD0;A0A1W2PNU4;P0DJD1;Q99666-2;F8W705;Q7Z3J3-2;C9J6W1;C9JF75;C9J1W9;H7BZ48;H0YBN8	J3KNE0;A6NKT7;Q7Z3J3;O14715;J3KQ37;Q99666;F8VYC4;A0A286YES2;P0DJD0	tr|J3KNE0|J3KNE0_HUMAN RanBP2-like and GRIP domain-containing protein 3 OS=Homo sapiens OX=9606 GN=RGPD3 PE=1 SV=2;sp|A6NKT7|RGPD3_HUMAN RanBP2-like and GRIP domain-containing protein 3 OS=Homo sapiens OX=9606 GN=RGPD3 PE=3 SV=2;sp|Q7Z3J3|RGPD4_HUMAN RanBP	RanBP2-like and GRIP domain-containing protein 3;RanBP2-like and GRIP domain-containing protein 4;RANBP2-like and GRIP domain-containing protein 8;RANBP2-like and GRIP domain-containing protein 5/6;RANBP2-like and GRIP domain-containing protein 1	RGPD3;RGPD4;RGPD8;RGPD5;RGPD1	1.014	1.22965	0.81324	NaN	1.50078	0.66632	NaN	0.897183	1.1146	NaN	NaN	NaN	19	19	1	1	13	12	15	14	5	7	5	5	1	1	0	1	0	1	1	0	1	1	0	1	0	1	1	0	16.1	0.7	0.7	197.62	1760
A0A087WVF7;Q9NZM3-4;Q9NZM3-3;Q9NZM3-2;Q9NZM3	A0A087WVF7;Q9NZM3-4;Q9NZM3-3;Q9NZM3-2;Q9NZM3	tr|A0A087WVF7|A0A087WVF7_HUMAN Intersectin-2 OS=Homo sapiens OX=9606 GN=ITSN2 PE=1 SV=1;sp|Q9NZM3-4|ITSN2_HUMAN Isoform 4 of Intersectin-2 OS=Homo sapiens OX=9606 GN=ITSN2;sp|Q9NZM3-3|ITSN2_HUMAN Isoform 3 of Intersectin-2 OS=Homo sapiens OX=9606 GN=ITSN2;	Intersectin-2	ITSN2	1.3465	NaN	NaN	1.0051	NaN	NaN	NaN	NaN	NaN	NaN	NaN	NaN	5	3	3	3	1	0	2	1	0	0	0	0	1	0	2	1	0	0	0	0	1	0	2	1	0	0	0	0	2.8	2.8	2.8	191.6	1680
P62269;A0A0G2JQH2;Q5GGW2;J3JS69	P62269	sp|P62269|RS18_HUMAN 40S ribosomal protein S18 OS=Homo sapiens OX=9606 GN=RPS18 PE=1 SV=3	40S ribosomal protein S18	RPS18	1.0108	1.22944	0.81338	1.3234	0.667156	1.4989	NaN	NaN	NaN	NaN	1.74847	0.57193	4	11	11	11	9	8	9	6	0	0	0	1	9	8	9	6	0	0	0	1	9	8	9	6	0	0	0	1	57.9	57.9	57.9	17.718	152
Q9NQ88;A0A0U1RQD1	Q9NQ88;A0A0U1RQD1	sp|Q9NQ88|TIGAR_HUMAN Fructose-2,6-bisphosphatase TIGAR OS=Homo sapiens OX=9606 GN=TIGAR PE=1 SV=1;tr|A0A0U1RQD1|A0A0U1RQD1_HUMAN Chromosome 12 open reading frame 5, isoform CRA_b OS=Homo sapiens OX=9606 GN=TIGAR PE=1 SV=1	Fructose-2,6-bisphosphatase TIGAR	TIGAR	1.3457	NaN	NaN	0.61247	NaN	NaN	NaN	NaN	NaN	NaN	NaN	NaN	2	2	2	2	2	0	2	2	0	0	0	0	2	0	2	2	0	0	0	0	2	0	2	2	0	0	0	0	10.4	10.4	10.4	30.062	270
Q15019-2;Q15019-3;Q15019;B5MCX3;C9J2Q4;C9J938;C9JB25;H7C2Y0;H7C310;C9IZU3;C9IY94;C9JQJ4;C9JZI2;B5MD47;F8WB65;C9JFT1;A0A1B0GXJ2;C9JSE7;C9JT15	Q15019-2;Q15019-3;Q15019;B5MCX3;C9J2Q4	sp|Q15019-2|SEPT2_HUMAN Isoform 2 of Septin-2 OS=Homo sapiens OX=9606 GN=SEPTIN2;sp|Q15019-3|SEPT2_HUMAN Isoform 3 of Septin-2 OS=Homo sapiens OX=9606 GN=SEPTIN2;sp|Q15019|SEPT2_HUMAN Septin-2 OS=Homo sapiens OX=9606 GN=SEPTIN2 PE=1 SV=1;tr|B5MCX3|B5MCX3_H	Septin-2	SEPT2	1.3395	1.21997	0.81969	0.81882	0.798148	1.2529	1.0806	0.848104	1.1791	0.92032	0.794218	1.2591	19	11	11	11	6	7	8	6	4	4	4	5	6	7	8	6	4	4	4	5	6	7	8	6	4	4	4	5	43.7	43.7	43.7	45.46	396
O43390-2;O43390-4	O43390-2;O43390-4	sp|O43390-2|HNRPR_HUMAN Isoform 2 of Heterogeneous nuclear ribonucleoprotein R OS=Homo sapiens OX=9606 GN=HNRNPR;sp|O43390-4|HNRPR_HUMAN Isoform 4 of Heterogeneous nuclear ribonucleoprotein R OS=Homo sapiens OX=9606 GN=HNRNPR	Heterogeneous nuclear ribonucleoprotein R	HNRNPR	1.336	1.21752	0.82134	1.0722	NaN	NaN	0.81736	0.825083	1.212	0.60526	0.735727	1.3592	2	18	1	1	17	16	17	15	7	8	8	8	1	1	1	1	1	1	1	1	1	1	1	1	1	1	1	1	32.7	3.1	3.1	71.214	636
E7EW69;B5ME97;Q9P0V9;Q9P0V9-2;E7EX04;Q9P0V9-3;F5GYV2;F5H1W3;F8WC85;C9JEQ7;F5H1F2	E7EW69;B5ME97;Q9P0V9;Q9P0V9-2;E7EX04;Q9P0V9-3	tr|E7EW69|E7EW69_HUMAN Septin-10 OS=Homo sapiens OX=9606 GN=SEPTIN10 PE=1 SV=1;tr|B5ME97|B5ME97_HUMAN Septin 10, isoform CRA_c OS=Homo sapiens OX=9606 GN=SEPTIN10 PE=1 SV=2;sp|Q9P0V9|SEP10_HUMAN Septin-10 OS=Homo sapiens OX=9606 GN=SEPTIN10 PE=1 SV=2;sp|Q9	Septin-10	SEPT10	1.4074	1.21225	0.82491	0.75215	0.772082	1.2952	0.81062	NaN	NaN	NaN	NaN	NaN	11	4	4	4	3	3	3	2	1	0	0	0	3	3	3	2	1	0	0	0	3	3	3	2	1	0	0	0	11.1	11.1	11.1	52.145	450
A0A3B3ITJ4	A0A3B3ITJ4	tr|A0A3B3ITJ4|A0A3B3ITJ4_HUMAN Heterogeneous nuclear ribonucleoprotein L (Fragment) OS=Homo sapiens OX=9606 GN=HNRNPL PE=1 SV=1			0.784	1.21102	0.82575	0.61549	1.02482	0.97578	1.1986	1.46733	0.68151	1.0446	0.726533	1.3764	1	19	1	1	17	13	16	14	11	12	12	12	1	1	1	1	1	1	1	1	1	1	1	1	1	1	1	1	61.5	3	3	59.218	537
J3KTL2;Q07955;J3KSR8;Q07955-3;Q07955-2;J3QQV5;J3KSW7	J3KTL2;Q07955;J3KSR8;Q07955-3;Q07955-2	tr|J3KTL2|J3KTL2_HUMAN Serine/arginine-rich splicing factor 1 OS=Homo sapiens OX=9606 GN=SRSF1 PE=1 SV=1;sp|Q07955|SRSF1_HUMAN Serine/arginine-rich splicing factor 1 OS=Homo sapiens OX=9606 GN=SRSF1 PE=1 SV=2;tr|J3KSR8|J3KSR8_HUMAN Serine/arginine-rich spl	Serine/arginine-rich splicing factor 1	SRSF1	1.8259	1.20951	0.82678	0.84862	2.07637	0.48161	0.6518	1.07479	0.93041	0.99872	0.577701	1.731	7	3	3	3	3	2	2	3	1	2	2	1	3	2	2	3	1	2	2	1	3	2	2	3	1	2	2	1	11.9	11.9	11.9	28.329	253
H0YFD6;P40939;A0A2R8Y4F5;A0A2R8YG21;A0A2R8Y688;P40939-2	H0YFD6;P40939;A0A2R8Y4F5	tr|H0YFD6|H0YFD6_HUMAN Enoyl-CoA hydratase OS=Homo sapiens OX=9606 GN=HADHA PE=1 SV=2;sp|P40939|ECHA_HUMAN Trifunctional enzyme subunit alpha, mitochondrial OS=Homo sapiens OX=9606 GN=HADHA PE=1 SV=2;tr|A0A2R8Y4F5|A0A2R8Y4F5_HUMAN Enoyl-CoA hydratase OS=Ho	Trifunctional enzyme subunit alpha, mitochondrial;Long-chain enoyl-CoA hydratase;Long chain 3-hydroxyacyl-CoA dehydrogenase	HADHA	1.3567	1.20789	0.82789	1.0272	1.24866	0.80086	1.4778	1.38374	0.72268	0.9873	0.926956	1.0788	6	15	15	15	8	6	10	6	8	9	7	5	8	6	10	6	8	9	7	5	8	6	10	6	8	9	7	5	25.1	25.1	25.1	86.371	792
Q10570;E9PIM1;A0A087X101	Q10570	sp|Q10570|CPSF1_HUMAN Cleavage and polyadenylation specificity factor subunit 1 OS=Homo sapiens OX=9606 GN=CPSF1 PE=1 SV=2	Cleavage and polyadenylation specificity factor subunit 1	CPSF1	1.5925	1.20703	0.82848	0.90575	1.47223	0.67924	1.1199	1.02595	0.97471	1.0902	0.991965	1.0081	3	12	12	12	8	6	9	6	2	4	3	3	8	6	9	6	2	4	3	3	8	6	9	6	2	4	3	3	11.2	11.2	11.2	160.88	1443
H7C5R8;Q460N5-4;Q460N5-1;Q460N5;Q460N5-3;Q460N5-5;A0A3B3ITD5	H7C5R8;Q460N5-4;Q460N5-1;Q460N5;Q460N5-3	tr|H7C5R8|H7C5R8_HUMAN Protein mono-ADP-ribosyltransferase PARP14 (Fragment) OS=Homo sapiens OX=9606 GN=PARP14 PE=1 SV=1;sp|Q460N5-4|PAR14_HUMAN Isoform 4 of Protein mono-ADP-ribosyltransferase PARP14 OS=Homo sapiens OX=9606 GN=PARP14;sp|Q460N5-1|PAR14_HUM	Poly [ADP-ribose] polymerase 14	PARP14	1.1753	1.2054	0.8296	4.3295	1.09426	0.91386	NaN	1.87589	0.53308	2.5059	3.03721	0.32925	7	5	5	5	1	1	1	2	0	1	3	2	1	1	1	2	0	1	3	2	1	1	1	2	0	1	3	2	5.6	5.6	5.6	171.15	1521
Q14315;Q14315-2	Q14315;Q14315-2	sp|Q14315|FLNC_HUMAN Filamin-C OS=Homo sapiens OX=9606 GN=FLNC PE=1 SV=3;sp|Q14315-2|FLNC_HUMAN Isoform 2 of Filamin-C OS=Homo sapiens OX=9606 GN=FLNC	Filamin-C	FLNC	1.9778	1.20537	0.82962	0.90909	1.17268	0.85275	3.1775	1.65978	0.60249	1.5687	1.10657	0.90369	2	57	48	46	37	39	38	39	14	20	22	11	29	30	29	31	9	14	15	6	28	29	28	29	9	14	14	6	27.2	24.7	23.7	291.02	2725
Q9Y5Q9;A0A494C1S7;Q9Y5Q9-2;H7C0C0;F8WC64;H7C143	Q9Y5Q9;A0A494C1S7;Q9Y5Q9-2	sp|Q9Y5Q9|TF3C3_HUMAN General transcription factor 3C polypeptide 3 OS=Homo sapiens OX=9606 GN=GTF3C3 PE=1 SV=1;tr|A0A494C1S7|A0A494C1S7_HUMAN General transcription factor 3C polypeptide 3 OS=Homo sapiens OX=9606 GN=GTF3C3 PE=1 SV=1;sp|Q9Y5Q9-2|TF3C3_HUMAN	General transcription factor 3C polypeptide 3	GTF3C3	1.0702	1.20252	0.83159	1.3038	1.86397	0.53649	1.2956	1.42025	0.7041	1.2681	1.35894	0.73587	6	12	12	12	9	8	12	6	2	1	1	2	9	8	12	6	2	1	1	2	9	8	12	6	2	1	1	2	16.8	16.8	16.8	101.27	886
P23396;E9PL09;P23396-2;E9PPU1;H0YEU2;F2Z2S8;H0YCJ7;E9PQ96;E9PJH4;H0YF32;E9PK82;E9PSF4;E9PQX2;H0YES8;E9PJN9	P23396;E9PL09;P23396-2;E9PPU1;H0YEU2;F2Z2S8;H0YCJ7	sp|P23396|RS3_HUMAN 40S ribosomal protein S3 OS=Homo sapiens OX=9606 GN=RPS3 PE=1 SV=2;tr|E9PL09|E9PL09_HUMAN 40S ribosomal protein S3 OS=Homo sapiens OX=9606 GN=RPS3 PE=1 SV=1;sp|P23396-2|RS3_HUMAN Isoform 2 of 40S ribosomal protein S3 OS=Homo sapiens OX=	40S ribosomal protein S3	RPS3	1.0276	1.20234	0.83171	1.0805	0.719994	1.3889	1.3683	1.50525	0.66434	0.90154	0.792079	1.2625	15	18	18	18	18	17	16	16	8	8	7	7	18	17	16	16	8	8	7	7	18	17	16	16	8	8	7	7	67.5	67.5	67.5	26.688	243
Q02539;P22492	Q02539	sp|Q02539|H11_HUMAN Histone H1.1 OS=Homo sapiens OX=9606 GN=H1-1 PE=1 SV=3	Histone H1.1	HIST1H1A	3.9855	1.20142	0.83235	1.0204	8.46812	0.11809	NaN	NaN	NaN	NaN	NaN	NaN	2	4	3	3	4	2	2	2	0	0	0	0	3	1	1	1	0	0	0	0	3	1	1	1	0	0	0	0	29.8	24.7	24.7	21.842	215
Q2VIR3;P41091;Q2VIR3-2;H7BZU1	Q2VIR3;P41091;Q2VIR3-2	sp|Q2VIR3|IF2GL_HUMAN Eukaryotic translation initiation factor 2 subunit 3B OS=Homo sapiens OX=9606 GN=EIF2S3B PE=2 SV=2;sp|P41091|IF2G_HUMAN Eukaryotic translation initiation factor 2 subunit 3 OS=Homo sapiens OX=9606 GN=EIF2S3 PE=1 SV=3;sp|Q2VIR3-2|IF2GL	Putative eukaryotic translation initiation factor 2 subunit 3-like protein;Eukaryotic translation initiation factor 2 subunit 3	EIF2S3L;EIF2S3	2.3646	1.20107	0.83259	0.87662	0.437522	2.2856	NaN	NaN	NaN	NaN	0.752219	1.3294	4	6	6	6	2	5	4	4	0	1	0	1	2	5	4	4	0	1	0	1	2	5	4	4	0	1	0	1	16.5	16.5	16.5	51.228	472
P62701;C9JEH7;P22090;Q8TD47	P62701;C9JEH7;P22090;Q8TD47	sp|P62701|RS4X_HUMAN 40S ribosomal protein S4, X isoform OS=Homo sapiens OX=9606 GN=RPS4X PE=1 SV=2;tr|C9JEH7|C9JEH7_HUMAN 40S ribosomal protein S4, Y isoform 1 (Fragment) OS=Homo sapiens OX=9606 GN=RPS4Y1 PE=1 SV=1;sp|P22090|RS4Y1_HUMAN 40S ribosomal prot	40S ribosomal protein S4, X isoform;40S ribosomal protein S4, Y isoform 1;40S ribosomal protein S4, Y isoform 2	RPS4X;RPS4Y1;RPS4Y2	1.0575	1.2009	0.83271	1.2708	1.00834	0.99173	1.2828	1.52096	0.65748	1.2636	1.00239	0.99762	4	11	11	11	9	7	8	9	6	7	5	6	9	7	8	9	6	7	5	6	9	7	8	9	6	7	5	6	37.3	37.3	37.3	29.597	263
Q9NW64-2;Q9NW64;E5RJW4;E5RHA8	Q9NW64-2;Q9NW64;E5RJW4	sp|Q9NW64-2|RBM22_HUMAN Isoform 2 of Pre-mRNA-splicing factor RBM22 OS=Homo sapiens OX=9606 GN=RBM22;sp|Q9NW64|RBM22_HUMAN Pre-mRNA-splicing factor RBM22 OS=Homo sapiens OX=9606 GN=RBM22 PE=1 SV=1;tr|E5RJW4|E5RJW4_HUMAN Pre-mRNA-splicing factor RBM22 (Frag	Pre-mRNA-splicing factor RBM22	RBM22	1.5399	1.1973	0.83521	0.7418	0.887311	1.127	0.89907	1.13474	0.88126	1.134	1.19319	0.83809	4	9	9	9	9	8	9	8	4	2	3	3	9	8	9	8	4	2	3	3	9	8	9	8	4	2	3	3	28	28	28	41.151	371
P09211;A8MX94;A0A087X2E9;A0A2R8Y5E5;A0A087X243	P09211;A8MX94	sp|P09211|GSTP1_HUMAN Glutathione S-transferase P OS=Homo sapiens OX=9606 GN=GSTP1 PE=1 SV=2;tr|A8MX94|A8MX94_HUMAN GST class-pi OS=Homo sapiens OX=9606 GN=GSTP1 PE=1 SV=1	Glutathione S-transferase P	GSTP1	0.70088	1.19722	0.83527	1.462	2.25759	0.44295	0.71122	0.83633	1.1957	1.0994	1.27738	0.78285	5	6	6	6	4	4	5	5	1	2	4	3	4	4	5	5	1	2	4	3	4	4	5	5	1	2	4	3	52.4	52.4	52.4	23.356	210
Q9NYY8-2;Q9NYY8	Q9NYY8-2;Q9NYY8	sp|Q9NYY8-2|FAKD2_HUMAN Isoform 2 of FAST kinase domain-containing protein 2, mitochondrial OS=Homo sapiens OX=9606 GN=FASTKD2;sp|Q9NYY8|FAKD2_HUMAN FAST kinase domain-containing protein 2, mitochondrial OS=Homo sapiens OX=9606 GN=FASTKD2 PE=1 SV=1	FAST kinase domain-containing protein 2	FASTKD2	0.31869	1.195	0.83682	0.73674	1.18956	0.84065	NaN	NaN	NaN	NaN	NaN	NaN	2	1	1	1	1	1	1	1	0	0	0	0	1	1	1	1	0	0	0	0	1	1	1	1	0	0	0	0	2.6	2.6	2.6	74.535	648
Q8WWY3;E7EVX8;Q8WWY3-4;Q8WWY3-2;E7EU94;E7ESX0;E7EN72;Q8WWY3-3	Q8WWY3;E7EVX8;Q8WWY3-4;Q8WWY3-2;E7EU94;E7ESX0;E7EN72;Q8WWY3-3	sp|Q8WWY3|PRP31_HUMAN U4/U6 small nuclear ribonucleoprotein Prp31 OS=Homo sapiens OX=9606 GN=PRPF31 PE=1 SV=2;tr|E7EVX8|E7EVX8_HUMAN Pre-mRNA-processing factor 31 OS=Homo sapiens OX=9606 GN=PRPF31 PE=1 SV=1;sp|Q8WWY3-4|PRP31_HUMAN Isoform 4 of U4/U6 small	U4/U6 small nuclear ribonucleoprotein Prp31	PRPF31	1.3225	1.19402	0.83751	0.77846	0.795102	1.2577	NaN	0.965997	1.0352	1.1132	1.10773	0.90275	8	12	12	12	5	3	2	3	0	5	6	4	5	3	2	3	0	5	6	4	5	3	2	3	0	5	6	4	35.7	35.7	35.7	55.455	499
Q09161;X6R941	Q09161	sp|Q09161|NCBP1_HUMAN Nuclear cap-binding protein subunit 1 OS=Homo sapiens OX=9606 GN=NCBP1 PE=1 SV=1	Nuclear cap-binding protein subunit 1	NCBP1	1.2749	1.19224	0.83876	0.81165	1.17354	0.85212	0.86784	0.596694	1.6759	NaN	NaN	NaN	2	6	6	6	5	4	6	4	1	2	0	1	5	4	6	4	1	2	0	1	5	4	6	4	1	2	0	1	9.5	9.5	9.5	91.838	790
Q15427	Q15427	sp|Q15427|SF3B4_HUMAN Splicing factor 3B subunit 4 OS=Homo sapiens OX=9606 GN=SF3B4 PE=1 SV=1	Splicing factor 3B subunit 4	SF3B4	1.3159	NaN	NaN	NaN	1.0544	0.94841	NaN	NaN	NaN	NaN	NaN	NaN	1	2	2	2	1	0	1	1	0	0	0	0	1	0	1	1	0	0	0	0	1	0	1	1	0	0	0	0	5.2	5.2	5.2	44.385	424
A0A087WVM4;B7ZM99;Q6UB35;H0Y327;Q4VXM0;Q6UB35-2;Q4VXM1;Q5JYA8;Q5JYA3	A0A087WVM4;B7ZM99;Q6UB35	tr|A0A087WVM4|A0A087WVM4_HUMAN Formyltetrahydrofolate synthetase OS=Homo sapiens OX=9606 GN=MTHFD1L PE=1 SV=1;tr|B7ZM99|B7ZM99_HUMAN Formyltetrahydrofolate synthetase OS=Homo sapiens OX=9606 GN=MTHFD1L PE=1 SV=1;sp|Q6UB35|C1TM_HUMAN Monofunctional C1-tetra	Monofunctional C1-tetrahydrofolate synthase, mitochondrial	MTHFD1L	1.2738	1.19168	0.83915	1.2066	1.32973	0.75203	1.3865	0.943307	1.0601	0.76811	0.984834	1.0154	9	17	16	16	15	13	16	13	6	7	7	7	15	13	15	13	6	7	7	7	15	13	15	13	6	7	7	7	23.7	22.9	22.9	99.31	913
F8W1R7;J3KND3;G8JLA2;G3V1V0;B7Z6Z4;P60660-2;P60660;F8VPF3;G3V1Y7;F8VZU9;F8W180;F8VXL3;H0YI43;F8W1I5;P14649	F8W1R7;J3KND3;G8JLA2;G3V1V0;B7Z6Z4;P60660-2;P60660;F8VPF3;G3V1Y7	tr|F8W1R7|F8W1R7_HUMAN Myosin light polypeptide 6 OS=Homo sapiens OX=9606 GN=MYL6 PE=1 SV=1;tr|J3KND3|J3KND3_HUMAN Myosin light polypeptide 6 OS=Homo sapiens OX=9606 GN=MYL6 PE=1 SV=1;tr|G8JLA2|G8JLA2_HUMAN Myosin light polypeptide 6 OS=Homo sapiens OX=960	Myosin light polypeptide 6	MYL6	1.1214	1.19126	0.83945	0.92839	1.13926	0.87776	0.87727	1.07712	0.9284	0.85804	0.815594	1.2261	15	5	5	5	3	3	3	3	3	2	1	2	3	3	3	3	3	2	1	2	3	3	3	3	3	2	1	2	36.6	36.6	36.6	16.29	145
P41212;H0YG25	P41212	sp|P41212|ETV6_HUMAN Transcription factor ETV6 OS=Homo sapiens OX=9606 GN=ETV6 PE=1 SV=1	Transcription factor ETV6	ETV6	1.017	1.19113	0.83954	1.1467	2.9832	0.33521	NaN	NaN	NaN	NaN	NaN	NaN	2	4	4	4	3	3	4	3	0	0	0	0	3	3	4	3	0	0	0	0	3	3	4	3	0	0	0	0	12.2	12.2	12.2	52.999	452
Q13887-2;Q13887-4;Q13887	Q13887-2;Q13887-4;Q13887	sp|Q13887-2|KLF5_HUMAN Isoform 2 of Krueppel-like factor 5 OS=Homo sapiens OX=9606 GN=KLF5;sp|Q13887-4|KLF5_HUMAN Isoform 4 of Krueppel-like factor 5 OS=Homo sapiens OX=9606 GN=KLF5;sp|Q13887|KLF5_HUMAN Krueppel-like factor 5 OS=Homo sapiens OX=9606 GN=KLF	Krueppel-like factor 5	KLF5	1.349	1.19018	0.84021	1.5132	NaN	NaN	NaN	NaN	NaN	NaN	NaN	NaN	3	1	1	1	1	1	1	0	0	0	0	0	1	1	1	0	0	0	0	0	1	1	1	0	0	0	0	0	7.5	7.5	7.5	33.618	305
Q14204;A0A2R8Y706;A0A2R8Y5T0;A0A2R8Y6H2;A0A2R8Y542;A0A2R8YFZ7;H0YJ21;A0A2R8Y6I5	Q14204	sp|Q14204|DYHC1_HUMAN Cytoplasmic dynein 1 heavy chain 1 OS=Homo sapiens OX=9606 GN=DYNC1H1 PE=1 SV=5	Cytoplasmic dynein 1 heavy chain 1	DYNC1H1	1.1915	1.18758	0.84205	0.96332	1.00772	0.99234	1.5682	0.869716	1.1498	0.77576	0.95338	1.0489	8	20	20	20	11	8	8	9	8	14	14	12	11	8	8	9	8	14	14	12	11	8	8	9	8	14	14	12	5.7	5.7	5.7	532.4	4646
A0A0A0MQV6;P09038-2;P09038-3;P09038-1;P09038	A0A0A0MQV6;P09038-2;P09038-3;P09038-1;P09038	tr|A0A0A0MQV6|A0A0A0MQV6_HUMAN Fibroblast growth factor OS=Homo sapiens OX=9606 GN=FGF2 PE=1 SV=1;sp|P09038-2|FGF2_HUMAN Isoform 3 of Fibroblast growth factor 2 OS=Homo sapiens OX=9606 GN=FGF2;sp|P09038-3|FGF2_HUMAN Isoform 4 of Fibroblast growth factor 2	Fibroblast growth factor 2	FGF2	2.2951	1.18706	0.84242	1.5202	1.40651	0.71098	1.4331	1.11716	0.89513	1.4461	1.75356	0.57027	5	3	3	3	2	3	2	2	2	2	2	2	2	3	2	2	2	2	2	2	2	3	2	2	2	2	2	2	9.7	9.7	9.7	30.752	288
Q96HC4-7;Q96HC4-4;Q96HC4;Q96HC4-6;Q96HC4-3;Q96HC4-2;D6RAA1;A0A0D9SFW3;D6RGG6;H0Y929;A0A0D9SFR4;H0YBI4;H0Y8Y3;A0A0A0MSP3;Q96HC4-5	Q96HC4-7;Q96HC4-4;Q96HC4;Q96HC4-6;Q96HC4-3;Q96HC4-2	sp|Q96HC4-7|PDLI5_HUMAN Isoform 7 of PDZ and LIM domain protein 5 OS=Homo sapiens OX=9606 GN=PDLIM5;sp|Q96HC4-4|PDLI5_HUMAN Isoform 4 of PDZ and LIM domain protein 5 OS=Homo sapiens OX=9606 GN=PDLIM5;sp|Q96HC4|PDLI5_HUMAN PDZ and LIM domain protein 5 OS=Ho	PDZ and LIM domain protein 5	PDLIM5	1.3077	NaN	NaN	NaN	NaN	NaN	NaN	NaN	NaN	NaN	NaN	NaN	15	3	3	3	2	0	0	1	0	0	0	0	2	0	0	1	0	0	0	0	2	0	0	1	0	0	0	0	8.1	8.1	8.1	52.645	483
Q9Y224;G3V4C6;H0YJB9;G3V4E7	Q9Y224;G3V4C6;H0YJB9	sp|Q9Y224|RTRAF_HUMAN RNA transcription, translation and transport factor protein OS=Homo sapiens OX=9606 GN=RTRAF PE=1 SV=1;tr|G3V4C6|G3V4C6_HUMAN RNA transcription, translation and transport factor protein OS=Homo sapiens OX=9606 GN=RTRAF PE=1 SV=1;tr|H0	UPF0568 protein C14orf166	C14orf166	1.3186	1.18677	0.84262	0.98596	0.765814	1.3058	1.209	1.03588	0.96536	0.7881	0.873439	1.1449	4	13	13	13	11	12	11	9	10	10	11	9	11	12	11	9	10	10	11	9	11	12	11	9	10	10	11	9	59.8	59.8	59.8	28.068	244
O60506-2;O60506;O60506-4;O60506-3;B7Z645;O60506-5;F6UXX1	O60506-2;O60506;O60506-4;O60506-3;B7Z645;O60506-5	sp|O60506-2|HNRPQ_HUMAN Isoform 2 of Heterogeneous nuclear ribonucleoprotein Q OS=Homo sapiens OX=9606 GN=SYNCRIP;sp|O60506|HNRPQ_HUMAN Heterogeneous nuclear ribonucleoprotein Q OS=Homo sapiens OX=9606 GN=SYNCRIP PE=1 SV=2;sp|O60506-4|HNRPQ_HUMAN Isoform 4	Heterogeneous nuclear ribonucleoprotein Q	SYNCRIP	1.1387	1.18651	0.84281	1.0017	1.07835	0.92734	0.93254	0.747608	1.3376	0.69405	0.951113	1.0514	7	14	10	10	10	9	8	9	6	7	7	7	6	5	4	6	5	5	6	5	6	5	4	6	5	5	6	5	31.6	25	25	65.681	588
P08579	P08579	sp|P08579|RU2B_HUMAN U2 small nuclear ribonucleoprotein B OS=Homo sapiens OX=9606 GN=SNRPB2 PE=1 SV=1	U2 small nuclear ribonucleoprotein B	SNRPB2	1.0468	1.18436	0.84434	1.1259	NaN	NaN	NaN	NaN	NaN	NaN	NaN	NaN	1	1	1	1	1	1	1	1	0	0	0	0	1	1	1	1	0	0	0	0	1	1	1	1	0	0	0	0	4.9	4.9	4.9	25.486	225
Q12874	Q12874	sp|Q12874|SF3A3_HUMAN Splicing factor 3A subunit 3 OS=Homo sapiens OX=9606 GN=SF3A3 PE=1 SV=1	Splicing factor 3A subunit 3	SF3A3	1.6282	1.18347	0.84497	0.79854	0.80457	1.2429	0.90863	0.795988	1.2563	0.91693	0.953652	1.0486	1	11	11	11	8	9	7	8	4	5	5	6	8	9	7	8	4	5	5	6	8	9	7	8	4	5	5	6	28.1	28.1	28.1	58.848	501
J3KMX2;B9EGA3;Q92925-3;Q92925-2;Q92925;J3QWB6;Q6STE5-2;Q6STE5;F8VW95;C9JYI7;F8VZ70;F8VUB0;Q96GM5-2;Q96GM5	J3KMX2;B9EGA3;Q92925-3;Q92925-2;Q92925;J3QWB6	tr|J3KMX2|J3KMX2_HUMAN SWI/SNF-related matrix-associated actin-dependent regulator of chromatin subfamily D member 2 OS=Homo sapiens OX=9606 GN=SMARCD2 PE=1 SV=1;tr|B9EGA3|B9EGA3_HUMAN SMARCD2 protein OS=Homo sapiens OX=9606 GN=SMARCD2 PE=1 SV=1;sp|Q92925-	SWI/SNF-related matrix-associated actin-dependent regulator of chromatin subfamily D member 2	SMARCD2	0.80123	1.18326	0.84512	1.8547	1.89072	0.5289	0.7176	0.599305	1.6686	0.99524	1.20205	0.83191	14	8	8	8	6	4	7	5	2	2	3	3	6	4	7	5	2	2	3	3	6	4	7	5	2	2	3	3	26.8	26.8	26.8	52.238	456
Q9UNY4;X6RI15;Q9UNY4-2	Q9UNY4	sp|Q9UNY4|TTF2_HUMAN Transcription termination factor 2 OS=Homo sapiens OX=9606 GN=TTF2 PE=1 SV=2	Transcription termination factor 2	TTF2	0.96252	1.1818	0.84617	0.64434	1.35225	0.73951	1.659	1.23787	0.80784	1.1067	0.72812	1.3734	3	5	5	5	3	3	4	3	2	2	2	2	3	3	4	3	2	2	2	2	3	3	4	3	2	2	2	2	5.4	5.4	5.4	129.59	1162
P62280;M0QZC5;M0R1H6;M0R1H5	P62280;M0QZC5	sp|P62280|RS11_HUMAN 40S ribosomal protein S11 OS=Homo sapiens OX=9606 GN=RPS11 PE=1 SV=3;tr|M0QZC5|M0QZC5_HUMAN 40S ribosomal protein S11 OS=Homo sapiens OX=9606 GN=RPS11 PE=1 SV=1	40S ribosomal protein S11	RPS11	0.91763	1.18023	0.84729	1.4442	0.83703	1.1947	1.4193	1.74134	0.57427	1.4285	1.13349	0.88223	4	9	9	9	8	7	7	8	7	6	6	6	8	7	7	8	7	6	6	6	8	7	7	8	7	6	6	6	43.7	43.7	43.7	18.431	158
Q9BYJ9;Q9BYJ9-2	Q9BYJ9	sp|Q9BYJ9|YTHD1_HUMAN YTH domain-containing family protein 1 OS=Homo sapiens OX=9606 GN=YTHDF1 PE=1 SV=1	YTH domain-containing family protein 1	YTHDF1	1.1264	1.17961	0.84774	0.87778	0.699301	1.43	0.97845	1.02249	0.978	0.43572	0.758668	1.3181	2	18	18	13	14	14	15	14	7	9	8	7	14	14	15	14	7	9	8	7	10	9	11	10	4	5	4	5	32.7	32.7	24.7	60.873	559
Q15424-2;Q15424;Q15424-4;Q15424-3;Q14151;K7EII0;K7ES42	Q15424-2;Q15424;Q15424-4;Q15424-3;Q14151	sp|Q15424-2|SAFB1_HUMAN Isoform 2 of Scaffold attachment factor B1 OS=Homo sapiens OX=9606 GN=SAFB;sp|Q15424|SAFB1_HUMAN Scaffold attachment factor B1 OS=Homo sapiens OX=9606 GN=SAFB PE=1 SV=4;sp|Q15424-4|SAFB1_HUMAN Isoform 4 of Scaffold attachment factor	Scaffold attachment factor B1;Scaffold attachment factor B2	SAFB;SAFB2	1.5803	1.17938	0.8479	0.81455	1.14076	0.87661	1.2856	0.969086	1.0319	1.3948	1.29026	0.77504	7	10	10	10	6	4	8	5	3	3	2	3	6	4	8	5	3	3	2	3	6	4	8	5	3	3	2	3	15.3	15.3	15.3	95.18	848
O75475;O75475-3;O75475-2	O75475;O75475-3;O75475-2	sp|O75475|PSIP1_HUMAN PC4 and SFRS1-interacting protein OS=Homo sapiens OX=9606 GN=PSIP1 PE=1 SV=1;sp|O75475-3|PSIP1_HUMAN Isoform 3 of PC4 and SFRS1-interacting protein OS=Homo sapiens OX=9606 GN=PSIP1;sp|O75475-2|PSIP1_HUMAN Isoform 2 of PC4 and SFRS1-in	PC4 and SFRS1-interacting protein	PSIP1	1.0027	1.17918	0.84805	1.2165	1.39497	0.71686	0.62012	0.41632	2.402	0.67635	0.834655	1.1981	3	12	12	12	10	5	8	8	5	6	8	5	10	5	8	8	5	6	8	5	10	5	8	8	5	6	8	5	25.1	25.1	25.1	60.103	530
P29372-5;P29372-4;P29372-2;P29372;A2IDA3	P29372-5;P29372-4;P29372-2;P29372;A2IDA3	sp|P29372-5|3MG_HUMAN Isoform 4 of DNA-3-methyladenine glycosylase OS=Homo sapiens OX=9606 GN=MPG;sp|P29372-4|3MG_HUMAN Isoform 3 of DNA-3-methyladenine glycosylase OS=Homo sapiens OX=9606 GN=MPG;sp|P29372-2|3MG_HUMAN Isoform 2 of DNA-3-methyladenine glyco	DNA-3-methyladenine glycosylase	MPG	1.0821	1.17906	0.84813	1.3619	2.25433	0.44359	1.3682	1.24411	0.80379	1.4372	1.59378	0.62744	5	9	9	9	8	6	8	7	5	5	5	5	8	6	8	7	5	5	5	5	8	6	8	7	5	5	5	5	47.3	47.3	47.3	30.824	281
P27348;E9PG15	P27348;E9PG15	sp|P27348|1433T_HUMAN 14-3-3 protein theta OS=Homo sapiens OX=9606 GN=YWHAQ PE=1 SV=1;tr|E9PG15|E9PG15_HUMAN 14-3-3 protein theta (Fragment) OS=Homo sapiens OX=9606 GN=YWHAQ PE=1 SV=1	14-3-3 protein theta	YWHAQ	0.84292	1.17893	0.84823	0.81613	2.90748	0.34394	1.3172	1.33851	0.7471	0.88553	1.28258	0.77968	2	5	5	3	3	3	3	5	2	2	2	2	3	3	3	5	2	2	2	2	1	1	1	3	1	1	1	1	25.7	25.7	18.4	27.764	245
Q9P2I0	Q9P2I0	sp|Q9P2I0|CPSF2_HUMAN Cleavage and polyadenylation specificity factor subunit 2 OS=Homo sapiens OX=9606 GN=CPSF2 PE=1 SV=2	Cleavage and polyadenylation specificity factor subunit 2	CPSF2	1.7819	1.1755	0.8507	0.95687	0.985028	1.0152	0.83056	1.56605	0.63855	0.81398	1.4189	0.70477	1	3	3	3	2	2	3	2	2	1	1	1	2	2	3	2	2	1	1	1	2	2	3	2	2	1	1	1	5.9	5.9	5.9	88.486	782
Q13813;A0A0D9SGF6;Q13813-2;Q13813-3;A0A0D9SF54;A0A1B0GV13	Q13813;A0A0D9SGF6;Q13813-2;Q13813-3;A0A0D9SF54	sp|Q13813|SPTN1_HUMAN Spectrin alpha chain, non-erythrocytic 1 OS=Homo sapiens OX=9606 GN=SPTAN1 PE=1 SV=3;tr|A0A0D9SGF6|A0A0D9SGF6_HUMAN Spectrin alpha chain, non-erythrocytic 1 OS=Homo sapiens OX=9606 GN=SPTAN1 PE=1 SV=1;sp|Q13813-2|SPTN1_HUMAN Isoform 2	Spectrin alpha chain, non-erythrocytic 1	SPTAN1	1.2837	1.17538	0.85079	0.72932	0.922339	1.0842	0.85119	0.844452	1.1842	0.84577	0.914495	1.0935	6	58	58	58	34	46	42	39	20	21	31	19	34	46	42	39	20	21	31	19	34	46	42	39	20	21	31	19	33.7	33.7	33.7	284.54	2472
Q03113;E9PC54;Q03113-2;Q03113-3	Q03113;E9PC54;Q03113-2;Q03113-3	sp|Q03113|GNA12_HUMAN Guanine nucleotide-binding protein subunit alpha-12 OS=Homo sapiens OX=9606 GN=GNA12 PE=1 SV=4;tr|E9PC54|E9PC54_HUMAN Guanine nucleotide-binding protein subunit alpha-12 OS=Homo sapiens OX=9606 GN=GNA12 PE=1 SV=1;sp|Q03113-2|GNA12_HUM	Guanine nucleotide-binding protein subunit alpha-12	GNA12	0.99456	1.17425	0.85161	0.60441	0.169598	5.8963	0.80995	0.832709	1.2009	0.7646	NaN	NaN	4	7	7	6	2	2	4	1	3	1	3	0	2	2	4	1	3	1	3	0	1	2	3	1	2	1	3	0	18.4	18.4	16.3	44.279	381
K7ELG9;Q3MHD2;Q3MHD2-2	K7ELG9;Q3MHD2;Q3MHD2-2	tr|K7ELG9|K7ELG9_HUMAN Protein LSM12 homolog OS=Homo sapiens OX=9606 GN=LSM12 PE=1 SV=1;sp|Q3MHD2|LSM12_HUMAN Protein LSM12 homolog OS=Homo sapiens OX=9606 GN=LSM12 PE=1 SV=2;sp|Q3MHD2-2|LSM12_HUMAN Isoform 2 of Protein LSM12 homolog OS=Homo sapiens OX=960	Protein LSM12 homolog	LSM12	1.0373	1.17096	0.854	0.91816	1.13999	0.8772	NaN	NaN	NaN	NaN	NaN	NaN	3	2	2	2	2	2	2	1	0	0	0	0	2	2	2	1	0	0	0	0	2	2	2	1	0	0	0	0	16.1	16.1	16.1	24.955	230
O95453;A0A494C0Q6;O95453-3;A0A494C0K5;O95453-2;A0A494C0W0;A0A494C1N1;A0A494C156;A0A494C1G3;A0A494C0P9;A0A494BZW7;A0A494C1K5;A0A494C0Q2;A0A494BZU6;H3BRK1;A0A494C002;O95453-4;F5H1Z4	O95453;A0A494C0Q6;O95453-3;A0A494C0K5;O95453-2;A0A494C0W0;A0A494C1N1;A0A494C156;A0A494C1G3;A0A494C0P9;A0A494BZW7;A0A494C1K5;A0A494C0Q2;A0A494BZU6;H3BRK1;A0A494C002;O95453-4	sp|O95453|PARN_HUMAN Poly(A)-specific ribonuclease PARN OS=Homo sapiens OX=9606 GN=PARN PE=1 SV=1;tr|A0A494C0Q6|A0A494C0Q6_HUMAN Poly(A)-specific ribonuclease PARN OS=Homo sapiens OX=9606 GN=PARN PE=1 SV=1;sp|O95453-3|PARN_HUMAN Isoform 3 of Poly(A)-specif	Poly(A)-specific ribonuclease PARN	PARN	0.92908	1.16854	0.85577	1.3636	1.97418	0.50654	NaN	NaN	NaN	NaN	1.37842	0.72547	18	4	4	4	2	2	4	1	0	0	0	1	2	2	4	1	0	0	0	1	2	2	4	1	0	0	0	1	6.3	6.3	6.3	73.45	639
Q5SNT2;Q5SNT2-2;H0Y4R5	Q5SNT2;Q5SNT2-2;H0Y4R5	sp|Q5SNT2|TM201_HUMAN Transmembrane protein 201 OS=Homo sapiens OX=9606 GN=TMEM201 PE=1 SV=1;sp|Q5SNT2-2|TM201_HUMAN Isoform 2 of Transmembrane protein 201 OS=Homo sapiens OX=9606 GN=TMEM201;tr|H0Y4R5|H0Y4R5_HUMAN Transmembrane protein 201 (Fragment) OS=Ho	Transmembrane protein 201	TMEM201	1.1677	1.16427	0.85891	1.6457	NaN	NaN	1.045	1.29323	0.77326	1.3694	1.3596	0.73551	3	2	2	2	1	1	1	0	1	1	1	1	1	1	1	0	1	1	1	1	1	1	1	0	1	1	1	1	3.8	3.8	3.8	72.235	666
V9GYP5;A0A087WWQ2;Q92979;A0A087WVM7	V9GYP5;A0A087WWQ2;Q92979;A0A087WVM7	tr|V9GYP5|V9GYP5_HUMAN Ribosomal RNA small subunit methyltransferase NEP1 (Fragment) OS=Homo sapiens OX=9606 GN=EMG1 PE=1 SV=2;tr|A0A087WWQ2|A0A087WWQ2_HUMAN Ribosomal RNA small subunit methyltransferase NEP1 (Fragment) OS=Homo sapiens OX=9606 GN=EMG1 PE=1	Ribosomal RNA small subunit methyltransferase NEP1	EMG1	1.1999	1.16094	0.86137	0.4838	0.786968	1.2707	NaN	NaN	NaN	1.1223	NaN	NaN	4	4	4	4	4	1	2	2	0	0	2	0	4	1	2	2	0	0	2	0	4	1	2	2	0	0	2	0	26.3	26.3	26.3	23.79	217
F8W7U8;P49959-2;P49959;P49959-3;F5GXT0;F5H742;F5H256	F8W7U8;P49959-2;P49959;P49959-3;F5GXT0	tr|F8W7U8|F8W7U8_HUMAN Double-strand break repair protein OS=Homo sapiens OX=9606 GN=MRE11 PE=1 SV=1;sp|P49959-2|MRE11_HUMAN Isoform 2 of Double-strand break repair protein MRE11 OS=Homo sapiens OX=9606 GN=MRE11;sp|P49959|MRE11_HUMAN Double-strand break re	Double-strand break repair protein MRE11A	MRE11A	1.2783	1.1579	0.86363	1.4311	1.73602	0.57603	1.4549	1.20957	0.82674	1.1888	1.38475	0.72215	7	10	10	10	4	3	5	6	7	6	4	4	4	3	5	6	7	6	4	4	4	3	5	6	7	6	4	4	20.8	20.8	20.8	80.521	707
Q969X6;H3BSH7;Q969X6-2;Q969X6-3;A0A0J9YWM9;J3KTR0;H3BPD7;J3KSI1;H3BRM8;A0A0J9YXV4;A0A0J9YWK2	Q969X6;H3BSH7;Q969X6-2;Q969X6-3;A0A0J9YWM9	sp|Q969X6|UTP4_HUMAN U3 small nucleolar RNA-associated protein 4 homolog OS=Homo sapiens OX=9606 GN=UTP4 PE=1 SV=1;tr|H3BSH7|H3BSH7_HUMAN U3 small nucleolar RNA-associated protein 4 homolog (Fragment) OS=Homo sapiens OX=9606 GN=UTP4 PE=1 SV=1;sp|Q969X6-2|U	Cirhin	CIRH1A	1.7008	1.15778	0.86372	0.53428	0.671006	1.4903	1.5357	1.52669	0.65501	0.90278	1.06258	0.94111	11	4	4	4	3	3	2	2	1	1	1	1	3	3	2	2	1	1	1	1	3	3	2	2	1	1	1	1	10.5	10.5	10.5	76.889	686
P09874;Q5VX84;Q5VX85	P09874	sp|P09874|PARP1_HUMAN Poly [ADP-ribose] polymerase 1 OS=Homo sapiens OX=9606 GN=PARP1 PE=1 SV=4	Poly [ADP-ribose] polymerase 1	PARP1	1.0887	1.15579	0.86521	1.064	1.41397	0.70723	0.91844	0.716794	1.3951	0.87213	0.959141	1.0426	3	37	37	37	28	25	27	30	26	24	26	26	28	25	27	30	26	24	26	26	28	25	27	30	26	24	26	26	42.5	42.5	42.5	113.08	1014
Q9H0S4;Q9H0S4-2;F5H1N9	Q9H0S4;Q9H0S4-2	sp|Q9H0S4|DDX47_HUMAN Probable ATP-dependent RNA helicase DDX47 OS=Homo sapiens OX=9606 GN=DDX47 PE=1 SV=1;sp|Q9H0S4-2|DDX47_HUMAN Isoform 2 of Probable ATP-dependent RNA helicase DDX47 OS=Homo sapiens OX=9606 GN=DDX47	Probable ATP-dependent RNA helicase DDX47	DDX47	1.1484	1.15541	0.86549	1.6269	1.27525	0.78416	1.2411	1.16797	0.85619	1.4562	1.33842	0.74715	3	17	17	17	15	10	11	12	10	12	14	11	15	10	11	12	10	12	14	11	15	10	11	12	10	12	14	11	47.9	47.9	47.9	50.646	455
E7EX73;E9PGM1;E7EUU4;Q04637-6;Q04637-7;Q04637-5;Q04637-4;Q04637-3;Q04637;Q04637-8;Q04637-9;H7C0V6	E7EX73;E9PGM1;E7EUU4;Q04637-6;Q04637-7;Q04637-5;Q04637-4;Q04637-3;Q04637;Q04637-8;Q04637-9;H7C0V6	tr|E7EX73|E7EX73_HUMAN Eukaryotic translation initiation factor 4 gamma 1 OS=Homo sapiens OX=9606 GN=EIF4G1 PE=1 SV=1;tr|E9PGM1|E9PGM1_HUMAN Eukaryotic translation initiation factor 4 gamma 1 OS=Homo sapiens OX=9606 GN=EIF4G1 PE=1 SV=1;tr|E7EUU4|E7EUU4_HUM	Eukaryotic translation initiation factor 4 gamma 1	EIF4G1	1.2443	1.15517	0.86567	NaN	NaN	NaN	NaN	NaN	NaN	NaN	NaN	NaN	12	2	2	2	2	1	0	0	0	0	0	0	2	1	0	0	0	0	0	0	2	1	0	0	0	0	0	0	1.7	1.7	1.7	158.64	1436
Q92804-2;Q92804;A0A075B7F4;A0A075B7F2	Q92804-2;Q92804	sp|Q92804-2|RBP56_HUMAN Isoform Short of TATA-binding protein-associated factor 2N OS=Homo sapiens OX=9606 GN=TAF15;sp|Q92804|RBP56_HUMAN TATA-binding protein-associated factor 2N OS=Homo sapiens OX=9606 GN=TAF15 PE=1 SV=1	TATA-binding protein-associated factor 2N	TAF15	1.0966	1.1532	0.86715	1.2523	NaN	NaN	NaN	NaN	NaN	NaN	NaN	NaN	4	4	2	2	2	4	4	1	1	1	1	1	1	2	2	0	0	0	0	0	1	2	2	0	0	0	0	0	10.2	6.3	6.3	61.557	589
Q9Y446;Q9Y446-2;E9PKC4;E9PQ15;E9PJR7;E9PRW6;E9PK71;H0YEY5	Q9Y446;Q9Y446-2	sp|Q9Y446|PKP3_HUMAN Plakophilin-3 OS=Homo sapiens OX=9606 GN=PKP3 PE=1 SV=1;sp|Q9Y446-2|PKP3_HUMAN Isoform PKP3b of Plakophilin-3 OS=Homo sapiens OX=9606 GN=PKP3	Plakophilin-3	PKP3	0.94579	1.15262	0.86759	1.4925	1.36547	0.73235	NaN	NaN	NaN	0.51029	1.10781	0.90268	8	8	8	8	5	2	5	8	0	0	1	1	5	2	5	8	0	0	1	1	5	2	5	8	0	0	1	1	12.2	12.2	12.2	87.081	797
F5GWX5;Q14839-2;A0A2R8Y212;A0A2R8Y521;A0A0C4DGG9;A0A2U3TZM0;A0A2R8YFK9;A0A2R8Y5J0;A0A2R8Y425;Q14839;A0A2R8YFD8;A0A2R8YDJ9;A0A2R8YDW2;A0A2R8YD40;A0A2R8Y4X2;A0A2R8Y8C1;A0A2R8Y445;A0A2R8YER1;A0A2R8Y5Z7;A0A2R8Y685;A0A2R8Y8B3;A0A2R8Y7I0;A0A2R8Y7M9;Q8TDI0;A0A2R8Y5M9;Q12873-3;Q12873;Q12873-2;A0A2R8YE38;K7EMY3;F5H6N4;A0A5F9ZHX5;H7C3H7;F2Z2R5;I3L229;H7C0J3;A0A2R8Y7X1	F5GWX5;Q14839-2;A0A2R8Y212;A0A2R8Y521;A0A0C4DGG9;A0A2U3TZM0;A0A2R8YFK9;A0A2R8Y5J0;A0A2R8Y425;Q14839;A0A2R8YFD8;A0A2R8YDJ9;A0A2R8YDW2;A0A2R8YD40;A0A2R8Y4X2;A0A2R8Y8C1;A0A2R8Y445;A0A2R8YER1;A0A2R8Y5Z7;A0A2R8Y685;A0A2R8Y8B3	tr|F5GWX5|F5GWX5_HUMAN DNA helicase OS=Homo sapiens OX=9606 GN=CHD4 PE=1 SV=1;sp|Q14839-2|CHD4_HUMAN Isoform 2 of Chromodomain-helicase-DNA-binding protein 4 OS=Homo sapiens OX=9606 GN=CHD4;tr|A0A2R8Y212|A0A2R8Y212_HUMAN DNA helicase OS=Homo sapiens OX=960	Chromodomain-helicase-DNA-binding protein 4	CHD4	1.2636	1.1499	0.86964	0.99943	1.64636	0.6074	1.4872	1.2417	0.80535	1.1167	1.21795	0.82105	37	31	31	31	19	17	23	19	7	13	11	11	19	17	23	19	7	13	11	11	19	17	23	19	7	13	11	11	22.4	22.4	22.4	217.1	1905
P62913;Q5VVC8;P62913-2	P62913;Q5VVC8;P62913-2	sp|P62913|RL11_HUMAN 60S ribosomal protein L11 OS=Homo sapiens OX=9606 GN=RPL11 PE=1 SV=2;tr|Q5VVC8|Q5VVC8_HUMAN 60S ribosomal protein L11 OS=Homo sapiens OX=9606 GN=RPL11 PE=1 SV=2;sp|P62913-2|RL11_HUMAN Isoform 2 of 60S ribosomal protein L11 OS=Homo sapi	60S ribosomal protein L11	RPL11	0.93146	1.14776	0.87126	1.2752	0.8371	1.1946	1.4864	1.55627	0.64256	1.168	1.23956	0.80674	3	8	8	8	5	6	7	7	1	1	1	1	5	6	7	7	1	1	1	1	5	6	7	7	1	1	1	1	37.1	37.1	37.1	20.252	178
O60934;A0A0C4DG07;E5RGU1;E5RGR7;E2QRP0;A0A087X1V5;E5RGN7	O60934;A0A0C4DG07	sp|O60934|NBN_HUMAN Nibrin OS=Homo sapiens OX=9606 GN=NBN PE=1 SV=1;tr|A0A0C4DG07|A0A0C4DG07_HUMAN Nibrin OS=Homo sapiens OX=9606 GN=NBN PE=1 SV=1	Nibrin	NBN	1.264	1.14559	0.87291	1.3482	2.01232	0.49694	1.4634	1.21578	0.82252	1.3841	1.73641	0.5759	7	13	13	13	7	7	11	7	2	1	3	1	7	7	11	7	2	1	3	1	7	7	11	7	2	1	3	1	22.1	22.1	22.1	84.958	754
O60942-3;O60942-4;O60942-2;O60942	O60942-3;O60942-4;O60942-2;O60942	sp|O60942-3|MCE1_HUMAN Isoform 3 of mRNA-capping enzyme OS=Homo sapiens OX=9606 GN=RNGTT;sp|O60942-4|MCE1_HUMAN Isoform 4 of mRNA-capping enzyme OS=Homo sapiens OX=9606 GN=RNGTT;sp|O60942-2|MCE1_HUMAN Isoform 2 of mRNA-capping enzyme OS=Homo sapiens OX=960	mRNA-capping enzyme;Polynucleotide 5-triphosphatase;mRNA guanylyltransferase	RNGTT	1.0562	1.14431	0.87389	1.1754	1.27333	0.78534	0.91679	0.796432	1.2556	0.52634	NaN	NaN	4	3	3	3	3	3	3	2	1	1	1	0	3	3	3	2	1	1	1	0	3	3	3	2	1	1	1	0	7.2	7.2	7.2	52.533	457
Q9Y3I0	Q9Y3I0	sp|Q9Y3I0|RTCB_HUMAN RNA-splicing ligase RtcB homolog OS=Homo sapiens OX=9606 GN=RTCB PE=1 SV=1	tRNA-splicing ligase RtcB homolog	RTCB	1.1915	1.139	0.87796	0.75322	0.693145	1.4427	1.1975	0.993147	1.0069	0.73824	0.748783	1.3355	1	25	25	25	19	18	19	18	11	16	15	16	19	18	19	18	11	16	15	16	19	18	19	18	11	16	15	16	55.6	55.6	55.6	55.21	505
O96013	O96013	sp|O96013|PAK4_HUMAN Serine/threonine-protein kinase PAK 4 OS=Homo sapiens OX=9606 GN=PAK4 PE=1 SV=1	Serine/threonine-protein kinase PAK 4	PAK4	0.57973	1.13839	0.87843	0.90393	1.61491	0.61923	NaN	NaN	NaN	NaN	NaN	NaN	1	2	2	2	2	1	2	2	0	0	0	0	2	1	2	2	0	0	0	0	2	1	2	2	0	0	0	0	9.6	9.6	9.6	64.071	591
A0A3B3IRR6;A0A3B3IT54;A0A3B3ITA3;Q9H7E9;Q9H7E9-2	A0A3B3IRR6;A0A3B3IT54;A0A3B3ITA3;Q9H7E9;Q9H7E9-2	tr|A0A3B3IRR6|A0A3B3IRR6_HUMAN UPF0488 protein C8orf33 OS=Homo sapiens OX=9606 GN=C8orf33 PE=1 SV=1;tr|A0A3B3IT54|A0A3B3IT54_HUMAN UPF0488 protein C8orf33 OS=Homo sapiens OX=9606 GN=C8orf33 PE=1 SV=1;tr|A0A3B3ITA3|A0A3B3ITA3_HUMAN UPF0488 protein C8orf33 O	UPF0488 protein C8orf33	C8orf33	1.2653	NaN	NaN	0.93504	0.445434	2.245	NaN	0.958405	1.0434	1.5166	NaN	NaN	5	1	1	1	1	0	1	1	0	1	1	0	1	0	1	1	0	1	1	0	1	0	1	1	0	1	1	0	7.1	7.1	7.1	24.465	226
F5GYH1;A0A1W2PRM0;A0A1W2PRL5;A0A1W2PR09;Q8NC96;A0A1W2PRW5;A0A1W2PR27;A0A1W2PPF5;F5H2U7;A0A1W2PRQ7;A0A1W2PNT6;Q8NC96-2	F5GYH1;A0A1W2PRM0;A0A1W2PRL5;A0A1W2PR09;Q8NC96	tr|F5GYH1|F5GYH1_HUMAN Adaptin ear-binding coat-associated protein 1 (Fragment) OS=Homo sapiens OX=9606 GN=NECAP1 PE=1 SV=2;tr|A0A1W2PRM0|A0A1W2PRM0_HUMAN Adaptin ear-binding coat-associated protein 1 OS=Homo sapiens OX=9606 GN=NECAP1 PE=1 SV=1;tr|A0A1W2PR	Adaptin ear-binding coat-associated protein 1	NECAP1	1.7771	1.13837	0.87845	0.64764	1.03686	0.96445	NaN	NaN	NaN	NaN	NaN	NaN	12	3	3	3	2	2	2	2	0	0	0	0	2	2	2	2	0	0	0	0	2	2	2	2	0	0	0	0	27.1	27.1	27.1	25.948	240
F5H365;Q15436;Q15436-2;G3V5X8;G3V4Q2;G3V4V1;G3V1W4;G3V3G5;G3V2R6;G3V5K1	F5H365;Q15436;Q15436-2	tr|F5H365|F5H365_HUMAN Protein transport protein SEC23 OS=Homo sapiens OX=9606 GN=SEC23A PE=1 SV=1;sp|Q15436|SC23A_HUMAN Protein transport protein Sec23A OS=Homo sapiens OX=9606 GN=SEC23A PE=1 SV=2;sp|Q15436-2|SC23A_HUMAN Isoform 2 of Protein transport pro	Protein transport protein Sec23A	SEC23A	0.8335	1.13622	0.88011	1.1831	1.04813	0.95408	0.90147	1.02558	0.97506	0.68201	0.897989	1.1136	10	10	9	9	3	3	8	5	4	5	5	4	2	2	7	4	3	4	4	3	2	2	7	4	3	4	4	3	16.2	14.3	14.3	82.968	736
Q5T3Q7;Q9H583	Q5T3Q7;Q9H583	tr|Q5T3Q7|Q5T3Q7_HUMAN HEAT repeat-containing protein 1 OS=Homo sapiens OX=9606 GN=HEATR1 PE=1 SV=1;sp|Q9H583|HEAT1_HUMAN HEAT repeat-containing protein 1 OS=Homo sapiens OX=9606 GN=HEATR1 PE=1 SV=3	HEAT repeat-containing protein 1;HEAT repeat-containing protein 1, N-terminally processed	HEATR1	3.3805	1.1359	0.88036	0.50839	1.48945	0.67139	NaN	NaN	NaN	1.579	NaN	NaN	2	4	4	4	4	1	1	1	0	0	1	0	4	1	1	1	0	0	1	0	4	1	1	1	0	0	1	0	3.1	3.1	3.1	233.27	2063
F8VXC8;Q8TAQ2-2;Q8TAQ2-3;Q8TAQ2;F8VZW6	F8VXC8;Q8TAQ2-2;Q8TAQ2-3;Q8TAQ2	tr|F8VXC8|F8VXC8_HUMAN SWI/SNF complex subunit SMARCC2 OS=Homo sapiens OX=9606 GN=SMARCC2 PE=1 SV=1;sp|Q8TAQ2-2|SMRC2_HUMAN Isoform 2 of SWI/SNF complex subunit SMARCC2 OS=Homo sapiens OX=9606 GN=SMARCC2;sp|Q8TAQ2-3|SMRC2_HUMAN Isoform 3 of SWI/SNF complex	SWI/SNF complex subunit SMARCC2	SMARCC2	1.0525	1.13563	0.88057	0.948	1.19456	0.83713	0.87544	0.775795	1.289	0.81201	0.894294	1.1182	5	28	28	21	23	22	22	24	9	8	10	8	23	22	22	24	9	8	10	8	16	15	17	17	5	4	6	5	29.1	29.1	24.6	136.18	1245
A0A1X7SBZ2;A0A5H1ZRQ2;Q92841;Q92841-1;Q92841-3;Q92841-2;A0A0U1RQJ0	A0A1X7SBZ2;A0A5H1ZRQ2;Q92841;Q92841-1;Q92841-3;Q92841-2	tr|A0A1X7SBZ2|A0A1X7SBZ2_HUMAN RNA helicase OS=Homo sapiens OX=9606 GN=DDX17 PE=1 SV=1;tr|A0A5H1ZRQ2|A0A5H1ZRQ2_HUMAN RNA helicase OS=Homo sapiens OX=9606 GN=DDX17 PE=1 SV=1;sp|Q92841|DDX17_HUMAN Probable ATP-dependent RNA helicase DDX17 OS=Homo sapiens OX	Probable ATP-dependent RNA helicase DDX17	DDX17	0.96863	1.13522	0.88089	1.0494	1.01201	0.98813	0.99294	0.9802	1.0202	0.76725	1.02762	0.97312	7	32	24	24	29	26	29	26	23	24	24	24	21	18	21	19	17	18	18	18	21	18	21	19	17	18	18	18	45.8	35.8	35.8	80.253	729
O14776;O14776-2;G3V220	O14776;O14776-2;G3V220	sp|O14776|TCRG1_HUMAN Transcription elongation regulator 1 OS=Homo sapiens OX=9606 GN=TCERG1 PE=1 SV=2;sp|O14776-2|TCRG1_HUMAN Isoform 2 of Transcription elongation regulator 1 OS=Homo sapiens OX=9606 GN=TCERG1;tr|G3V220|G3V220_HUMAN Transcription elongati	Transcription elongation regulator 1	TCERG1	1.1226	1.13479	0.88122	1.2538	2.16324	0.46227	0.81983	1.10828	0.9023	1.0671	NaN	NaN	3	8	8	8	4	4	3	4	2	4	4	0	4	4	3	4	2	4	4	0	4	4	3	4	2	4	4	0	8.9	8.9	8.9	123.9	1098
H0YNU5;A0A3B3IT82;P54132	H0YNU5;A0A3B3IT82;P54132	tr|H0YNU5|H0YNU5_HUMAN DNA helicase OS=Homo sapiens OX=9606 GN=BLM PE=1 SV=1;tr|A0A3B3IT82|A0A3B3IT82_HUMAN DNA helicase OS=Homo sapiens OX=9606 GN=BLM PE=1 SV=1;sp|P54132|BLM_HUMAN Bloom syndrome protein OS=Homo sapiens OX=9606 GN=BLM PE=1 SV=1	Bloom syndrome protein	BLM	1.4871	1.13446	0.88148	NaN	1.19937	0.83377	1.3898	1.08963	0.91774	1.5148	1.03796	0.96343	3	2	2	2	2	2	2	2	1	2	1	2	2	2	2	2	1	2	1	2	2	2	2	2	1	2	1	2	2.4	2.4	2.4	144.47	1286
O43813;E9PHS0;F8WDS9	O43813;E9PHS0	sp|O43813|LANC1_HUMAN Glutathione S-transferase LANCL1 OS=Homo sapiens OX=9606 GN=LANCL1 PE=1 SV=1;tr|E9PHS0|E9PHS0_HUMAN Glutathione S-transferase LANCL1 (Fragment) OS=Homo sapiens OX=9606 GN=LANCL1 PE=1 SV=1	LanC-like protein 1	LANCL1	0.73992	1.13271	0.88284	1.3211	1.57028	0.63683	0.88584	0.600312	1.6658	0.71991	0.731154	1.3677	3	7	7	7	5	2	6	4	2	2	4	2	5	2	6	4	2	2	4	2	5	2	6	4	2	2	4	2	19.3	19.3	19.3	45.283	399
H7BYT1;P48730-2;P48730;B0QY35;B0QY34;B0QY36;H0Y645;A0A669KBC0;J3QQI9;H0Y2N6;J3KRM8;B4DLF1	H7BYT1;P48730-2;P48730;B0QY35;B0QY34;B0QY36;H0Y645;A0A669KBC0;J3QQI9	tr|H7BYT1|H7BYT1_HUMAN Casein kinase I isoform delta OS=Homo sapiens OX=9606 GN=CSNK1D PE=1 SV=2;sp|P48730-2|KC1D_HUMAN Isoform 2 of Casein kinase I isoform delta OS=Homo sapiens OX=9606 GN=CSNK1D;sp|P48730|KC1D_HUMAN Casein kinase I isoform delta OS=Homo	Casein kinase I isoform delta	CSNK1D;CSNK1E	0.85607	1.13245	0.88304	1.0677	1.19657	0.83572	0.89427	0.91083	1.0979	0.65461	0.900901	1.11	12	9	9	2	8	7	8	8	8	7	7	7	8	7	8	8	8	7	7	7	1	2	2	1	1	1	0	1	23	23	5.4	49.064	427
Q5JXB8;Q5JXB7;Q02809;Q02809-2	Q5JXB8;Q5JXB7;Q02809;Q02809-2	tr|Q5JXB8|Q5JXB8_HUMAN Procollagen-lysine,2-oxoglutarate 5-dioxygenase 1 (Fragment) OS=Homo sapiens OX=9606 GN=PLOD1 PE=1 SV=1;tr|Q5JXB7|Q5JXB7_HUMAN Procollagen-lysine,2-oxoglutarate 5-dioxygenase 1 (Fragment) OS=Homo sapiens OX=9606 GN=PLOD1 PE=1 SV=1;sp	Procollagen-lysine,2-oxoglutarate 5-dioxygenase 1	PLOD1	1.2581	NaN	NaN	3.0159	NaN	NaN	NaN	NaN	NaN	NaN	NaN	NaN	4	1	1	1	1	0	1	0	0	0	0	0	1	0	1	0	0	0	0	0	1	0	1	0	0	0	0	0	7.1	7.1	7.1	24.617	225
P21291;E9PS42;E9PND2;E9PP21	P21291;E9PS42;E9PND2;E9PP21	sp|P21291|CSRP1_HUMAN Cysteine and glycine-rich protein 1 OS=Homo sapiens OX=9606 GN=CSRP1 PE=1 SV=3;tr|E9PS42|E9PS42_HUMAN Cysteine and glycine-rich protein 1 OS=Homo sapiens OX=9606 GN=CSRP1 PE=1 SV=1;tr|E9PND2|E9PND2_HUMAN Cysteine and glycine-rich prot	Cysteine and glycine-rich protein 1	CSRP1	1.7565	1.1322	0.88324	0.71914	0.323708	3.0892	1.2937	1.00551	0.99452	1.2916	0.763534	1.3097	4	5	5	5	4	4	3	3	2	2	2	2	4	4	3	3	2	2	2	2	4	4	3	3	2	2	2	2	36.8	36.8	36.8	20.567	193
Q96HA1-2;A8CG34-2;Q96HA1-3;A8CG34;Q96HA1;C9JFL1	Q96HA1-2;A8CG34-2;Q96HA1-3;A8CG34;Q96HA1;C9JFL1	sp|Q96HA1-2|P121A_HUMAN Isoform 2 of Nuclear envelope pore membrane protein POM 121 OS=Homo sapiens OX=9606 GN=POM121;sp|A8CG34-2|P121C_HUMAN Isoform 2 of Nuclear envelope pore membrane protein POM 121C OS=Homo sapiens OX=9606 GN=POM121C;sp|Q96HA1-3|P121A_	Nuclear envelope pore membrane protein POM 121;Nuclear envelope pore membrane protein POM 121C	POM121;POM121C	1.2544	NaN	NaN	NaN	1.11899	0.89366	1.073	1.09351	0.91449	1.5355	NaN	NaN	6	2	2	2	1	0	1	1	1	1	1	0	1	0	1	1	1	1	1	0	1	0	1	1	1	1	1	0	2.5	2.5	2.5	99.036	984
A0A087WUZ3;Q01082;Q01082-3;Q01082-2;F8W6C1;A4QPE4;O15020-2;O15020;P11277-3;P11277;P11277-2	A0A087WUZ3;Q01082;Q01082-3;Q01082-2	tr|A0A087WUZ3|A0A087WUZ3_HUMAN Spectrin beta chain OS=Homo sapiens OX=9606 GN=SPTBN1 PE=1 SV=1;sp|Q01082|SPTB2_HUMAN Spectrin beta chain, non-erythrocytic 1 OS=Homo sapiens OX=9606 GN=SPTBN1 PE=1 SV=2;sp|Q01082-3|SPTB2_HUMAN Isoform 2 of Spectrin beta chai	Spectrin beta chain, non-erythrocytic 1	SPTBN1	1.3021	1.1317	0.88363	0.85369	0.955201	1.0469	1.035	0.874814	1.1431	1.0081	0.870777	1.1484	11	45	45	45	30	27	32	31	12	14	22	11	30	27	32	31	12	14	22	11	30	27	32	31	12	14	22	11	26.4	26.4	26.4	274.83	2366
Q9P013	Q9P013	sp|Q9P013|CWC15_HUMAN Spliceosome-associated protein CWC15 homolog OS=Homo sapiens OX=9606 GN=CWC15 PE=1 SV=2	Spliceosome-associated protein CWC15 homolog	CWC15	1.1523	1.13062	0.88447	0.85503	0.747831	1.3372	0.9023	0.719632	1.3896	0.93251	1.23145	0.81205	1	5	5	5	1	3	3	4	3	3	3	2	1	3	3	4	3	3	3	2	1	3	3	4	3	3	3	2	28.8	28.8	28.8	26.624	229
P23258;Q9NRH3;K7EKE5;K7EIS0	P23258;Q9NRH3;K7EKE5	sp|P23258|TBG1_HUMAN Tubulin gamma-1 chain OS=Homo sapiens OX=9606 GN=TUBG1 PE=1 SV=2;sp|Q9NRH3|TBG2_HUMAN Tubulin gamma-2 chain OS=Homo sapiens OX=9606 GN=TUBG2 PE=2 SV=1;tr|K7EKE5|K7EKE5_HUMAN Tubulin gamma-1 chain OS=Homo sapiens OX=9606 GN=TUBG1 PE=3 S	Tubulin gamma-1 chain;Tubulin gamma-2 chain	TUBG1;TUBG2	1.0221	1.12886	0.88585	0.85983	0.918864	1.0883	1.1599	1.35949	0.73557	NaN	1.09961	0.90941	4	7	7	7	4	5	6	5	1	2	1	1	4	5	6	5	1	2	1	1	4	5	6	5	1	2	1	1	26.4	26.4	26.4	51.169	451
A0A494BZZ6;H3BRL9;P78549-3;P78549-2;P78549;A0A494C106;H3BPD5	A0A494BZZ6;H3BRL9;P78549-3;P78549-2;P78549	tr|A0A494BZZ6|A0A494BZZ6_HUMAN Endonuclease III-like protein 1 (Fragment) OS=Homo sapiens OX=9606 GN=NTHL1 PE=1 SV=1;tr|H3BRL9|H3BRL9_HUMAN Endonuclease III-like protein 1 (Fragment) OS=Homo sapiens OX=9606 GN=NTHL1 PE=1 SV=1;sp|P78549-3|NTH_HUMAN Isoform	Endonuclease III-like protein 1	NTHL1	1.2519	NaN	NaN	2.0559	1.78263	0.56097	1.0354	1.0329	0.96815	1.4776	1.55149	0.64454	7	3	3	3	1	0	1	2	1	3	2	2	1	0	1	2	1	3	2	2	1	0	1	2	1	3	2	2	27.4	27.4	27.4	22.773	208
Q00341;A0A024R4E5;Q00341-2;H0Y394;C9JHZ8;H7C2D1;C9JIZ1;C9J5E5;C9JZI8;C9JES8;C9JK79;C9JHS7;C9JT62;C9J739;C9JHN6;C9JEJ8;C9JBS3;H7BZC3;C9JQ82;C9JMQ6;C9JHS9	Q00341;A0A024R4E5;Q00341-2;H0Y394	sp|Q00341|VIGLN_HUMAN Vigilin OS=Homo sapiens OX=9606 GN=HDLBP PE=1 SV=2;tr|A0A024R4E5|A0A024R4E5_HUMAN High density lipoprotein binding protein (Vigilin), isoform CRA_a OS=Homo sapiens OX=9606 GN=HDLBP PE=1 SV=1;sp|Q00341-2|VIGLN_HUMAN Isoform 2 of Vigili	Vigilin	HDLBP	1.0846	1.12878	0.88591	0.77662	0.99681	1.0032	1.2592	NaN	NaN	0.55959	0.985707	1.0145	21	7	7	7	5	3	7	3	1	0	4	2	5	3	7	3	1	0	4	2	5	3	7	3	1	0	4	2	8.8	8.8	8.8	141.45	1268
Q05048;A0A0A0MSZ9	Q05048;A0A0A0MSZ9	sp|Q05048|CSTF1_HUMAN Cleavage stimulation factor subunit 1 OS=Homo sapiens OX=9606 GN=CSTF1 PE=1 SV=1;tr|A0A0A0MSZ9|A0A0A0MSZ9_HUMAN Cleavage stimulation factor subunit 1 (Fragment) OS=Homo sapiens OX=9606 GN=CSTF1 PE=1 SV=1	Cleavage stimulation factor subunit 1	CSTF1	1.4091	1.1281	0.88645	0.63085	0.742721	1.3464	1.1446	1.063	0.94073	1.1031	0.822504	1.2158	2	6	6	6	3	4	5	4	2	3	3	2	3	4	5	4	2	3	3	2	3	4	5	4	2	3	3	2	17.9	17.9	17.9	48.357	431
Q9H6R0;I3L1L6;Q9H6R0-2	Q9H6R0;I3L1L6	sp|Q9H6R0|DHX33_HUMAN ATP-dependent RNA helicase DHX33 OS=Homo sapiens OX=9606 GN=DHX33 PE=1 SV=2;tr|I3L1L6|I3L1L6_HUMAN RNA helicase (Fragment) OS=Homo sapiens OX=9606 GN=DHX33 PE=1 SV=1	Putative ATP-dependent RNA helicase DHX33	DHX33	1.3966	1.12731	0.88707	1.8164	1.22642	0.81538	0.43337	NaN	NaN	1.043	1.02681	0.97389	3	8	8	8	3	3	4	7	2	0	2	3	3	3	4	7	2	0	2	3	3	3	4	7	2	0	2	3	11.7	11.7	11.7	78.873	707
A0A087WVQ6;Q00610-2;Q00610;J3KS13;A0A087WX41;P53675-2;P53675;K7EJJ5;J3KSQ2;J3QL20;J3KRF5;F5H5N6	A0A087WVQ6;Q00610-2;Q00610	tr|A0A087WVQ6|A0A087WVQ6_HUMAN Clathrin heavy chain OS=Homo sapiens OX=9606 GN=CLTC PE=1 SV=1;sp|Q00610-2|CLH1_HUMAN Isoform 2 of Clathrin heavy chain 1 OS=Homo sapiens OX=9606 GN=CLTC;sp|Q00610|CLH1_HUMAN Clathrin heavy chain 1 OS=Homo sapiens OX=9606 GN=	Clathrin heavy chain;Clathrin heavy chain 1	CLTC	2.4007	1.12635	0.88782	0.41327	0.689227	1.4509	1.5262	1.11376	0.89786	1.0647	1.0812	0.9249	12	33	33	33	18	21	24	23	9	10	13	10	18	21	24	23	9	10	13	10	18	21	24	23	9	10	13	10	28.2	28.2	28.2	192.06	1679
Q8WUA2	Q8WUA2	sp|Q8WUA2|PPIL4_HUMAN Peptidyl-prolyl cis-trans isomerase-like 4 OS=Homo sapiens OX=9606 GN=PPIL4 PE=1 SV=1	Peptidyl-prolyl cis-trans isomerase-like 4	PPIL4	0.66618	1.12416	0.88955	1.5187	2.45924	0.40663	NaN	NaN	NaN	NaN	1.21084	0.82587	1	3	3	3	1	1	3	1	0	0	0	1	1	1	3	1	0	0	0	1	1	1	3	1	0	0	0	1	7.1	7.1	7.1	57.224	492
P12270;P12270-2	P12270	sp|P12270|TPR_HUMAN Nucleoprotein TPR OS=Homo sapiens OX=9606 GN=TPR PE=1 SV=3	Nucleoprotein TPR	TPR	1.2998	1.12191	0.89134	0.60173	1.10217	0.9073	1.0206	0.892459	1.1205	0.86529	0.800897	1.2486	2	7	7	7	3	4	6	4	3	2	3	3	3	4	6	4	3	2	3	3	3	4	6	4	3	2	3	3	3.7	3.7	3.7	267.29	2363
O95619;F8W0J4;F8W1B9;F8VTR4	O95619;F8W0J4;F8W1B9	sp|O95619|YETS4_HUMAN YEATS domain-containing protein 4 OS=Homo sapiens OX=9606 GN=YEATS4 PE=1 SV=1;tr|F8W0J4|F8W0J4_HUMAN YEATS domain-containing protein 4 OS=Homo sapiens OX=9606 GN=YEATS4 PE=1 SV=1;tr|F8W1B9|F8W1B9_HUMAN YEATS domain-containing protein	YEATS domain-containing protein 4	YEATS4	1.6851	1.1211	0.89198	0.80927	0.702149	1.4242	1.0882	1.19276	0.83839	1.4332	1.15735	0.86404	4	10	10	10	5	7	9	7	1	4	4	3	5	7	9	7	1	4	4	3	5	7	9	7	1	4	4	3	46.3	46.3	46.3	26.499	227
Q8WUA4;H0Y4Q6;A0A087WZD8;Q8WUA4-2;H7C318;H7C3X9	Q8WUA4;H0Y4Q6;A0A087WZD8;Q8WUA4-2	sp|Q8WUA4|TF3C2_HUMAN General transcription factor 3C polypeptide 2 OS=Homo sapiens OX=9606 GN=GTF3C2 PE=1 SV=2;tr|H0Y4Q6|H0Y4Q6_HUMAN General transcription factor 3C polypeptide 2 (Fragment) OS=Homo sapiens OX=9606 GN=GTF3C2 PE=1 SV=1;tr|A0A087WZD8|A0A087	General transcription factor 3C polypeptide 2	GTF3C2	1.1958	1.12035	0.89258	1.2394	2.01381	0.49657	0.80943	1.10138	0.90795	0.72534	1.36506	0.73257	6	6	6	6	3	3	4	2	1	2	2	2	3	3	4	2	1	2	2	2	3	3	4	2	1	2	2	2	13.3	13.3	13.3	100.68	911
Q13283;E5RIZ6;E5RIF8;E5RJU8;Q13283-2;E5RH42;E5RI46;E5RH00;D6RBR0;D6REX8;D6RBW8;D6RE13;D6RBM9;D6R9X5;D6RGJ4;D6RAC7;D6R9A4;Q9UN86-2;D6RB17;Q9UN86	Q13283	sp|Q13283|G3BP1_HUMAN Ras GTPase-activating protein-binding protein 1 OS=Homo sapiens OX=9606 GN=G3BP1 PE=1 SV=1	Ras GTPase-activating protein-binding protein 1	G3BP1	2.036	1.11975	0.89306	0.62243	0.4939	2.0247	1.4809	1.09223	0.91556	1.0354	0.841114	1.1889	20	16	16	16	13	14	15	11	4	8	7	6	13	14	15	11	4	8	7	6	13	14	15	11	4	8	7	6	43.8	43.8	43.8	52.164	466
Q68CP9-3;Q68CP9	Q68CP9-3;Q68CP9	sp|Q68CP9-3|ARID2_HUMAN Isoform 2 of AT-rich interactive domain-containing protein 2 OS=Homo sapiens OX=9606 GN=ARID2;sp|Q68CP9|ARID2_HUMAN AT-rich interactive domain-containing protein 2 OS=Homo sapiens OX=9606 GN=ARID2 PE=1 SV=2	AT-rich interactive domain-containing protein 2	ARID2	2.7193	1.11946	0.89329	1.0683	NaN	NaN	1.7404	1.37123	0.72927	NaN	1.29042	0.77494	2	1	1	1	1	1	1	1	1	1	0	1	1	1	1	1	1	1	0	1	1	1	1	1	1	1	0	1	0.5	0.5	0.5	191.42	1783
Q8NFH3;Q8NFH3-2	Q8NFH3;Q8NFH3-2	sp|Q8NFH3|NUP43_HUMAN Nucleoporin Nup43 OS=Homo sapiens OX=9606 GN=NUP43 PE=1 SV=1;sp|Q8NFH3-2|NUP43_HUMAN Isoform 2 of Nucleoporin Nup43 OS=Homo sapiens OX=9606 GN=NUP43	Nucleoporin Nup43	NUP43	1.2391	NaN	NaN	0.84327	3.14327	0.31814	NaN	NaN	NaN	NaN	NaN	NaN	2	2	2	2	1	1	1	1	0	0	0	0	1	1	1	1	0	0	0	0	1	1	1	1	0	0	0	0	7.1	7.1	7.1	42.15	380
Q5T440	Q5T440	sp|Q5T440|CAF17_HUMAN Putative transferase CAF17, mitochondrial OS=Homo sapiens OX=9606 GN=IBA57 PE=1 SV=1	Putative transferase CAF17, mitochondrial	IBA57	1.183	1.11752	0.89484	1.389	1.68853	0.59223	1.4148	1.27361	0.78517	1.3063	1.37864	0.72535	1	11	11	11	10	11	10	10	7	7	8	8	10	11	10	10	7	7	8	8	10	11	10	10	7	7	8	8	44.1	44.1	44.1	38.155	356
H3BUF6;Q8WWM7-6;Q8WWM7-8;Q8WWM7-5;Q8WWM7-4;Q8WWM7-9;Q8WWM7-2;Q8WWM7;Q8WWM7-3;H3BSK9;Q8WWM7-7	H3BUF6;Q8WWM7-6;Q8WWM7-8;Q8WWM7-5;Q8WWM7-4;Q8WWM7-9;Q8WWM7-2;Q8WWM7;Q8WWM7-3;H3BSK9;Q8WWM7-7	tr|H3BUF6|H3BUF6_HUMAN Ataxin-2-like protein OS=Homo sapiens OX=9606 GN=ATXN2L PE=1 SV=1;sp|Q8WWM7-6|ATX2L_HUMAN Isoform 6 of Ataxin-2-like protein OS=Homo sapiens OX=9606 GN=ATXN2L;sp|Q8WWM7-8|ATX2L_HUMAN Isoform 8 of Ataxin-2-like protein OS=Homo sapiens	Ataxin-2-like protein	ATXN2L	1.2304	1.11622	0.89588	1.5399	1.10873	0.90193	0.91094	1.00538	0.99465	0.90462	NaN	NaN	11	5	5	5	3	2	2	4	1	2	1	0	3	2	2	4	1	2	1	0	3	2	2	4	1	2	1	0	6.7	6.7	6.7	112.71	1068
A0A0G2JHC2;Q6NYC8;Q6NYC8-2;Q6NYC8-3	A0A0G2JHC2;Q6NYC8;Q6NYC8-2;Q6NYC8-3	tr|A0A0G2JHC2|A0A0G2JHC2_HUMAN PPP1R18 OS=Homo sapiens OX=9606 GN=PPP1R18 PE=1 SV=1;sp|Q6NYC8|PPR18_HUMAN Phostensin OS=Homo sapiens OX=9606 GN=PPP1R18 PE=1 SV=1;sp|Q6NYC8-2|PPR18_HUMAN Isoform 2 of Phostensin OS=Homo sapiens OX=9606 GN=PPP1R18;sp|Q6NYC8-3	Phostensin	PPP1R18	1.3362	1.11521	0.89669	0.90632	1.67692	0.59633	NaN	NaN	NaN	NaN	NaN	NaN	4	4	4	4	4	2	3	3	0	0	0	0	4	2	3	3	0	0	0	0	4	2	3	3	0	0	0	0	15.5	15.5	15.5	68.041	613
O00422-2;O00422;H7BZW6;U3KPY7;U3KQ12	O00422-2;O00422;H7BZW6	sp|O00422-2|SAP18_HUMAN Isoform 2 of Histone deacetylase complex subunit SAP18 OS=Homo sapiens OX=9606 GN=SAP18;sp|O00422|SAP18_HUMAN Histone deacetylase complex subunit SAP18 OS=Homo sapiens OX=9606 GN=SAP18 PE=1 SV=1;tr|H7BZW6|H7BZW6_HUMAN Histone deacet	Histone deacetylase complex subunit SAP18	SAP18	1.4366	1.11469	0.89711	0.93189	0.679948	1.4707	0.85017	0.869338	1.1503	1.0821	0.873668	1.1446	5	14	14	14	13	11	13	13	6	8	6	7	13	11	13	13	6	8	6	7	13	11	13	13	6	8	6	7	68.6	68.6	68.6	19.526	172
Q0VDF9	Q0VDF9	sp|Q0VDF9|HSP7E_HUMAN Heat shock 70 kDa protein 14 OS=Homo sapiens OX=9606 GN=HSPA14 PE=1 SV=1	Heat shock 70 kDa protein 14	HSPA14	1.0802	1.11368	0.89792	1.2845	1.11163	0.89958	NaN	0.669165	1.4944	0.62994	0.629366	1.5889	1	5	5	5	3	3	2	2	0	4	2	2	3	3	2	2	0	4	2	2	3	3	2	2	0	4	2	2	16.9	16.9	16.9	54.794	509
P63000;P63000-2;B1AH77;B1AH80;P15153;J3KSC4;J3QLK0;B1AH78;P60763	P63000;P63000-2;B1AH77;B1AH80;P15153	sp|P63000|RAC1_HUMAN Ras-related C3 botulinum toxin substrate 1 OS=Homo sapiens OX=9606 GN=RAC1 PE=1 SV=1;sp|P63000-2|RAC1_HUMAN Isoform B of Ras-related C3 botulinum toxin substrate 1 OS=Homo sapiens OX=9606 GN=RAC1;tr|B1AH77|B1AH77_HUMAN Ras-related C3 b	Ras-related C3 botulinum toxin substrate 1;Ras-related C3 botulinum toxin substrate 2	RAC1;RAC2	1.2185	1.10841	0.90219	0.90807	1.44286	0.69307	2.0697	0.726956	1.3756	0.97735	0.913159	1.0951	9	4	4	4	3	3	2	3	1	1	1	1	3	3	2	3	1	1	1	1	3	3	2	3	1	1	1	1	18.2	18.2	18.2	21.45	192
Q5JWF2;P63092-3;Q5JWF2-2;P63092-4;P63092-2;P63092;A0A590UJF0;B0AZR9;A0A590UJ58;A0A590UJB0;A0A590UJY2;A0A590UKB4;A0A590UJI6;A0A590UJQ9;A0A590UJG5;A0A590UJR6;A0A590UJJ0;A0A0A0MR13;A0A590UJS2;A0A590UJQ2;S4R3E3;A0A590UJ22;A0A590UK28;Q5JWE9;A0A590UKA4;H0Y7F4;A0A590UJC9;A0A590UJY8;A0A590UKA9;P38405-2;P38405;S4R3V9;A0A590UJB7;A0A590UJA5;K7EQ80;K7EPE2;A0A590UKA1	Q5JWF2;P63092-3;Q5JWF2-2;P63092-4;P63092-2;P63092;A0A590UJF0;B0AZR9;A0A590UJ58;A0A590UJB0;A0A590UJY2;A0A590UKB4;A0A590UJI6;A0A590UJQ9;A0A590UJG5;A0A590UJR6;A0A590UJJ0	sp|Q5JWF2|GNAS1_HUMAN Guanine nucleotide-binding protein G(s) subunit alpha isoforms XLas OS=Homo sapiens OX=9606 GN=GNAS PE=1 SV=2;sp|P63092-3|GNAS2_HUMAN Isoform 3 of Guanine nucleotide-binding protein G(s) subunit alpha isoforms short OS=Homo sapiens OX	Guanine nucleotide-binding protein G(s) subunit alpha isoforms XLas;Guanine nucleotide-binding protein G(s) subunit alpha isoforms short	GNAS	0.84457	1.10796	0.90256	0.60739	2.19505	0.45557	1.0878	0.905879	1.1039	0.77436	0.744823	1.3426	37	12	12	11	12	10	12	11	7	9	9	7	12	10	12	11	7	9	9	7	11	9	11	10	6	8	8	6	13.3	13.3	12.2	111.02	1037
A0A087WUN7;H0YJ40;G3V4X6;G3V2S9;Q9GZT3-2;Q9GZT3;H0YJW7;H0YJI1;H0YJ07;H0YJU7	A0A087WUN7;H0YJ40;G3V4X6;G3V2S9;Q9GZT3-2;Q9GZT3;H0YJW7	tr|A0A087WUN7|A0A087WUN7_HUMAN SRA stem-loop-interacting RNA-binding protein, mitochondrial OS=Homo sapiens OX=9606 GN=SLIRP PE=1 SV=1;tr|H0YJ40|H0YJ40_HUMAN SRA stem-loop-interacting RNA-binding protein, mitochondrial (Fragment) OS=Homo sapiens OX=9606 GN	SRA stem-loop-interacting RNA-binding protein, mitochondrial	SLIRP	1.6887	1.10466	0.90526	0.83457	1.29455	0.77247	NaN	1.62464	0.61552	NaN	NaN	NaN	10	3	3	3	1	1	1	3	0	1	0	0	1	1	1	3	0	1	0	0	1	1	1	3	0	1	0	0	37	37	37	10.353	92
P84103;P84103-2;A0A087X2D0	P84103;P84103-2;A0A087X2D0	sp|P84103|SRSF3_HUMAN Serine/arginine-rich splicing factor 3 OS=Homo sapiens OX=9606 GN=SRSF3 PE=1 SV=1;sp|P84103-2|SRSF3_HUMAN Isoform 2 of Serine/arginine-rich splicing factor 3 OS=Homo sapiens OX=9606 GN=SRSF3;tr|A0A087X2D0|A0A087X2D0_HUMAN Serine/argin	Serine/arginine-rich splicing factor 3	SRSF3	1.2204	1.10395	0.90584	1.0162	1.13799	0.87874	0.89362	0.914829	1.0931	0.80862	0.95584	1.0462	3	5	5	4	3	3	3	3	4	4	4	4	3	3	3	3	4	4	4	4	2	2	2	2	3	3	3	3	31.7	31.7	31.7	19.329	164
Q5JP53;P07437;Q5ST81;G3V5W4;G3V2R8;G3V3R4;G3V2N6	Q5JP53;P07437;Q5ST81	tr|Q5JP53|Q5JP53_HUMAN Tubulin beta chain OS=Homo sapiens OX=9606 GN=TUBB PE=1 SV=1;sp|P07437|TBB5_HUMAN Tubulin beta chain OS=Homo sapiens OX=9606 GN=TUBB PE=1 SV=2;tr|Q5ST81|Q5ST81_HUMAN Tubulin beta chain OS=Homo sapiens OX=9606 GN=TUBB PE=1 SV=1	Tubulin beta chain	TUBB	1.1219	1.10252	0.90701	1.0823	4.54339	0.2201	2.223	2.12671	0.47021	1.5239	1.44647	0.69134	7	19	19	4	17	12	17	17	11	15	13	14	17	12	17	17	11	15	13	14	4	4	4	4	3	3	3	4	60.1	60.1	16.7	47.766	426
Q8IWA0	Q8IWA0	sp|Q8IWA0|WDR75_HUMAN WD repeat-containing protein 75 OS=Homo sapiens OX=9606 GN=WDR75 PE=1 SV=1	WD repeat-containing protein 75	WDR75	2.0027	1.10085	0.90839	1.0676	1.09467	0.91352	1.0788	2.77485	0.36038	0.97489	NaN	NaN	1	14	14	14	12	9	11	10	2	2	1	0	12	9	11	10	2	2	1	0	12	9	11	10	2	2	1	0	20.5	20.5	20.5	94.498	830
Q9BXS6-2;Q9BXS6;Q9BXS6-4;Q9BXS6-6;Q9BXS6-3;Q9BXS6-5;Q9BXS6-7;H0YMD2;H0YKA7	Q9BXS6-2;Q9BXS6;Q9BXS6-4;Q9BXS6-6;Q9BXS6-3;Q9BXS6-5;Q9BXS6-7	sp|Q9BXS6-2|NUSAP_HUMAN Isoform 2 of Nucleolar and spindle-associated protein 1 OS=Homo sapiens OX=9606 GN=NUSAP1;sp|Q9BXS6|NUSAP_HUMAN Nucleolar and spindle-associated protein 1 OS=Homo sapiens OX=9606 GN=NUSAP1 PE=1 SV=1;sp|Q9BXS6-4|NUSAP_HUMAN Isoform 4	Nucleolar and spindle-associated protein 1	NUSAP1	0.72351	1.10011	0.909	1.0345	NaN	NaN	0.96621	0.902609	1.1079	1.4885	1.22778	0.81448	9	9	9	9	1	2	2	1	8	7	7	9	1	2	2	1	8	7	7	9	1	2	2	1	8	7	7	9	25	25	25	49.323	440
Q53GI4;Q15561;A0A0A0MRF3;Q15561-3;Q15562;A0A1X7SBS4;H0YE88;Q15562-2;Q15562-4;Q99594;P28347;P28347-2;H0YEJ9;Q15561-2;H0YGS2;H0YG62;B5MCM0;Q15562-3;H0Y7B0;E9PKB7;H0YCZ6	Q53GI4;Q15561;A0A0A0MRF3;Q15561-3;Q15562;A0A1X7SBS4;H0YE88;Q15562-2;Q15562-4;Q99594;P28347;P28347-2;H0YEJ9;Q15561-2;H0YGS2	tr|Q53GI4|Q53GI4_HUMAN TEA domain family member 4 isoform 1 variant (Fragment) OS=Homo sapiens OX=9606 GN=TEAD4 PE=1 SV=1;sp|Q15561|TEAD4_HUMAN Transcriptional enhancer factor TEF-3 OS=Homo sapiens OX=9606 GN=TEAD4 PE=1 SV=3;tr|A0A0A0MRF3|A0A0A0MRF3_HUMAN	Transcriptional enhancer factor TEF-3;Transcriptional enhancer factor TEF-4;Transcriptional enhancer factor TEF-5;Transcriptional enhancer factor TEF-1	TEAD4;TEAD2;TEAD1;TEAD3	1.1227	1.09719	0.91142	1.2149	1.02794	0.97282	1.1285	1.01051	0.9896	0.99569	1.271	0.78678	21	10	10	10	7	7	8	7	5	5	5	5	7	7	8	7	5	5	5	5	7	7	8	7	5	5	5	5	27.2	27.2	27.2	48.31	434
Q9NR30-2;Q9NR30;A0A087WVC1;Q9BQ39	Q9NR30-2;Q9NR30	sp|Q9NR30-2|DDX21_HUMAN Isoform 2 of Nucleolar RNA helicase 2 OS=Homo sapiens OX=9606 GN=DDX21;sp|Q9NR30|DDX21_HUMAN Nucleolar RNA helicase 2 OS=Homo sapiens OX=9606 GN=DDX21 PE=1 SV=5	Nucleolar RNA helicase 2	DDX21	3.1223	1.09572	0.91264	0.37148	0.816526	1.2247	1.0487	1.15805	0.86352	1.1764	1.03782	0.96356	4	7	7	7	7	5	4	4	1	2	3	1	7	5	4	4	1	2	3	1	7	5	4	4	1	2	3	1	13	13	13	79.656	715
Q9ULR0;Q9ULR0-2;Q9ULR0-1	Q9ULR0;Q9ULR0-2;Q9ULR0-1	sp|Q9ULR0|ISY1_HUMAN Pre-mRNA-splicing factor ISY1 homolog OS=Homo sapiens OX=9606 GN=ISY1 PE=1 SV=3;sp|Q9ULR0-2|ISY1_HUMAN Isoform 1 of Pre-mRNA-splicing factor ISY1 homolog OS=Homo sapiens OX=9606 GN=ISY1;sp|Q9ULR0-1|ISY1_HUMAN Isoform 2 of Pre-mRNA-spli	Pre-mRNA-splicing factor ISY1 homolog	ISY1	1.2162	NaN	NaN	NaN	NaN	NaN	NaN	NaN	NaN	NaN	NaN	NaN	3	1	1	1	1	0	0	0	0	0	0	0	1	0	0	0	0	0	0	0	1	0	0	0	0	0	0	0	4.9	4.9	4.9	32.992	285
H3BVG0;Q8N1F7;Q8N1F7-2;H3BM93;H3BV11;H3BRI8;H3BNN5;H3BP95;H3BPA9;H3BV15;H3BMX0;H3BRD9	H3BVG0;Q8N1F7;Q8N1F7-2;H3BM93	tr|H3BVG0|H3BVG0_HUMAN Nuclear pore complex protein Nup93 OS=Homo sapiens OX=9606 GN=NUP93 PE=1 SV=1;sp|Q8N1F7|NUP93_HUMAN Nuclear pore complex protein Nup93 OS=Homo sapiens OX=9606 GN=NUP93 PE=1 SV=2;sp|Q8N1F7-2|NUP93_HUMAN Isoform 2 of Nuclear pore compl	Nuclear pore complex protein Nup93	NUP93	0.84138	1.09497	0.91327	0.99204	1.60131	0.62449	1.0231	1.12733	0.88705	0.78273	1.3947	0.717	12	8	8	8	7	6	4	8	1	2	1	1	7	6	4	8	1	2	1	1	7	6	4	8	1	2	1	1	16.4	16.4	16.4	99.554	880
Q5TBP9;Q9BX40-2;Q9BX40	Q5TBP9;Q9BX40-2;Q9BX40	tr|Q5TBP9|Q5TBP9_HUMAN Protein LSM14 homolog B (Fragment) OS=Homo sapiens OX=9606 GN=LSM14B PE=1 SV=1;sp|Q9BX40-2|LS14B_HUMAN Isoform 2 of Protein LSM14 homolog B OS=Homo sapiens OX=9606 GN=LSM14B;sp|Q9BX40|LS14B_HUMAN Protein LSM14 homolog B OS=Homo sapie	Protein LSM14 homolog B	LSM14B	1.2129	NaN	NaN	1.0824	NaN	NaN	1.4805	0.85266	1.1728	0.96859	0.745323	1.3417	3	1	1	1	1	0	1	0	1	1	1	1	1	0	1	0	1	1	1	1	1	0	1	0	1	1	1	1	4.4	4.4	4.4	26.715	248
Q6RFH5-2;Q6RFH5;E9PS41;H0YFP2;F5H0Q8;F5GYL6	Q6RFH5-2;Q6RFH5;E9PS41	sp|Q6RFH5-2|WDR74_HUMAN Isoform 2 of WD repeat-containing protein 74 OS=Homo sapiens OX=9606 GN=WDR74;sp|Q6RFH5|WDR74_HUMAN WD repeat-containing protein 74 OS=Homo sapiens OX=9606 GN=WDR74 PE=1 SV=1;tr|E9PS41|E9PS41_HUMAN WD repeat-containing protein 74 OS	WD repeat-containing protein 74	WDR74	1.9482	1.09446	0.91369	1.2129	0.831808	1.2022	1.0955	0.956846	1.0451	1.2017	1.09964	0.90939	6	8	8	8	6	4	7	7	4	5	5	5	6	4	7	7	4	5	5	5	6	4	7	7	4	5	5	5	26.8	26.8	26.8	40.207	366
P35251-2;P35251;A0A1W2PP02;H0Y8U4	P35251-2;P35251	sp|P35251-2|RFC1_HUMAN Isoform 2 of Replication factor C subunit 1 OS=Homo sapiens OX=9606 GN=RFC1;sp|P35251|RFC1_HUMAN Replication factor C subunit 1 OS=Homo sapiens OX=9606 GN=RFC1 PE=1 SV=4	Replication factor C subunit 1	RFC1	0.84255	1.09438	0.91376	1.5913	1.91872	0.52118	1.1463	1.19504	0.83679	1.065	1.41469	0.70687	4	7	7	7	6	4	7	4	2	2	3	3	6	4	7	4	2	2	3	3	6	4	7	4	2	2	3	3	8.8	8.8	8.8	128.18	1147
Q6P1X6;H0YF29;Q6P1X6-2;J3KNI2	Q6P1X6;H0YF29;Q6P1X6-2	sp|Q6P1X6|CH082_HUMAN UPF0598 protein C8orf82 OS=Homo sapiens OX=9606 GN=C8orf82 PE=1 SV=2;tr|H0YF29|H0YF29_HUMAN UPF0598 protein C8orf82 (Fragment) OS=Homo sapiens OX=9606 GN=C8orf82 PE=1 SV=1;sp|Q6P1X6-2|CH082_HUMAN Isoform 2 of UPF0598 protein C8orf82 O	UPF0598 protein C8orf82	C8orf82	0.99599	1.08823	0.91892	1.3035	2.97894	0.33569	1.0159	0.93362	1.0711	1.1612	1.03705	0.96427	4	6	6	6	4	3	4	5	3	3	3	4	4	3	4	5	3	3	3	4	4	3	4	5	3	3	3	4	28.7	28.7	28.7	23.889	216
E7EPD2;A0A669KB75;A0A669KB52;J3KPM9;A0A669KBI6;A0A669KB68;A0A669KB56;A0A669KBA4;A0A669KB53;P42224-2;P42224;E7ENM1;D2KFR9;A0A669KB17	E7EPD2;A0A669KB75;A0A669KB52;J3KPM9;A0A669KBI6;A0A669KB68;A0A669KB56;A0A669KBA4;A0A669KB53;P42224-2;P42224;E7ENM1;D2KFR9;A0A669KB17	tr|E7EPD2|E7EPD2_HUMAN Signal transducer and activator of transcription 1-alpha/beta (Fragment) OS=Homo sapiens OX=9606 GN=STAT1 PE=1 SV=2;tr|A0A669KB75|A0A669KB75_HUMAN Signal transducer and activator of transcription 1-alpha/beta OS=Homo sapiens OX=9606	Signal transducer and activator of transcription;Signal transducer and activator of transcription 1-alpha/beta	STAT1	1.2054	NaN	NaN	0.92261	NaN	NaN	NaN	NaN	NaN	NaN	1.61964	0.61742	14	3	3	3	1	0	1	1	0	0	1	1	1	0	1	1	0	0	1	1	1	0	1	1	0	0	1	1	10.1	10.1	10.1	45.027	377
P25705-2;P25705;K7EQH4;K7EJP1;K7ERX7;K7EK77;K7ENJ4;P25705-3	P25705-2;P25705;K7EQH4;K7EJP1;K7ERX7;K7EK77	sp|P25705-2|ATPA_HUMAN Isoform 2 of ATP synthase subunit alpha, mitochondrial OS=Homo sapiens OX=9606 GN=ATP5F1A;sp|P25705|ATPA_HUMAN ATP synthase subunit alpha, mitochondrial OS=Homo sapiens OX=9606 GN=ATP5F1A PE=1 SV=1;tr|K7EQH4|K7EQH4_HUMAN ATP synthase	ATP synthase subunit alpha, mitochondrial	ATP5A1	1.205	NaN	NaN	NaN	1.29368	0.77299	1.2085	1.59696	0.62619	1.1215	1.80623	0.55364	8	3	3	3	1	0	0	1	2	3	1	2	1	0	0	1	2	3	1	2	1	0	0	1	2	3	1	2	9.9	9.9	9.9	54.493	503
P46940;A0A0J9YXZ5;H0YLE8;A0A087WWP1;H0YKA5;A0A087X225;F2Z2E2;Q86VI3	P46940;A0A0J9YXZ5;H0YLE8	sp|P46940|IQGA1_HUMAN Ras GTPase-activating-like protein IQGAP1 OS=Homo sapiens OX=9606 GN=IQGAP1 PE=1 SV=1;tr|A0A0J9YXZ5|A0A0J9YXZ5_HUMAN Ras GTPase-activating-like protein IQGAP1 OS=Homo sapiens OX=9606 GN=IQGAP1 PE=1 SV=1;tr|H0YLE8|H0YLE8_HUMAN Ras GTPa	Ras GTPase-activating-like protein IQGAP1	IQGAP1	0.60468	1.08712	0.91986	1.1167	1.90869	0.52392	1.2793	1.18409	0.84453	0.9727	1.19128	0.83943	8	26	26	26	19	14	16	16	9	7	9	8	19	14	16	16	9	7	9	8	19	14	16	16	9	7	9	8	22	22	22	189.25	1657
P08754	P08754	sp|P08754|GNAI3_HUMAN Guanine nucleotide-binding protein G(i) subunit alpha OS=Homo sapiens OX=9606 GN=GNAI3 PE=1 SV=3	Guanine nucleotide-binding protein G(k) subunit alpha	GNAI3	1.1272	1.08508	0.92159	0.85641	1.06074	0.94274	NaN	NaN	NaN	NaN	NaN	NaN	1	7	3	3	6	6	5	7	2	3	2	1	2	2	2	3	0	0	0	0	2	2	2	3	0	0	0	0	26.6	13.6	13.6	40.532	354
Q56VL3	Q56VL3	sp|Q56VL3|OCAD2_HUMAN OCIA domain-containing protein 2 OS=Homo sapiens OX=9606 GN=OCIAD2 PE=1 SV=1	OCIA domain-containing protein 2	OCIAD2	1.1241	1.08463	0.92197	0.81722	1.57766	0.63385	1.6255	1.81851	0.5499	0.57846	0.860659	1.1619	1	2	2	2	2	2	2	2	1	2	2	2	2	2	2	2	1	2	2	2	2	2	2	2	1	2	2	2	14.3	14.3	14.3	16.953	154
C9JB30;Q9UPY8;Q9UPY8-2;K7ENB3;M0QX52;K7EL66;K7ERD8;Q15555-2;Q15555-4;Q15555-5;Q15555-3;Q15555	C9JB30;Q9UPY8;Q9UPY8-2	tr|C9JB30|C9JB30_HUMAN Microtubule-associated protein RP/EB family member 3 (Fragment) OS=Homo sapiens OX=9606 GN=MAPRE3 PE=1 SV=1;sp|Q9UPY8|MARE3_HUMAN Microtubule-associated protein RP/EB family member 3 OS=Homo sapiens OX=9606 GN=MAPRE3 PE=1 SV=1;sp|Q9U	Microtubule-associated protein RP/EB family member 3	MAPRE3	1.2009	NaN	NaN	1.0628	NaN	NaN	1.277	1.36179	0.73433	0.89116	NaN	NaN	12	5	5	5	1	0	3	4	1	1	1	0	1	0	3	4	1	1	1	0	1	0	3	4	1	1	1	0	30.7	30.7	30.7	24.582	218
Q96PK6;Q96PK6-2;A0A0A6YYI9;F8WDX3;A0A0A0MSL8;B8ZZ74;Q96PK6-3;Q96PK6-4;Q96PK6-5	Q96PK6	sp|Q96PK6|RBM14_HUMAN RNA-binding protein 14 OS=Homo sapiens OX=9606 GN=RBM14 PE=1 SV=2	RNA-binding protein 14	RBM14	1.2061	1.08286	0.92348	1.0086	1.233	0.81103	1.2054	0.669927	1.4927	1.3768	1.16756	0.85649	9	10	10	10	6	6	7	8	2	1	2	2	6	6	7	8	2	1	2	2	6	6	7	8	2	1	2	2	19.3	19.3	19.3	69.491	669
Q15393;Q15393-3;Q15393-2;I3L4G7;H3BMB0;J3QRB2;J3QL37	Q15393	sp|Q15393|SF3B3_HUMAN Splicing factor 3B subunit 3 OS=Homo sapiens OX=9606 GN=SF3B3 PE=1 SV=4	Splicing factor 3B subunit 3	SF3B3	1.4255	1.08261	0.92369	0.78069	0.838082	1.1932	1.0946	0.945895	1.0572	0.96389	1.09019	0.91727	7	24	24	24	19	15	17	16	8	12	12	7	19	15	17	16	8	12	12	7	19	15	17	16	8	12	12	7	25.5	25.5	25.5	135.58	1217
D6RBW1;P06730;P06730-3;P06730-2;H0Y8J7;D6RHE2;H0Y8X3;A6NMX2	D6RBW1;P06730;P06730-3;P06730-2;H0Y8J7	tr|D6RBW1|D6RBW1_HUMAN Eukaryotic translation initiation factor 4E OS=Homo sapiens OX=9606 GN=EIF4E PE=1 SV=1;sp|P06730|IF4E_HUMAN Eukaryotic translation initiation factor 4E OS=Homo sapiens OX=9606 GN=EIF4E PE=1 SV=2;sp|P06730-3|IF4E_HUMAN Isoform 3 of Eu	Eukaryotic translation initiation factor 4E	EIF4E	0.90126	1.08225	0.924	0.86916	1.15575	0.86524	1.1036	1.66998	0.59881	0.94223	NaN	NaN	8	4	4	4	4	2	4	4	1	1	1	0	4	2	4	4	1	1	1	0	4	2	4	4	1	1	1	0	14.3	14.3	14.3	28.512	245
Q68CQ4;H7C2R4	Q68CQ4	sp|Q68CQ4|DIEXF_HUMAN Digestive organ expansion factor homolog OS=Homo sapiens OX=9606 GN=DIEXF PE=1 SV=2	Digestive organ expansion factor homolog	DIEXF	1.3584	1.08211	0.92412	1.5469	1.22739	0.81474	NaN	NaN	NaN	NaN	NaN	NaN	2	5	5	5	4	3	1	1	0	0	0	0	4	3	1	1	0	0	0	0	4	3	1	1	0	0	0	0	8.1	8.1	8.1	87.054	756
Q92621	Q92621	sp|Q92621|NU205_HUMAN Nuclear pore complex protein Nup205 OS=Homo sapiens OX=9606 GN=NUP205 PE=1 SV=3	Nuclear pore complex protein Nup205	NUP205	1.0044	1.0803	0.92567	0.89345	1.49921	0.66702	1.0704	1.19413	0.83743	0.94264	1.15266	0.86756	1	8	8	8	3	2	3	3	2	3	3	3	3	2	3	3	2	3	3	3	3	2	3	3	2	3	3	3	6.2	6.2	6.2	227.92	2012
A0A0A0MT33;Q9UPN6;Q9UPN6-2;O95104-2;O95104-3;O95104	A0A0A0MT33;Q9UPN6;Q9UPN6-2	tr|A0A0A0MT33|A0A0A0MT33_HUMAN SR-related and CTD-associated factor 8 OS=Homo sapiens OX=9606 GN=SCAF8 PE=1 SV=1;sp|Q9UPN6|SCAF8_HUMAN SR-related and CTD-associated factor 8 OS=Homo sapiens OX=9606 GN=SCAF8 PE=1 SV=1;sp|Q9UPN6-2|SCAF8_HUMAN Isoform 2 of SR	Protein SCAF8	SCAF8	0.87568	1.07854	0.92718	1.2576	0.545256	1.834	NaN	1.22121	0.81886	1.0938	NaN	NaN	6	5	5	5	3	2	2	4	0	1	1	0	3	2	2	4	0	1	1	0	3	2	2	4	0	1	1	0	7	7	7	148.86	1349
O75533;B4DGZ4;A0A494C1M2;O75533-2;H7C341;F8WC19	O75533	sp|O75533|SF3B1_HUMAN Splicing factor 3B subunit 1 OS=Homo sapiens OX=9606 GN=SF3B1 PE=1 SV=3	Splicing factor 3B subunit 1	SF3B1	1.6097	1.07717	0.92836	0.72425	0.929023	1.0764	1.1702	1.01518	0.98505	1.1103	1.15624	0.86487	6	39	39	39	24	24	31	25	18	14	16	14	24	24	31	25	18	14	16	14	24	24	31	25	18	14	16	14	48.5	48.5	48.5	145.83	1304
Q92499;F1T0B3;A0A087X2G1;Q92499-2;Q92499-3	Q92499;F1T0B3;A0A087X2G1;Q92499-2;Q92499-3	sp|Q92499|DDX1_HUMAN ATP-dependent RNA helicase DDX1 OS=Homo sapiens OX=9606 GN=DDX1 PE=1 SV=2;tr|F1T0B3|F1T0B3_HUMAN ATP-dependent RNA helicase DDX1 OS=Homo sapiens OX=9606 GN=DDX1 PE=1 SV=1;tr|A0A087X2G1|A0A087X2G1_HUMAN ATP-dependent RNA helicase DDX1 O	ATP-dependent RNA helicase DDX1	DDX1	1.0928	1.07625	0.92915	1.1329	0.990688	1.0094	1.0489	1.06568	0.93837	0.71849	0.789079	1.2673	5	25	25	25	21	19	20	19	15	16	18	14	21	19	20	19	15	16	18	14	21	19	20	19	15	16	18	14	41.5	41.5	41.5	82.431	740
P78406;E9PQ57;E9PPG9;B0QZ36;B0QZ37	P78406;E9PQ57;E9PPG9	sp|P78406|RAE1L_HUMAN mRNA export factor OS=Homo sapiens OX=9606 GN=RAE1 PE=1 SV=1;tr|E9PQ57|E9PQ57_HUMAN Rae1 protein homolog OS=Homo sapiens OX=9606 GN=RAE1 PE=1 SV=1;tr|E9PPG9|E9PPG9_HUMAN Rae1 protein homolog OS=Homo sapiens OX=9606 GN=RAE1 PE=1 SV=1	mRNA export factor	RAE1	1.0897	1.07586	0.92949	0.87451	0.74599	1.3405	0.88938	0.972384	1.0284	0.67386	1.06535	0.93866	5	10	10	10	10	9	7	7	2	2	4	3	10	9	7	7	2	2	4	3	10	9	7	7	2	2	4	3	43.8	43.8	43.8	40.968	368
P01137;A0A499FJK2;M0R2S0	P01137;A0A499FJK2;M0R2S0	sp|P01137|TGFB1_HUMAN Transforming growth factor beta-1 proprotein OS=Homo sapiens OX=9606 GN=TGFB1 PE=1 SV=2;tr|A0A499FJK2|A0A499FJK2_HUMAN Transforming growth factor beta OS=Homo sapiens OX=9606 GN=TGFB1 PE=1 SV=1;tr|M0R2S0|M0R2S0_HUMAN Transforming grow	Transforming growth factor beta-1;Latency-associated peptide	TGFB1	1.1869	1.07506	0.93018	0.63451	0.921574	1.0851	NaN	NaN	NaN	NaN	NaN	NaN	3	2	2	2	2	2	2	2	0	0	0	0	2	2	2	2	0	0	0	0	2	2	2	2	0	0	0	0	6.9	6.9	6.9	44.341	390
Q15233;Q15233-2;H7C367;C9JYS8;C9IZL7;C9J4X2;A0A0U1RQF9	Q15233;Q15233-2;H7C367;C9JYS8	sp|Q15233|NONO_HUMAN Non-POU domain-containing octamer-binding protein OS=Homo sapiens OX=9606 GN=NONO PE=1 SV=4;sp|Q15233-2|NONO_HUMAN Isoform 2 of Non-POU domain-containing octamer-binding protein OS=Homo sapiens OX=9606 GN=NONO;tr|H7C367|H7C367_HUMAN No	Non-POU domain-containing octamer-binding protein	NONO	1.2605	1.07431	0.93083	0.73687	0.677002	1.4771	1.1203	0.988924	1.0112	0.97189	0.913743	1.0944	7	24	24	22	20	16	17	17	13	16	18	14	20	16	17	17	13	16	18	14	18	15	16	15	12	15	17	13	54.8	54.8	51.6	54.231	471
Q9NVA2;D6RER5;D6RGI3;Q9NVA2-2;D6RDU5;D6RDP1;D6R9Y6;H0Y961;A0A087X142;F8W8I8;H0Y9G8;A6NFQ9;A6NMH6;Q92599-4;Q92599-2;Q92599-3;Q92599	Q9NVA2;D6RER5;D6RGI3;Q9NVA2-2;D6RDU5;D6RDP1;D6R9Y6	sp|Q9NVA2|SEP11_HUMAN Septin-11 OS=Homo sapiens OX=9606 GN=SEPTIN11 PE=1 SV=3;tr|D6RER5|D6RER5_HUMAN Septin-11 OS=Homo sapiens OX=9606 GN=SEPTIN11 PE=1 SV=1;tr|D6RGI3|D6RGI3_HUMAN Septin 11, isoform CRA_b OS=Homo sapiens OX=9606 GN=SEPTIN11 PE=1 SV=1;sp|Q9	Septin-11	SEPT11	1.8606	1.07286	0.93209	1.2235	0.915835	1.0919	NaN	0.619118	1.6152	1.1954	0.688705	1.452	17	6	6	4	2	3	2	3	0	2	1	1	2	3	2	3	0	2	1	1	2	3	2	2	0	1	1	0	18.6	18.6	14.5	49.398	429
P04843;B7Z4L4;F8WF32	P04843;B7Z4L4	sp|P04843|RPN1_HUMAN Dolichyl-diphosphooligosaccharide--protein glycosyltransferase subunit 1 OS=Homo sapiens OX=9606 GN=RPN1 PE=1 SV=1;tr|B7Z4L4|B7Z4L4_HUMAN Dolichyl-diphosphooligosaccharide--protein glycosyltransferase subunit 1 OS=Homo sapiens OX=9606	Dolichyl-diphosphooligosaccharide--protein glycosyltransferase subunit 1	RPN1	0.82211	1.07254	0.93237	1.1915	1.56414	0.63933	0.96412	1.17152	0.85359	0.79262	1.16324	0.85967	3	14	14	14	10	7	11	10	4	4	6	4	10	7	11	10	4	4	6	4	10	7	11	10	4	4	6	4	31.5	31.5	31.5	68.569	607
O95235-2;O95235;D6RBN1;D6R9E4	O95235-2;O95235	sp|O95235-2|KI20A_HUMAN Isoform 2 of Kinesin-like protein KIF20A OS=Homo sapiens OX=9606 GN=KIF20A;sp|O95235|KI20A_HUMAN Kinesin-like protein KIF20A OS=Homo sapiens OX=9606 GN=KIF20A PE=1 SV=1	Kinesin-like protein KIF20A	KIF20A	1.3654	1.07233	0.93255	1.2036	0.956846	1.0451	1.8463	1.60231	0.6241	2.4022	1.41981	0.70432	4	22	22	22	18	14	15	16	3	7	6	6	18	14	15	16	3	7	6	6	18	14	15	16	3	7	6	6	34.1	34.1	34.1	98.099	872
Q99700;H0YH87;A0A5F9ZHW5;A0A5F9ZHX3;A0A2R8Y5A6;A0A2R8Y7E6;A0A5F9ZI57;V9GY86;F8VQP2;A0A5F9ZHH4;A0A2R8YDM9;A0A2R8Y7P6;Q99700-5;Q99700-2;Q99700-4;F8WB06;F8W0B5;F8VRK6	Q99700;H0YH87;A0A5F9ZHW5;A0A5F9ZHX3;A0A2R8Y5A6;A0A2R8Y7E6;A0A5F9ZI57;V9GY86;F8VQP2;A0A5F9ZHH4;A0A2R8YDM9;A0A2R8Y7P6;Q99700-5;Q99700-2;Q99700-4;F8WB06;F8W0B5;F8VRK6	sp|Q99700|ATX2_HUMAN Ataxin-2 OS=Homo sapiens OX=9606 GN=ATXN2 PE=1 SV=2;tr|H0YH87|H0YH87_HUMAN Ataxin-2 OS=Homo sapiens OX=9606 GN=ATXN2 PE=1 SV=2;tr|A0A5F9ZHW5|A0A5F9ZHW5_HUMAN Ataxin-2 OS=Homo sapiens OX=9606 GN=ATXN2 PE=1 SV=1;tr|A0A5F9ZHX3|A0A5F9ZHX3_	Ataxin-2	ATXN2	0.82158	1.07214	0.93271	1.7004	2.25953	0.44257	0.38924	0.758323	1.3187	0.87454	NaN	NaN	18	3	3	3	3	1	2	1	2	2	1	1	3	1	2	1	2	2	1	1	3	1	2	1	2	2	1	1	3.5	3.5	3.5	140.28	1313
Q99496;X6RFN3;Q99496-2	Q99496;X6RFN3	sp|Q99496|RING2_HUMAN E3 ubiquitin-protein ligase RING2 OS=Homo sapiens OX=9606 GN=RNF2 PE=1 SV=1;tr|X6RFN3|X6RFN3_HUMAN E3 ubiquitin-protein ligase RING2 (Fragment) OS=Homo sapiens OX=9606 GN=RNF2 PE=1 SV=2	E3 ubiquitin-protein ligase RING2	RNF2	1.0639	1.07143	0.93333	0.95765	NaN	NaN	1.6258	1.05405	0.94872	1.3728	1.32214	0.75635	3	5	5	4	2	3	3	1	2	1	3	2	2	3	3	1	2	1	3	2	1	2	2	1	1	1	2	1	18.8	18.8	14.6	37.655	336
A0A2R8YFH5;Q15437;Q5QPE1;Q5QPE2;A0A2R8YF30;A0A2R8Y633;A0A2R8Y7S7	A0A2R8YFH5;Q15437;Q5QPE1	tr|A0A2R8YFH5|A0A2R8YFH5_HUMAN Protein transport protein SEC23 OS=Homo sapiens OX=9606 GN=SEC23B PE=1 SV=1;sp|Q15437|SC23B_HUMAN Protein transport protein Sec23B OS=Homo sapiens OX=9606 GN=SEC23B PE=1 SV=2;tr|Q5QPE1|Q5QPE1_HUMAN Protein transport protein S	Protein transport protein Sec23B	SEC23B	1.1021	1.07033	0.93429	1.0432	1.00184	0.99816	1.0314	1.0124	0.98775	0.77678	0.950661	1.0519	7	10	10	9	8	8	6	7	5	6	8	6	8	8	6	7	5	6	8	6	7	7	5	6	4	5	7	5	17.4	17.4	15.5	84.472	749
Q8IV63-3;Q8IV63;M0R073;M0QYA8;Q8IV63-2;M0QXV1;M0QXD7;M0QX88;M0R025;M0R200;M0QYG0	Q8IV63-3;Q8IV63;M0R073;M0QYA8;Q8IV63-2	sp|Q8IV63-3|VRK3_HUMAN Isoform 3 of Inactive serine/threonine-protein kinase VRK3 OS=Homo sapiens OX=9606 GN=VRK3;sp|Q8IV63|VRK3_HUMAN Inactive serine/threonine-protein kinase VRK3 OS=Homo sapiens OX=9606 GN=VRK3 PE=1 SV=2;tr|M0R073|M0R073_HUMAN Inactive s	Inactive serine/threonine-protein kinase VRK3	VRK3	1.0458	1.0675	0.93677	1.1721	0.987947	1.0122	NaN	1.09666	0.91186	1.0198	0.921914	1.0847	11	4	4	4	2	3	3	4	0	1	2	1	2	3	3	4	0	1	2	1	2	3	3	4	0	1	2	1	11.3	11.3	11.3	47.501	424
P78527;P78527-2;F5GX40;H0YG84	P78527;P78527-2	sp|P78527|PRKDC_HUMAN DNA-dependent protein kinase catalytic subunit OS=Homo sapiens OX=9606 GN=PRKDC PE=1 SV=3;sp|P78527-2|PRKDC_HUMAN Isoform 2 of DNA-dependent protein kinase catalytic subunit OS=Homo sapiens OX=9606 GN=PRKDC	DNA-dependent protein kinase catalytic subunit	PRKDC	0.91936	1.06597	0.93811	1.2362	1.51902	0.65832	0.99401	1.01635	0.98391	0.8082	0.977708	1.0228	4	111	111	111	88	64	90	77	52	70	64	60	88	64	90	77	52	70	64	60	88	64	90	77	52	70	64	60	32	32	32	469.08	4128
O43390;O43390-3;B4DT28;A0A286YEZ8	O43390;O43390-3;B4DT28	sp|O43390|HNRPR_HUMAN Heterogeneous nuclear ribonucleoprotein R OS=Homo sapiens OX=9606 GN=HNRNPR PE=1 SV=1;sp|O43390-3|HNRPR_HUMAN Isoform 3 of Heterogeneous nuclear ribonucleoprotein R OS=Homo sapiens OX=9606 GN=HNRNPR;tr|B4DT28|B4DT28_HUMAN Heterogeneou	Heterogeneous nuclear ribonucleoprotein R	HNRNPR	0.98472	1.06562	0.93842	1.1678	1.38074	0.72425	0.75873	0.78456	1.2746	0.75484	0.863111	1.1586	4	18	18	1	17	16	17	15	7	8	8	8	17	16	17	15	7	8	8	8	1	1	1	1	1	1	1	1	32.4	32.4	2.7	70.942	633
P30153;B3KQV6;E9PH38;C9J9C1	P30153;B3KQV6	sp|P30153|2AAA_HUMAN Serine/threonine-protein phosphatase 2A 65 kDa regulatory subunit A alpha isoform OS=Homo sapiens OX=9606 GN=PPP2R1A PE=1 SV=4;tr|B3KQV6|B3KQV6_HUMAN Serine/threonine-protein phosphatase 2A 65 kDa regulatory subunit A alpha isoform OS=	Serine/threonine-protein phosphatase 2A 65 kDa regulatory subunit A alpha isoform	PPP2R1A	0.78595	1.06523	0.93876	0.70306	2.16333	0.46225	1.1013	NaN	NaN	NaN	NaN	NaN	4	5	5	5	5	1	3	3	1	1	0	0	5	1	3	3	1	1	0	0	5	1	3	3	1	1	0	0	13.1	13.1	13.1	65.308	589
E9PLT0;O75534-2;O75534;O75534-3;O75534-4	E9PLT0;O75534-2;O75534;O75534-3;O75534-4	tr|E9PLT0|E9PLT0_HUMAN Cold shock domain-containing protein E1 OS=Homo sapiens OX=9606 GN=CSDE1 PE=1 SV=1;sp|O75534-2|CSDE1_HUMAN Isoform 2 of Cold shock domain-containing protein E1 OS=Homo sapiens OX=9606 GN=CSDE1;sp|O75534|CSDE1_HUMAN Cold shock domain-	Cold shock domain-containing protein E1	CSDE1	0.39815	1.06483	0.93912	0.63361	0.672179	1.4877	NaN	NaN	NaN	NaN	NaN	NaN	5	4	4	4	2	3	4	2	0	0	0	0	2	3	4	2	0	0	0	0	2	3	4	2	0	0	0	0	8.2	8.2	8.2	74.583	668
Q9HCJ3;Q9HCJ3-2;E9PE10	Q9HCJ3;Q9HCJ3-2;E9PE10	sp|Q9HCJ3|RAVR2_HUMAN Ribonucleoprotein PTB-binding 2 OS=Homo sapiens OX=9606 GN=RAVER2 PE=1 SV=2;sp|Q9HCJ3-2|RAVR2_HUMAN Isoform 2 of Ribonucleoprotein PTB-binding 2 OS=Homo sapiens OX=9606 GN=RAVER2;tr|E9PE10|E9PE10_HUMAN Ribonucleoprotein PTB-binding 2	Ribonucleoprotein PTB-binding 2	RAVER2	1.1795	NaN	NaN	NaN	1.62343	0.61598	NaN	NaN	NaN	1.0134	NaN	NaN	3	2	2	2	1	0	1	1	0	0	1	0	1	0	1	1	0	0	1	0	1	0	1	1	0	0	1	0	4.9	4.9	4.9	74.338	691
P31942-3;P31942-2;P31942;P31942-4;P31942-6;P31942-5	P31942-3;P31942-2;P31942;P31942-4	sp|P31942-3|HNRH3_HUMAN Isoform 3 of Heterogeneous nuclear ribonucleoprotein H3 OS=Homo sapiens OX=9606 GN=HNRNPH3;sp|P31942-2|HNRH3_HUMAN Isoform 2 of Heterogeneous nuclear ribonucleoprotein H3 OS=Homo sapiens OX=9606 GN=HNRNPH3;sp|P31942|HNRH3_HUMAN Hete	Heterogeneous nuclear ribonucleoprotein H3	HNRNPH3	1.2117	1.06239	0.94127	0.87704	1.30419	0.76676	1.1076	1.54036	0.6492	0.80636	1.26939	0.78778	6	5	5	5	4	2	5	3	1	1	1	1	4	2	5	3	1	1	1	1	4	2	5	3	1	1	1	1	26.3	26.3	26.3	31.525	297
H3BP71;O75150-4;O75150;O75150-3;A0A087WTK2	H3BP71;O75150-4;O75150;O75150-3	tr|H3BP71|H3BP71_HUMAN E3 ubiquitin protein ligase OS=Homo sapiens OX=9606 GN=RNF40 PE=1 SV=2;sp|O75150-4|BRE1B_HUMAN Isoform 4 of E3 ubiquitin-protein ligase BRE1B OS=Homo sapiens OX=9606 GN=RNF40;sp|O75150|BRE1B_HUMAN E3 ubiquitin-protein ligase BRE1B OS	E3 ubiquitin-protein ligase BRE1B	RNF40	1.2672	1.06224	0.94141	0.87145	1.258	0.79491	NaN	NaN	NaN	NaN	NaN	NaN	5	3	2	2	1	1	2	1	0	1	1	0	1	1	2	1	0	0	0	0	1	1	2	1	0	0	0	0	4.4	2.9	2.9	109.05	961
Q9UQB8;Q9UQB8-2;Q9UQB8-6;Q9UQB8-4;Q9UQB8-5;Q9UQB8-3;I3L4C2;I3L327;I3L0M4;I3L2M4;I3L1C8;I3L526;I3L125;I3L3J7;I3L3C5;I3L113;I3L2J6;I3L3C6;I3L4A3;B4DWA1	Q9UQB8;Q9UQB8-2;Q9UQB8-6;Q9UQB8-4;Q9UQB8-5;Q9UQB8-3;I3L4C2;I3L327;I3L0M4;I3L2M4;I3L1C8;I3L526;I3L125;I3L3J7;I3L3C5;I3L113;I3L2J6	sp|Q9UQB8|BAIP2_HUMAN Brain-specific angiogenesis inhibitor 1-associated protein 2 OS=Homo sapiens OX=9606 GN=BAIAP2 PE=1 SV=1;sp|Q9UQB8-2|BAIP2_HUMAN Isoform 2 of Brain-specific angiogenesis inhibitor 1-associated protein 2 OS=Homo sapiens OX=9606 GN=BAIA	Brain-specific angiogenesis inhibitor 1-associated protein 2	BAIAP2	0.99529	1.0619	0.94171	0.75661	0.93668	1.0676	1.5326	0.968992	1.032	NaN	0.963391	1.038	20	6	6	6	4	2	5	5	1	1	1	2	4	2	5	5	1	1	1	2	4	2	5	5	1	1	1	2	14.3	14.3	14.3	60.867	552
G5E9X3;Q9Y2H6-2;Q9Y2H6;A0A087X1M6	G5E9X3;Q9Y2H6-2;Q9Y2H6;A0A087X1M6	tr|G5E9X3|G5E9X3_HUMAN Fibronectin type III domain containing 3A, isoform CRA_f OS=Homo sapiens OX=9606 GN=FNDC3A PE=1 SV=1;sp|Q9Y2H6-2|FND3A_HUMAN Isoform 2 of Fibronectin type-III domain-containing protein 3A OS=Homo sapiens OX=9606 GN=FNDC3A;sp|Q9Y2H6|F	Fibronectin type-III domain-containing protein 3A	FNDC3A	1.338	1.06155	0.94202	0.84075	1.41735	0.70554	NaN	NaN	NaN	NaN	NaN	NaN	4	3	3	3	2	3	1	2	0	0	0	0	2	3	1	2	0	0	0	0	2	3	1	2	0	0	0	0	6.1	6.1	6.1	74.717	684
C9J1E7;A0A087WYD1;A0A087WU93;A0A087WZQ6;A0A087X253;P63010-3;Q10567-4;P63010;Q10567-3;Q10567-2;Q10567;P63010-2	C9J1E7;A0A087WYD1;A0A087WU93;A0A087WZQ6;A0A087X253;P63010-3;Q10567-4;P63010;Q10567-3;Q10567-2;Q10567;P63010-2	tr|C9J1E7|C9J1E7_HUMAN AP-1 complex subunit beta-1 (Fragment) OS=Homo sapiens OX=9606 GN=AP1B1 PE=1 SV=1;tr|A0A087WYD1|A0A087WYD1_HUMAN AP-2 complex subunit beta (Fragment) OS=Homo sapiens OX=9606 GN=AP2B1 PE=1 SV=1;tr|A0A087WU93|A0A087WU93_HUMAN AP-2 comp	AP-2 complex subunit beta;AP-1 complex subunit beta-1	AP1B1;AP2B1	1.1919	1.06016	0.94325	0.52976	0.770832	1.2973	1.0328	0.870777	1.1484	NaN	0.985513	1.0147	12	1	1	1	1	1	1	1	1	1	0	1	1	1	1	1	1	1	0	1	1	1	1	1	1	1	0	1	2.6	2.6	2.6	65.314	578
Q9BW19;A0A087X1W5;A2AB20;A0A140T9E6	Q9BW19	sp|Q9BW19|KIFC1_HUMAN Kinesin-like protein KIFC1 OS=Homo sapiens OX=9606 GN=KIFC1 PE=1 SV=2	Kinesin-like protein KIFC1	KIFC1	1.046	1.05436	0.94844	1.6846	1.68014	0.59519	1.2042	1.10286	0.90673	1.2923	1.57704	0.6341	4	26	26	26	20	14	16	14	13	12	14	13	20	14	16	14	13	12	14	13	20	14	16	14	13	12	14	13	46.8	46.8	46.8	73.747	673
J3KSW8;H0Y2S9;A0A494BZV2;Q6WCQ1-3;Q6WCQ1;Q6WCQ1-2;H0Y7E2;J3QRL2;H7C3G6	J3KSW8;H0Y2S9;A0A494BZV2;Q6WCQ1-3;Q6WCQ1;Q6WCQ1-2;H0Y7E2	tr|J3KSW8|J3KSW8_HUMAN Myosin phosphatase Rho-interacting protein (Fragment) OS=Homo sapiens OX=9606 GN=MPRIP PE=1 SV=1;tr|H0Y2S9|H0Y2S9_HUMAN Myosin phosphatase Rho-interacting protein (Fragment) OS=Homo sapiens OX=9606 GN=MPRIP PE=1 SV=3;tr|A0A494BZV2|A0	Myosin phosphatase Rho-interacting protein	MPRIP	1.3594	1.0543	0.9485	0.74574	NaN	NaN	NaN	NaN	NaN	NaN	NaN	NaN	9	3	3	3	1	1	2	0	0	1	0	0	1	1	2	0	0	1	0	0	1	1	2	0	0	1	0	0	5.5	5.5	5.5	95.928	844
O60563;A0A1W2PQ16;O60563-2	O60563	sp|O60563|CCNT1_HUMAN Cyclin-T1 OS=Homo sapiens OX=9606 GN=CCNT1 PE=1 SV=1	Cyclin-T1	CCNT1	1.1245	1.05083	0.95163	1.3147	1.62657	0.61479	NaN	NaN	NaN	NaN	NaN	NaN	3	7	7	7	3	4	5	6	0	0	0	0	3	4	5	6	0	0	0	0	3	4	5	6	0	0	0	0	14.6	14.6	14.6	80.684	726
Q7Z2T5;Q7Z2T5-2;X6RK96	Q7Z2T5	sp|Q7Z2T5|TRM1L_HUMAN TRMT1-like protein OS=Homo sapiens OX=9606 GN=TRMT1L PE=1 SV=2	TRMT1-like protein	TRMT1L	0.82298	1.04993	0.95244	0.81096	1.11491	0.89693	0.96314	1.0969	0.91166	0.75378	0.778756	1.2841	3	18	18	18	10	9	12	7	9	11	7	8	10	9	12	7	9	11	7	8	10	9	12	7	9	11	7	8	44.2	44.2	44.2	81.746	733
P55265-5;P55265;P55265-4;A0A3B3ISX1;A0A3B3ITG9;A0A3B3ISU1	P55265-5;P55265;P55265-4	sp|P55265-5|DSRAD_HUMAN Isoform 5 of Double-stranded RNA-specific adenosine deaminase OS=Homo sapiens OX=9606 GN=ADAR;sp|P55265|DSRAD_HUMAN Double-stranded RNA-specific adenosine deaminase OS=Homo sapiens OX=9606 GN=ADAR PE=1 SV=4;sp|P55265-4|DSRAD_HUMAN I	Double-stranded RNA-specific adenosine deaminase	ADAR	0.85889	1.04938	0.95294	1.5285	1.72762	0.57883	0.97228	1.05603	0.94694	1.0653	1.35069	0.74036	6	48	48	3	36	38	42	40	29	36	36	33	36	38	42	40	29	36	36	33	3	3	3	3	3	3	3	3	54	54	4.4	103.64	931
P15924;P15924-2;P15924-3	P15924;P15924-2;P15924-3	sp|P15924|DESP_HUMAN Desmoplakin OS=Homo sapiens OX=9606 GN=DSP PE=1 SV=3;sp|P15924-2|DESP_HUMAN Isoform DPII of Desmoplakin OS=Homo sapiens OX=9606 GN=DSP;sp|P15924-3|DESP_HUMAN Isoform DSPIa of Desmoplakin OS=Homo sapiens OX=9606 GN=DSP	Desmoplakin	DSP	1.1558	NaN	NaN	NaN	1.0506	0.95184	NaN	NaN	NaN	NaN	NaN	NaN	3	9	9	9	4	7	0	1	0	0	4	0	4	7	0	1	0	0	4	0	4	7	0	1	0	0	4	0	4.7	4.7	4.7	331.77	2871
C9J384;Q9BQ75-2;Q9BQ75;H7C515	C9J384;Q9BQ75-2;Q9BQ75	tr|C9J384|C9J384_HUMAN Protein CMSS1 (Fragment) OS=Homo sapiens OX=9606 GN=CMSS1 PE=1 SV=1;sp|Q9BQ75-2|CMS1_HUMAN Isoform 2 of Protein CMSS1 OS=Homo sapiens OX=9606 GN=CMSS1;sp|Q9BQ75|CMS1_HUMAN Protein CMSS1 OS=Homo sapiens OX=9606 GN=CMSS1 PE=1 SV=2	Protein CMSS1	CMSS1	0.79714	1.04817	0.95404	1.2664	1.27319	0.78543	0.80357	0.771664	1.2959	0.87516	1.04946	0.95287	4	6	6	6	5	4	6	4	4	2	5	4	5	4	6	4	4	2	5	4	5	4	6	4	4	2	5	4	25.3	25.3	25.3	26.228	225
Q9BWJ5	Q9BWJ5	sp|Q9BWJ5|SF3B5_HUMAN Splicing factor 3B subunit 5 OS=Homo sapiens OX=9606 GN=SF3B5 PE=1 SV=1	Splicing factor 3B subunit 5	SF3B5	1.5213	1.04776	0.95442	0.59859	0.811293	1.2326	0.88929	0.912492	1.0959	0.80129	0.835701	1.1966	1	3	3	3	3	3	3	2	1	1	1	1	3	3	3	2	1	1	1	1	3	3	3	2	1	1	1	1	38.4	38.4	38.4	10.135	86
Q9BT40-2;Q9BT40;C9JZB0;K7EPG6;I3L0Y0;I3L4A5;I3L2L1	Q9BT40-2;Q9BT40;C9JZB0	sp|Q9BT40-2|INP5K_HUMAN Isoform 2 of Inositol polyphosphate 5-phosphatase K OS=Homo sapiens OX=9606 GN=INPP5K;sp|Q9BT40|INP5K_HUMAN Inositol polyphosphate 5-phosphatase K OS=Homo sapiens OX=9606 GN=INPP5K PE=1 SV=3;tr|C9JZB0|C9JZB0_HUMAN Inositol polyphosp	Inositol polyphosphate 5-phosphatase K	INPP5K	0.81298	1.04705	0.95506	0.96005	0.905387	1.1045	0.81642	0.827609	1.2083	NaN	0.74195	1.3478	7	3	3	3	2	3	2	2	1	1	1	1	2	3	2	2	1	1	1	1	2	3	2	2	1	1	1	1	10.2	10.2	10.2	42.783	372
Q96F86;H3BPN4	Q96F86;H3BPN4	sp|Q96F86|EDC3_HUMAN Enhancer of mRNA-decapping protein 3 OS=Homo sapiens OX=9606 GN=EDC3 PE=1 SV=1;tr|H3BPN4|H3BPN4_HUMAN YjeF domain-containing protein 1 (Fragment) OS=Homo sapiens OX=9606 GN=EDC3 PE=1 SV=1	Enhancer of mRNA-decapping protein 3	EDC3	1.5286	1.04521	0.95675	0.95909	0.900982	1.1099	NaN	NaN	NaN	NaN	NaN	NaN	2	2	2	2	2	2	2	1	0	0	0	0	2	2	2	1	0	0	0	0	2	2	2	1	0	0	0	0	5.3	5.3	5.3	56.077	508
K7EQ03;K7EP90;Q9BTD8-4;Q9BTD8-2;Q9BTD8-3;Q9BTD8;K7ER08;K7EML2	K7EQ03;K7EP90;Q9BTD8-4;Q9BTD8-2;Q9BTD8-3;Q9BTD8;K7ER08	tr|K7EQ03|K7EQ03_HUMAN RNA-binding motif protein 42 OS=Homo sapiens OX=9606 GN=RBM42 PE=1 SV=1;tr|K7EP90|K7EP90_HUMAN RNA-binding motif protein 42 OS=Homo sapiens OX=9606 GN=RBM42 PE=1 SV=1;sp|Q9BTD8-4|RBM42_HUMAN Isoform 4 of RNA-binding protein 42 OS=Hom	RNA-binding protein 42	RBM42	0.97564	1.04371	0.95812	1.3255	1.30564	0.76591	0.8456	0.860215	1.1625	0.8718	1.03859	0.96284	8	4	4	4	3	3	3	3	2	2	3	1	3	3	3	3	2	2	3	1	3	3	3	3	2	2	3	1	11.7	11.7	11.7	44.638	426
P38432	P38432	sp|P38432|COIL_HUMAN Coilin OS=Homo sapiens OX=9606 GN=COIL PE=1 SV=1	Coilin	COIL	1.2913	1.04272	0.95903	2.0003	3.62148	0.27613	2.0012	1.29306	0.77336	2.5416	1.63961	0.6099	1	10	10	10	6	6	9	7	2	3	3	3	6	6	9	7	2	3	3	3	6	6	9	7	2	3	3	3	23.4	23.4	23.4	62.608	576
Q9BTA9-5;Q9BTA9;A0A0A0MRT2;Q9BTA9-2	Q9BTA9-5;Q9BTA9;A0A0A0MRT2;Q9BTA9-2	sp|Q9BTA9-5|WAC_HUMAN Isoform 4 of WW domain-containing adapter protein with coiled-coil OS=Homo sapiens OX=9606 GN=WAC;sp|Q9BTA9|WAC_HUMAN WW domain-containing adapter protein with coiled-coil OS=Homo sapiens OX=9606 GN=WAC PE=1 SV=3;tr|A0A0A0MRT2|A0A0A0M	WW domain-containing adapter protein with coiled-coil	WAC	0.99728	1.04205	0.95965	1.1128	1.71585	0.5828	NaN	NaN	NaN	NaN	NaN	NaN	4	3	3	3	3	2	2	2	0	0	0	0	3	2	2	2	0	0	0	0	3	2	2	2	0	0	0	0	8.8	8.8	8.8	59.504	544
P31947-2;P31947;P62258-2;P31946-2;P31946;Q4VY20;A0A0J9YWZ2;Q4VY19;K7EIT4;K7EM20;B7Z2E6;H0YB80;A0A0J9YWE8;A2IDB2;B0AZS6;P63104-2	P31947-2;P31947;P62258-2;P31946-2;P31946	sp|P31947-2|1433S_HUMAN Isoform 2 of 14-3-3 protein sigma OS=Homo sapiens OX=9606 GN=SFN;sp|P31947|1433S_HUMAN 14-3-3 protein sigma OS=Homo sapiens OX=9606 GN=SFN PE=1 SV=1;sp|P62258-2|1433E_HUMAN Isoform SV of 14-3-3 protein epsilon OS=Homo sapiens OX=960	14-3-3 protein sigma;14-3-3 protein epsilon;14-3-3 protein beta/alpha;14-3-3 protein beta/alpha, N-terminally processed	SFN;YWHAE;YWHAB	0.78928	1.04102	0.9606	0.85684	2.82486	0.354	NaN	NaN	NaN	NaN	NaN	NaN	16	3	1	1	3	3	3	3	1	1	1	1	1	1	1	1	0	0	0	0	1	1	1	1	0	0	0	0	12	3.7	3.7	24.336	216
Q86XZ4	Q86XZ4	sp|Q86XZ4|SPAS2_HUMAN Spermatogenesis-associated serine-rich protein 2 OS=Homo sapiens OX=9606 GN=SPATS2 PE=1 SV=1	Spermatogenesis-associated serine-rich protein 2	SPATS2	1.1457	NaN	NaN	0.68106	NaN	NaN	1.3376	1.40762	0.71042	0.91981	NaN	NaN	1	2	2	2	1	0	1	0	1	1	1	0	1	0	1	0	1	1	1	0	1	0	1	0	1	1	1	0	5	5	5	59.544	545
P23246;P23246-2;H0Y9K7;H0Y9U2	P23246;P23246-2	sp|P23246|SFPQ_HUMAN Splicing factor, proline- and glutamine-rich OS=Homo sapiens OX=9606 GN=SFPQ PE=1 SV=2;sp|P23246-2|SFPQ_HUMAN Isoform Short of Splicing factor, proline- and glutamine-rich OS=Homo sapiens OX=9606 GN=SFPQ	Splicing factor, proline- and glutamine-rich	SFPQ	1.2613	1.03994	0.96159	0.7091	0.785176	1.2736	1.1146	1.02001	0.98038	1.0358	0.942596	1.0609	4	24	23	23	22	22	22	21	9	11	10	9	21	21	21	20	8	10	9	8	21	21	21	20	8	10	9	8	40	38.9	38.9	76.149	707
Q8N3U4;Q8N3U4-2	Q8N3U4;Q8N3U4-2	sp|Q8N3U4|STAG2_HUMAN Cohesin subunit SA-2 OS=Homo sapiens OX=9606 GN=STAG2 PE=1 SV=3;sp|Q8N3U4-2|STAG2_HUMAN Isoform 2 of Cohesin subunit SA-2 OS=Homo sapiens OX=9606 GN=STAG2	Cohesin subunit SA-2	STAG2	1.1421	NaN	NaN	0.36699	NaN	NaN	NaN	0.544662	1.836	0.7533	NaN	NaN	2	1	1	1	1	0	1	0	0	1	1	0	1	0	1	0	0	1	1	0	1	0	1	0	0	1	1	0	1.2	1.2	1.2	141.32	1231
P12956;B1AHC9;P12956-2	P12956;B1AHC9;P12956-2	sp|P12956|XRCC6_HUMAN X-ray repair cross-complementing protein 6 OS=Homo sapiens OX=9606 GN=XRCC6 PE=1 SV=2;tr|B1AHC9|B1AHC9_HUMAN ATP-dependent DNA helicase 2 subunit 1 OS=Homo sapiens OX=9606 GN=XRCC6 PE=1 SV=1;sp|P12956-2|XRCC6_HUMAN Isoform 2 of X-ray	X-ray repair cross-complementing protein 6	XRCC6	1.1984	1.0395	0.962	0.96442	1.50304	0.66532	1.4272	0.963577	1.0378	0.67153	0.889284	1.1245	3	13	13	13	5	4	7	6	3	7	5	2	5	4	7	6	3	7	5	2	5	4	7	6	3	7	5	2	31.4	31.4	31.4	69.842	609
P49411	P49411	sp|P49411|EFTU_HUMAN Elongation factor Tu, mitochondrial OS=Homo sapiens OX=9606 GN=TUFM PE=1 SV=2	Elongation factor Tu, mitochondrial	TUFM	1.1817	1.03826	0.96315	1.266	4.2584	0.23483	NaN	3.25309	0.3074	NaN	NaN	NaN	1	9	9	9	6	2	4	7	0	1	0	0	6	2	4	7	0	1	0	0	6	2	4	7	0	1	0	0	25.2	25.2	25.2	49.541	452
Q05682-5;Q05682-3;E9PGZ1;E7EX44;Q05682-4;Q05682-6;Q05682-2;Q05682;C9J813;C9JEK3;REV__Q13136-2;REV__O75334-3;REV__G3V200;REV__O75334-4;REV__O75334-2;REV__A0A2R8Y7R9;REV__Q13136;REV__H0YHK3;REV__O75334-5;REV__O75334-6;REV__E9PJZ7;F8WE61;REV__H0YEF9;REV__H0YH95;REV__O75334;C9JE79	Q05682-5;Q05682-3;E9PGZ1;E7EX44;Q05682-4;Q05682-6;Q05682-2;Q05682;C9J813	sp|Q05682-5|CALD1_HUMAN Isoform 5 of Caldesmon OS=Homo sapiens OX=9606 GN=CALD1;sp|Q05682-3|CALD1_HUMAN Isoform 3 of Caldesmon OS=Homo sapiens OX=9606 GN=CALD1;tr|E9PGZ1|E9PGZ1_HUMAN Caldesmon OS=Homo sapiens OX=9606 GN=CALD1 PE=1 SV=1;tr|E7EX44|E7EX44_HUM	Caldesmon	CALD1	0.97017	1.03718	0.96415	1.1136	1.24569	0.80277	0.79584	0.922084	1.0845	1.0047	0.875503	1.1422	26	35	35	35	33	27	30	33	3	7	7	4	33	27	30	33	3	7	7	4	33	27	30	33	3	7	7	4	59.2	59.2	59.2	61.212	532
Q6Y7W6-4;Q6Y7W6-5;Q6Y7W6;I1E4Y6;Q6Y7W6-3;C9JH18;E7ESB6;C9JHW1	Q6Y7W6-4;Q6Y7W6-5;Q6Y7W6;I1E4Y6;Q6Y7W6-3	sp|Q6Y7W6-4|GGYF2_HUMAN Isoform 3 of GRB10-interacting GYF protein 2 OS=Homo sapiens OX=9606 GN=GIGYF2;sp|Q6Y7W6-5|GGYF2_HUMAN Isoform 4 of GRB10-interacting GYF protein 2 OS=Homo sapiens OX=9606 GN=GIGYF2;sp|Q6Y7W6|GGYF2_HUMAN GRB10-interacting GYF protei	PERQ amino acid-rich with GYF domain-containing protein 2	GIGYF2	1.1069	1.03537	0.96584	0.75031	0.891663	1.1215	NaN	0.828089	1.2076	0.59747	0.831739	1.2023	8	8	8	8	6	4	6	6	0	1	1	1	6	4	6	6	0	1	1	1	6	4	6	6	0	1	1	1	7.6	7.6	7.6	148.63	1286
Q96H79;Q96H79-2	Q96H79	sp|Q96H79|ZCCHL_HUMAN Zinc finger CCCH-type antiviral protein 1-like OS=Homo sapiens OX=9606 GN=ZC3HAV1L PE=1 SV=2	Zinc finger CCCH-type antiviral protein 1-like	ZC3HAV1L	1.0302	1.03361	0.96748	1.178	1.50734	0.66342	1.4392	1.29975	0.76938	1.263	1.08376	0.92271	2	8	8	8	8	6	8	7	7	7	7	7	8	6	8	7	7	7	7	7	8	6	8	7	7	7	7	7	46.3	46.3	46.3	32.962	300
C9J4K0;Q9BVC5-2;Q9BVC5	C9J4K0;Q9BVC5-2;Q9BVC5	tr|C9J4K0|C9J4K0_HUMAN Ashwin OS=Homo sapiens OX=9606 GN=C2orf49 PE=1 SV=1;sp|Q9BVC5-2|ASHWN_HUMAN Isoform 2 of Ashwin OS=Homo sapiens OX=9606 GN=C2orf49;sp|Q9BVC5|ASHWN_HUMAN Ashwin OS=Homo sapiens OX=9606 GN=C2orf49 PE=1 SV=1	Ashwin	C2orf49	1.1512	1.03243	0.96859	1.2392	NaN	NaN	0.8672	1.01231	0.98784	0.31756	1.1566	0.8646	3	4	4	4	3	2	3	0	1	2	2	2	3	2	3	0	1	2	2	2	3	2	3	0	1	2	2	2	24.2	24.2	24.2	21.356	190
E7EVA0;P27816-6;P27816;P27816-2;P27816-4;P27816-5;B5MEG9;H7C4C5;H0Y2V1;F8W9U4;A0A0J9YVV8;A0A0J9YW37;H7C456;P27816-7	E7EVA0;P27816-6;P27816;P27816-2;P27816-4;P27816-5;B5MEG9	tr|E7EVA0|E7EVA0_HUMAN Microtubule-associated protein OS=Homo sapiens OX=9606 GN=MAP4 PE=1 SV=1;sp|P27816-6|MAP4_HUMAN Isoform 6 of Microtubule-associated protein 4 OS=Homo sapiens OX=9606 GN=MAP4;sp|P27816|MAP4_HUMAN Microtubule-associated protein 4 OS=Ho	Microtubule-associated protein;Microtubule-associated protein 4	MAP4	0.85517	1.03056	0.97035	0.89119	1.44423	0.69241	0.9081	0.769704	1.2992	0.58469	0.781372	1.2798	14	28	28	28	20	17	17	17	10	12	12	13	20	17	17	17	10	12	12	13	20	17	17	17	10	12	12	13	16.8	16.8	16.8	245.44	2297
O14578;O14578-4;H7BYJ3;O14578-3;F5H4K4;O14578-2	O14578;O14578-4;H7BYJ3;O14578-3	sp|O14578|CTRO_HUMAN Citron Rho-interacting kinase OS=Homo sapiens OX=9606 GN=CIT PE=1 SV=2;sp|O14578-4|CTRO_HUMAN Isoform 4 of Citron Rho-interacting kinase OS=Homo sapiens OX=9606 GN=CIT;tr|H7BYJ3|H7BYJ3_HUMAN Non-specific serine/threonine protein kinase	Citron Rho-interacting kinase	CIT	0.97982	1.03022	0.97067	1.0058	1.74929	0.57166	1.2744	NaN	NaN	1.0714	NaN	NaN	6	11	11	11	5	7	7	4	1	0	1	1	5	7	7	4	1	0	1	1	5	7	7	4	1	0	1	1	7.4	7.4	7.4	231.43	2027
Q15459;Q15459-2;F8WC79;F8WB66	Q15459;Q15459-2	sp|Q15459|SF3A1_HUMAN Splicing factor 3A subunit 1 OS=Homo sapiens OX=9606 GN=SF3A1 PE=1 SV=1;sp|Q15459-2|SF3A1_HUMAN Isoform 2 of Splicing factor 3A subunit 1 OS=Homo sapiens OX=9606 GN=SF3A1	Splicing factor 3A subunit 1	SF3A1	1.3261	1.03015	0.97073	0.92206	1.41824	0.7051	1.1113	NaN	NaN	NaN	NaN	NaN	4	4	4	4	2	2	3	3	1	0	0	0	2	2	3	3	1	0	0	0	2	2	3	3	1	0	0	0	7.9	7.9	7.9	88.885	793
A0A0A0MRP6;B7ZLQ5;P28370-2;P28370	A0A0A0MRP6;B7ZLQ5;P28370-2;P28370	tr|A0A0A0MRP6|A0A0A0MRP6_HUMAN Probable global transcription activator SNF2L1 OS=Homo sapiens OX=9606 GN=SMARCA1 PE=1 SV=1;tr|B7ZLQ5|B7ZLQ5_HUMAN Probable global transcription activator SNF2L1 OS=Homo sapiens OX=9606 GN=SMARCA1 PE=1 SV=1;sp|P28370-2|SMCA1_	Probable global transcription activator SNF2L1	SMARCA1	1.4011	1.02981	0.97105	1.4586	1.95377	0.51183	1.0219	1.08883	0.91842	1.3397	1.55994	0.64105	4	8	3	3	3	3	4	4	2	3	5	5	1	1	2	2	1	1	3	2	1	1	2	2	1	1	3	2	7.7	3.5	3.5	122.86	1058
P15880;E9PQD7;H0YEN5;E9PMM9;E9PPT0;I3L404;H3BNG3;E9PM36;H0YE27	P15880;E9PQD7;H0YEN5;E9PMM9;E9PPT0	sp|P15880|RS2_HUMAN 40S ribosomal protein S2 OS=Homo sapiens OX=9606 GN=RPS2 PE=1 SV=2;tr|E9PQD7|E9PQD7_HUMAN 40S ribosomal protein S2 OS=Homo sapiens OX=9606 GN=RPS2 PE=1 SV=1;tr|H0YEN5|H0YEN5_HUMAN 40S ribosomal protein S2 (Fragment) OS=Homo sapiens OX=9	40S ribosomal protein S2	RPS2	0.97259	1.0297	0.97116	1.0143	0.884017	1.1312	1.3944	1.57565	0.63466	1.1559	1.24662	0.80217	9	9	9	9	9	6	8	8	4	3	4	3	9	6	8	8	4	3	4	3	9	6	8	8	4	3	4	3	34.8	34.8	34.8	31.324	293
P53985	P53985	sp|P53985|MOT1_HUMAN Monocarboxylate transporter 1 OS=Homo sapiens OX=9606 GN=SLC16A1 PE=1 SV=3	Monocarboxylate transporter 1	SLC16A1	0.93521	1.02959	0.97126	1.8722	1.8578	0.53827	NaN	NaN	NaN	NaN	NaN	NaN	1	1	1	1	1	1	1	1	0	0	0	0	1	1	1	1	0	0	0	0	1	1	1	1	0	0	0	0	4	4	4	53.944	500
Q13148;A0A087WX29;A0A087WYY0;A0A087X260;G3V162;B1AKP7;K7EN94;A0A0A0N0M3;K7EJM5;A0A087WXQ5;A0A087WV68;Q13148-4;A0A087WXV3;A0A087WX67;A0A087WW61;A0A1W2PNU8;A0A087WZC9;K7EL26;A0A087WYE7;A0A0A0MSV7;K7EJ99;A0A087WTZ4	Q13148;A0A087WX29;A0A087WYY0;A0A087X260;G3V162;B1AKP7;K7EN94;A0A0A0N0M3;K7EJM5;A0A087WXQ5;A0A087WV68;Q13148-4	sp|Q13148|TADBP_HUMAN TAR DNA-binding protein 43 OS=Homo sapiens OX=9606 GN=TARDBP PE=1 SV=1;tr|A0A087WX29|A0A087WX29_HUMAN TAR DNA-binding protein 43 (Fragment) OS=Homo sapiens OX=9606 GN=TARDBP PE=1 SV=1;tr|A0A087WYY0|A0A087WYY0_HUMAN TAR DNA-binding pro	TAR DNA-binding protein 43	TARDBP;TDP43	1.0202	1.02854	0.97225	1.0703	1.16156	0.86091	0.96137	0.966931	1.0342	0.90936	0.99295	1.0071	22	8	8	8	7	8	7	6	6	6	6	6	7	8	7	6	6	6	6	6	7	8	7	6	6	6	6	6	22.9	22.9	22.9	44.739	414
B1AK88;P47756-2;B1AK87;P47756;B1AK85;A0A6I8PRV6;A0A6I8PIN8	B1AK88;P47756-2;B1AK87;P47756;B1AK85	tr|B1AK88|B1AK88_HUMAN F-actin-capping protein subunit beta OS=Homo sapiens OX=9606 GN=CAPZB PE=1 SV=1;sp|P47756-2|CAPZB_HUMAN Isoform 2 of F-actin-capping protein subunit beta OS=Homo sapiens OX=9606 GN=CAPZB;tr|B1AK87|B1AK87_HUMAN F-actin-capping protein	F-actin-capping protein subunit beta	CAPZB	1.2011	1.02849	0.9723	0.95968	0.945984	1.0571	0.91923	1.04526	0.9567	0.99154	1.12265	0.89075	7	12	12	12	11	12	10	8	4	2	2	2	11	12	10	8	4	2	2	2	11	12	10	8	4	2	2	2	34.6	34.6	34.6	33.781	301
P21333-2;P21333;F8WE98;H0Y5C6;H0Y5F3;H7C2E7;A0A669KBC6	P21333-2;P21333	sp|P21333-2|FLNA_HUMAN Isoform 2 of Filamin-A OS=Homo sapiens OX=9606 GN=FLNA;sp|P21333|FLNA_HUMAN Filamin-A OS=Homo sapiens OX=9606 GN=FLNA PE=1 SV=4	Filamin-A	FLNA	1.1542	1.02795	0.97281	0.93189	1.13413	0.88173	1.2593	0.886368	1.1282	1.0499	0.997606	1.0024	7	108	108	2	90	91	98	97	71	73	79	68	90	91	98	97	71	73	79	68	2	1	2	2	1	1	1	1	56.6	56.6	1	280.01	2639
O43143;A0A140T947;F5H658;O60231;Q14562	O43143	sp|O43143|DHX15_HUMAN Pre-mRNA-splicing factor ATP-dependent RNA helicase DHX15 OS=Homo sapiens OX=9606 GN=DHX15 PE=1 SV=2	Pre-mRNA-splicing factor ATP-dependent RNA helicase DHX15	DHX15	1.4539	1.02699	0.97372	0.99301	1.19046	0.84001	1.5753	1.44605	0.69154	1.4281	1.50004	0.66665	5	21	21	21	12	13	13	14	13	15	17	13	12	13	13	14	13	15	17	13	12	13	13	14	13	15	17	13	32.7	32.7	32.7	90.932	795
Q01780;Q01780-2;K7EJ37	Q01780;Q01780-2	sp|Q01780|EXOSX_HUMAN Exosome component 10 OS=Homo sapiens OX=9606 GN=EXOSC10 PE=1 SV=2;sp|Q01780-2|EXOSX_HUMAN Isoform 2 of Exosome component 10 OS=Homo sapiens OX=9606 GN=EXOSC10	Exosome component 10	EXOSC10	1.5399	1.02669	0.974	0.78694	0.772141	1.2951	0.97316	1.00691	0.99314	1.2172	1.03884	0.96261	3	12	12	12	3	4	5	3	6	6	7	4	3	4	5	3	6	6	7	4	3	4	5	3	6	6	7	4	17.1	17.1	17.1	100.83	885
D6RFM5;P31040-2;P31040;A0A087X1I3;P31040-3;H0Y8X1;A0A494C1T6	D6RFM5;P31040-2;P31040;A0A087X1I3;P31040-3	tr|D6RFM5|D6RFM5_HUMAN Succinate dehydrogenase [ubiquinone] flavoprotein subunit, mitochondrial OS=Homo sapiens OX=9606 GN=SDHA PE=1 SV=1;sp|P31040-2|SDHA_HUMAN Isoform 2 of Succinate dehydrogenase [ubiquinone] flavoprotein subunit, mitochondrial OS=Homo s	Succinate dehydrogenase [ubiquinone] flavoprotein subunit, mitochondrial	SDHA	1.2699	1.02596	0.9747	0.95997	9.95818	0.10042	1.5203	1.59312	0.6277	1.2667	1.43476	0.69698	7	6	6	6	2	3	3	5	1	1	1	1	2	3	3	5	1	1	1	1	2	3	3	5	1	1	1	1	11	11	11	63.566	583
P14866;M0QXS5;P14866-2;M0QYT0;M0R1W6;M0QYL7;B4DVF8;M0R076	P14866;M0QXS5;P14866-2	sp|P14866|HNRPL_HUMAN Heterogeneous nuclear ribonucleoprotein L OS=Homo sapiens OX=9606 GN=HNRNPL PE=1 SV=2;tr|M0QXS5|M0QXS5_HUMAN Heterogeneous nuclear ribonucleoprotein L (Fragment) OS=Homo sapiens OX=9606 GN=HNRNPL PE=1 SV=1;sp|P14866-2|HNRPL_HUMAN Isof	Heterogeneous nuclear ribonucleoprotein L	HNRNPL	0.95901	1.02566	0.97498	0.83333	1.15272	0.86751	0.91282	0.763417	1.3099	0.78068	0.852297	1.1733	8	26	26	8	24	19	22	20	16	18	16	15	24	19	22	20	16	18	16	15	8	7	7	7	6	7	5	4	70.1	70.1	18.5	64.132	589
D6RAN4;P32969;E7ESE0;A0A2R8Y5Y7;H0Y9V9;H0Y9R4	D6RAN4;P32969;E7ESE0;A0A2R8Y5Y7;H0Y9V9	tr|D6RAN4|D6RAN4_HUMAN 60S ribosomal protein L9 (Fragment) OS=Homo sapiens OX=9606 GN=RPL9 PE=1 SV=8;sp|P32969|RL9_HUMAN 60S ribosomal protein L9 OS=Homo sapiens OX=9606 GN=RPL9 PE=1 SV=1;tr|E7ESE0|E7ESE0_HUMAN 60S ribosomal protein L9 (Fragment) OS=Homo s	60S ribosomal protein L9	RPL9	1.1681	1.02545	0.97518	1.0274	0.748279	1.3364	1.0737	1.47046	0.68006	1.7245	1.13403	0.88181	6	4	4	4	4	3	3	4	1	1	1	1	4	3	3	4	1	1	1	1	4	3	3	4	1	1	1	1	45.3	45.3	45.3	20.775	181
P09496-2;F8WF69;P09496-4;P09496-3;P09496;P09496-5;C9J8P9	P09496-2;F8WF69;P09496-4;P09496-3;P09496;P09496-5	sp|P09496-2|CLCA_HUMAN Isoform Non-brain of Clathrin light chain A OS=Homo sapiens OX=9606 GN=CLTA;tr|F8WF69|F8WF69_HUMAN Clathrin light chain OS=Homo sapiens OX=9606 GN=CLTA PE=1 SV=1;sp|P09496-4|CLCA_HUMAN Isoform 4 of Clathrin light chain A OS=Homo sapi	Clathrin light chain A	CLTA	1.9005	1.02304	0.97748	0.40891	0.540249	1.851	1.2496	0.703928	1.4206	0.97191	0.870019	1.1494	7	6	6	6	5	6	4	3	2	3	2	2	5	6	4	3	2	3	2	2	5	6	4	3	2	3	2	2	25.2	25.2	25.2	23.662	218
O94992	O94992	sp|O94992|HEXI1_HUMAN Protein HEXIM1 OS=Homo sapiens OX=9606 GN=HEXIM1 PE=1 SV=1	Protein HEXIM1	HEXIM1	1.4503	1.02215	0.97833	1.4854	2.41231	0.41454	NaN	NaN	NaN	NaN	NaN	NaN	1	2	2	2	1	1	1	1	0	0	0	0	1	1	1	1	0	0	0	0	1	1	1	1	0	0	0	0	8.6	8.6	8.6	40.623	359
Q9C0J8;C9J8B4;Q9C0J8-3	Q9C0J8	sp|Q9C0J8|WDR33_HUMAN pre-mRNA 3 end processing protein WDR33 OS=Homo sapiens OX=9606 GN=WDR33 PE=1 SV=2	pre-mRNA 3 end processing protein WDR33	WDR33	1.9948	1.02197	0.9785	1.574	0.510777	1.9578	1.4674	1.48309	0.67427	1.2661	2.21082	0.45232	3	6	6	6	3	3	4	3	2	2	2	1	3	3	4	3	2	2	2	1	3	3	4	3	2	2	2	1	7.3	7.3	7.3	145.89	1336
H3BNC9;P08708;H0YN88;A0A075B716;H0YN73;A0A0J9YYC4	H3BNC9;P08708;H0YN88;A0A075B716	tr|H3BNC9|H3BNC9_HUMAN 40S ribosomal protein S17 OS=Homo sapiens OX=9606 PE=3 SV=2;sp|P08708|RS17_HUMAN 40S ribosomal protein S17 OS=Homo sapiens OX=9606 GN=RPS17 PE=1 SV=2;tr|H0YN88|H0YN88_HUMAN 40S ribosomal protein S17 OS=Homo sapiens OX=9606 GN=RPS17 P	40S ribosomal protein S17	RPS17	1.2302	1.02061	0.97981	1.2235	0.65647	1.5233	1.2198	1.49178	0.67034	1.4257	0.962001	1.0395	6	4	4	4	4	4	3	4	2	1	2	1	4	4	3	4	2	1	2	1	4	4	3	4	2	1	2	1	11	11	11	64.532	584
Q15599-2;Q15599;H3BUQ9;H3BN50;H3BQS0;Q15599-3;H3BMF5	Q15599-2;Q15599;H3BUQ9;H3BN50;H3BQS0;Q15599-3	sp|Q15599-2|NHRF2_HUMAN Isoform 2 of Na(+)/H(+) exchange regulatory cofactor NHE-RF2 OS=Homo sapiens OX=9606 GN=SLC9A3R2;sp|Q15599|NHRF2_HUMAN Na(+)/H(+) exchange regulatory cofactor NHE-RF2 OS=Homo sapiens OX=9606 GN=SLC9A3R2 PE=1 SV=2;tr|H3BUQ9|H3BUQ9_HU	Na(+)/H(+) exchange regulatory cofactor NHE-RF2	SLC9A3R2	0.87308	1.01926	0.9811	1.0078	1.82425	0.54817	NaN	NaN	NaN	NaN	NaN	NaN	7	6	6	6	2	1	2	5	1	0	0	0	2	1	2	5	1	0	0	0	2	1	2	5	1	0	0	0	25.2	25.2	25.2	36.153	326
Q12788;J3KNP2;A0A087WYP7	Q12788;J3KNP2	sp|Q12788|TBL3_HUMAN Transducin beta-like protein 3 OS=Homo sapiens OX=9606 GN=TBL3 PE=1 SV=2;tr|J3KNP2|J3KNP2_HUMAN Transducin beta-like protein 3 (Fragment) OS=Homo sapiens OX=9606 GN=TBL3 PE=1 SV=1	Transducin beta-like protein 3	TBL3	1.5746	1.01864	0.9817	0.76955	1.01742	0.98288	1.0437	0.858443	1.1649	1.1199	1.05704	0.94604	3	11	11	11	8	6	5	4	2	3	3	2	8	6	5	4	2	3	3	2	8	6	5	4	2	3	3	2	21.8	21.8	21.8	89.034	808
A0A087WUK2;O14979-3;O14979-2;O14979	A0A087WUK2;O14979-3;O14979-2;O14979	tr|A0A087WUK2|A0A087WUK2_HUMAN Heterogeneous nuclear ribonucleoprotein D-like OS=Homo sapiens OX=9606 GN=HNRNPDL PE=1 SV=1;sp|O14979-3|HNRDL_HUMAN Isoform 3 of Heterogeneous nuclear ribonucleoprotein D-like OS=Homo sapiens OX=9606 GN=HNRNPDL;sp|O14979-2|HN	Heterogeneous nuclear ribonucleoprotein D-like	HNRNPDL	1.3197	1.01701	0.98327	0.8818	0.972195	1.0286	NaN	1.0656	0.93844	0.81114	1.05574	0.9472	4	5	4	4	4	4	4	3	1	3	3	2	3	3	3	2	0	2	2	1	3	3	3	2	0	2	2	1	12.9	10.7	10.7	40.04	363
J3QLI9;P62314	J3QLI9;P62314	tr|J3QLI9|J3QLI9_HUMAN Small nuclear ribonucleoprotein Sm D1 OS=Homo sapiens OX=9606 GN=SNRPD1 PE=1 SV=1;sp|P62314|SMD1_HUMAN Small nuclear ribonucleoprotein Sm D1 OS=Homo sapiens OX=9606 GN=SNRPD1 PE=1 SV=1	Small nuclear ribonucleoprotein Sm D1	SNRPD1	1.1215	NaN	NaN	1.0542	1.28419	0.7787	1.4736	2.29116	0.43646	1.5031	1.22529	0.81613	2	2	2	2	1	0	1	1	2	2	1	1	1	0	1	1	2	2	1	1	1	0	1	1	2	2	1	1	44	44	44	8.3926	75
Q8IXB1;Q8IXB1-2;Q8IXB1-3;A0A494C1G5;E7EP04;Q71S60;A0A087WXH7;H7C1G0	Q8IXB1;Q8IXB1-2	sp|Q8IXB1|DJC10_HUMAN DnaJ homolog subfamily C member 10 OS=Homo sapiens OX=9606 GN=DNAJC10 PE=1 SV=2;sp|Q8IXB1-2|DJC10_HUMAN Isoform 2 of DnaJ homolog subfamily C member 10 OS=Homo sapiens OX=9606 GN=DNAJC10	DnaJ homolog subfamily C member 10	DNAJC10	0.88739	1.01484	0.98538	1.2272	2.753	0.36324	1.9344	2.67802	0.37341	1.6757	2.10953	0.47404	8	32	32	32	23	21	27	24	18	19	20	21	23	21	27	24	18	19	20	21	23	21	27	24	18	19	20	21	37.7	37.7	37.7	91.079	793
P52907	P52907	sp|P52907|CAZA1_HUMAN F-actin-capping protein subunit alpha-1 OS=Homo sapiens OX=9606 GN=CAPZA1 PE=1 SV=3	F-actin-capping protein subunit alpha-1	CAPZA1	1.1795	1.01469	0.98552	1.0425	0.839631	1.191	1.1996	1.10608	0.90409	0.91286	1.05622	0.94677	1	10	10	8	9	8	10	8	5	7	7	4	9	8	10	8	5	7	7	4	7	6	8	6	3	5	5	3	61.5	61.5	52.1	32.922	286
Q9NRW3;A0A087WX48;Q6ICH2;Q8IUX4;Q96AK3	Q9NRW3	sp|Q9NRW3|ABC3C_HUMAN DNA dC->dU-editing enzyme APOBEC-3C OS=Homo sapiens OX=9606 GN=APOBEC3C PE=1 SV=2	DNA dC->dU-editing enzyme APOBEC-3C	APOBEC3C	0.76318	1.01328	0.98689	1.0456	0.638692	1.5657	0.78075	1.39179	0.7185	0.58239	0.67254	1.4869	5	3	3	3	3	3	3	3	1	1	1	1	3	3	3	3	1	1	1	1	3	3	3	3	1	1	1	1	19.5	19.5	19.5	22.826	190
Q7Z5G4-3;Q7Z5G4	Q7Z5G4-3;Q7Z5G4	sp|Q7Z5G4-3|GOGA7_HUMAN Isoform 2 of Golgin subfamily A member 7 OS=Homo sapiens OX=9606 GN=GOLGA7;sp|Q7Z5G4|GOGA7_HUMAN Golgin subfamily A member 7 OS=Homo sapiens OX=9606 GN=GOLGA7 PE=1 SV=2	Golgin subfamily A member 7	GOLGA7	0.95755	1.01248	0.98767	0.8978	1.00519	0.99484	NaN	0.770357	1.2981	0.93636	NaN	NaN	2	2	2	2	1	1	2	1	0	1	2	0	1	1	2	1	0	1	2	0	1	1	2	1	0	1	2	0	19.4	19.4	19.4	15.578	134
Q9P287-4;Q9P287-3;Q9P287;Q9P287-2	Q9P287-4;Q9P287-3;Q9P287;Q9P287-2	sp|Q9P287-4|BCCIP_HUMAN Isoform 4 of BRCA2 and CDKN1A-interacting protein OS=Homo sapiens OX=9606 GN=BCCIP;sp|Q9P287-3|BCCIP_HUMAN Isoform 3 of BRCA2 and CDKN1A-interacting protein OS=Homo sapiens OX=9606 GN=BCCIP;sp|Q9P287|BCCIP_HUMAN BRCA2 and CDKN1A-int	BRCA2 and CDKN1A-interacting protein	BCCIP	0.57715	1.01151	0.98862	0.42238	2.88068	0.34714	NaN	NaN	NaN	NaN	NaN	NaN	4	3	3	3	2	2	3	2	0	0	0	0	2	2	3	2	0	0	0	0	2	2	3	2	0	0	0	0	16.1	16.1	16.1	33.242	292
P62249;M0R210;M0R3H0;M0R1M5;Q6IPX4;M0QX76	P62249;M0R210;M0R3H0;M0R1M5	sp|P62249|RS16_HUMAN 40S ribosomal protein S16 OS=Homo sapiens OX=9606 GN=RPS16 PE=1 SV=2;tr|M0R210|M0R210_HUMAN 40S ribosomal protein S16 OS=Homo sapiens OX=9606 GN=RPS16 PE=1 SV=1;tr|M0R3H0|M0R3H0_HUMAN 40S ribosomal protein S16 OS=Homo sapiens OX=9606 G	40S ribosomal protein S16	RPS16	0.95812	1.01123	0.98889	1.0909	1.08192	0.92428	0.99021	1.71491	0.58312	0.85629	1.08574	0.92103	6	13	13	13	12	12	13	10	2	3	3	2	12	12	13	10	2	3	3	2	12	12	13	10	2	3	3	2	64.4	64.4	64.4	16.445	146
B4DY09;Q12905;X6R6Z1;A0A0A0MRL0	B4DY09;Q12905	tr|B4DY09|B4DY09_HUMAN Interleukin enhancer-binding factor 2 OS=Homo sapiens OX=9606 GN=ILF2 PE=1 SV=1;sp|Q12905|ILF2_HUMAN Interleukin enhancer-binding factor 2 OS=Homo sapiens OX=9606 GN=ILF2 PE=1 SV=2	Interleukin enhancer-binding factor 2	ILF2	1.1116	1.01049	0.98962	0.87559	1.26868	0.78822	1.1059	1.03555	0.96567	1.0347	1.14582	0.87274	4	13	13	13	11	8	13	12	11	10	12	11	11	8	13	12	11	10	12	11	11	8	13	12	11	10	12	11	56.8	56.8	56.8	38.91	352
A0A0C4DGS1;P39656-3;P39656;U3KQ84;P39656-2	A0A0C4DGS1;P39656-3;P39656;U3KQ84;P39656-2	tr|A0A0C4DGS1|A0A0C4DGS1_HUMAN Dolichyl-diphosphooligosaccharide--protein glycosyltransferase 48 kDa subunit OS=Homo sapiens OX=9606 GN=DDOST PE=1 SV=1;sp|P39656-3|OST48_HUMAN Isoform 3 of Dolichyl-diphosphooligosaccharide--protein glycosyltransferase 48 k	Dolichyl-diphosphooligosaccharide--protein glycosyltransferase 48 kDa subunit	DDOST	1.1159	NaN	NaN	0.89439	3.44317	0.29043	NaN	1.13111	0.88409	0.61759	1.24445	0.80357	5	4	4	4	1	0	2	2	0	1	1	1	1	0	2	2	0	1	1	1	1	0	2	2	0	1	1	1	9.6	9.6	9.6	48.799	439
P14618;P14618-3;P14618-2;B4DNK4;H3BTN5;H3BQ34;H3BR70;H3BT25;H3BUW1;H3BTJ2;H3BN34;H3BQZ3;H3BU13;P30613-2;P30613	P14618;P14618-3;P14618-2;B4DNK4;H3BTN5;H3BQ34;H3BR70	sp|P14618|KPYM_HUMAN Pyruvate kinase PKM OS=Homo sapiens OX=9606 GN=PKM PE=1 SV=4;sp|P14618-3|KPYM_HUMAN Isoform 3 of Pyruvate kinase PKM OS=Homo sapiens OX=9606 GN=PKM;sp|P14618-2|KPYM_HUMAN Isoform M1 of Pyruvate kinase PKM OS=Homo sapiens OX=9606 GN=PKM	Pyruvate kinase PKM;Pyruvate kinase	PKM	1.0129	1.01049	0.98962	0.78396	1.37868	0.72533	1.1267	0.642591	1.5562	0.77033	0.796305	1.2558	15	27	27	27	17	13	12	17	16	19	19	20	17	13	12	17	16	19	19	20	17	13	12	17	16	19	19	20	54	54	54	57.936	531
P53007;B4DP62	P53007;B4DP62	sp|P53007|TXTP_HUMAN Tricarboxylate transport protein, mitochondrial OS=Homo sapiens OX=9606 GN=SLC25A1 PE=1 SV=2;tr|B4DP62|B4DP62_HUMAN Solute carrier family 25 (Mitochondrial carrier citrate transporter), member 1, isoform CRA_b OS=Homo sapiens OX=9606 G	Tricarboxylate transport protein, mitochondrial	SLC25A1	0.69322	1.01046	0.98965	0.86482	0.592803	1.6869	0.8799	1.32691	0.75363	0.29437	0.466005	2.1459	2	8	8	8	5	5	4	4	3	4	3	3	5	5	4	4	3	4	3	3	5	5	4	4	3	4	3	3	34.1	34.1	34.1	34.012	311
B6VEX4;A0A0A0MRT6;Q8IZP0-11;Q8IZP0-10;Q8IZP0-8;Q8IZP0-7;Q8IZP0-2;Q8IZP0-4;Q8IZP0-3;Q8IZP0-5;Q8IZP0-6;Q8IZP0-9;Q8IZP0-12;Q8IZP0	B6VEX4;A0A0A0MRT6;Q8IZP0-11;Q8IZP0-10;Q8IZP0-8;Q8IZP0-7;Q8IZP0-2;Q8IZP0-4;Q8IZP0-3;Q8IZP0-5;Q8IZP0-6;Q8IZP0-9;Q8IZP0-12;Q8IZP0	tr|B6VEX4|B6VEX4_HUMAN Abl interactor 1 OS=Homo sapiens OX=9606 GN=ABI1 PE=1 SV=1;tr|A0A0A0MRT6|A0A0A0MRT6_HUMAN Abl interactor 1 OS=Homo sapiens OX=9606 GN=ABI1 PE=1 SV=1;sp|Q8IZP0-11|ABI1_HUMAN Isoform 11 of Abl interactor 1 OS=Homo sapiens OX=9606 GN=AB	Abl interactor 1	ABI1	0.87756	1.00994	0.99016	1.3891	1.09666	0.91186	NaN	NaN	NaN	NaN	NaN	NaN	14	1	1	1	1	1	1	1	0	0	0	0	1	1	1	1	0	0	0	0	1	1	1	1	0	0	0	0	2.8	2.8	2.8	43.294	393
V9GY14;A0A0G2JRY5;O00268	V9GY14;A0A0G2JRY5;O00268	tr|V9GY14|V9GY14_HUMAN Transcription initiation factor TFIID subunit 4 (Fragment) OS=Homo sapiens OX=9606 GN=TAF4 PE=1 SV=1;tr|A0A0G2JRY5|A0A0G2JRY5_HUMAN Transcription initiation factor TFIID subunit 4 (Fragment) OS=Homo sapiens OX=9606 GN=TAF4 PE=1 SV=1;	Transcription initiation factor TFIID subunit 4	TAF4	1.5144	1.00968	0.99041	0.82276	1.35066	0.74038	NaN	NaN	NaN	NaN	NaN	NaN	3	1	1	1	1	1	1	1	0	0	0	0	1	1	1	1	0	0	0	0	1	1	1	1	0	0	0	0	6.5	6.5	6.5	22.738	215
O75400-2;O75400;O75400-3;F5H578;H0YG38;H7C2N3	O75400-2;O75400;O75400-3	sp|O75400-2|PR40A_HUMAN Isoform 2 of Pre-mRNA-processing factor 40 homolog A OS=Homo sapiens OX=9606 GN=PRPF40A;sp|O75400|PR40A_HUMAN Pre-mRNA-processing factor 40 homolog A OS=Homo sapiens OX=9606 GN=PRPF40A PE=1 SV=2;sp|O75400-3|PR40A_HUMAN Isoform 3 of	Pre-mRNA-processing factor 40 homolog A	PRPF40A	0.88252	1.0091	0.99098	0.93918	1.11094	0.90014	1.4242	0.902853	1.1076	1.0941	0.985222	1.015	6	14	14	14	11	7	11	7	2	3	3	2	11	7	11	7	2	3	3	2	11	7	11	7	2	3	3	2	17	17	17	105.93	930
E9PMD7;P62136;P62136-2;P62136-3;E7ETD8;F5H1L6;F5H037;F8WE71	E9PMD7;P62136;P62136-2;P62136-3	tr|E9PMD7|E9PMD7_HUMAN Serine/threonine-protein phosphatase (Fragment) OS=Homo sapiens OX=9606 GN=PPP1CA PE=1 SV=1;sp|P62136|PP1A_HUMAN Serine/threonine-protein phosphatase PP1-alpha catalytic subunit OS=Homo sapiens OX=9606 GN=PPP1CA PE=1 SV=1;sp|P62136-2	Serine/threonine-protein phosphatase;Serine/threonine-protein phosphatase PP1-alpha catalytic subunit	PPP1CA	1.114	1.00865	0.99142	1.024	1.1023	0.90719	0.85374	0.867528	1.1527	0.91177	0.977708	1.0228	8	9	9	4	8	6	7	6	2	4	4	4	8	6	7	6	2	4	4	4	4	1	3	2	0	1	1	1	31.2	31.2	13.8	28.898	253
Q9P0U3;Q9P0U3-2;F8VRZ8	Q9P0U3;Q9P0U3-2	sp|Q9P0U3|SENP1_HUMAN Sentrin-specific protease 1 OS=Homo sapiens OX=9606 GN=SENP1 PE=1 SV=2;sp|Q9P0U3-2|SENP1_HUMAN Isoform 2 of Sentrin-specific protease 1 OS=Homo sapiens OX=9606 GN=SENP1	Sentrin-specific protease 1	SENP1	0.73396	1.00831	0.99176	1.1632	1.94099	0.5152	0.86307	0.962557	1.0389	0.98286	NaN	NaN	3	7	7	7	6	3	7	4	1	1	1	0	6	3	7	4	1	1	1	0	6	3	7	4	1	1	1	0	13.5	13.5	13.5	73.48	644
P28702;P28702-3;A0A0G2JKR7;A0A5F9ZHH6;P19793-2;P19793;A0A087WZ88;P48443;A0A0G2JHI1;E9PK75	P28702;P28702-3;A0A0G2JKR7;A0A5F9ZHH6;P19793-2;P19793	sp|P28702|RXRB_HUMAN Retinoic acid receptor RXR-beta OS=Homo sapiens OX=9606 GN=RXRB PE=1 SV=2;sp|P28702-3|RXRB_HUMAN Isoform 2 of Retinoic acid receptor RXR-beta OS=Homo sapiens OX=9606 GN=RXRB;tr|A0A0G2JKR7|A0A0G2JKR7_HUMAN Retinoic acid receptor RXR-bet	Retinoic acid receptor RXR-beta;Retinoic acid receptor RXR-alpha	RXRB;RXRA	0.80658	1.00805	0.99201	1.0307	2.20868	0.45276	1.1092	1.32329	0.75569	1.1713	1.82106	0.54913	10	10	10	10	4	4	9	5	2	2	2	3	4	4	9	5	2	2	2	3	4	4	9	5	2	2	2	3	23.1	23.1	23.1	56.921	533
P06748;P06748-3;P06748-2;E5RGW4;E5RI98	P06748;P06748-3;P06748-2	sp|P06748|NPM_HUMAN Nucleophosmin OS=Homo sapiens OX=9606 GN=NPM1 PE=1 SV=2;sp|P06748-3|NPM_HUMAN Isoform 3 of Nucleophosmin OS=Homo sapiens OX=9606 GN=NPM1;sp|P06748-2|NPM_HUMAN Isoform 2 of Nucleophosmin OS=Homo sapiens OX=9606 GN=NPM1	Nucleophosmin	NPM1	1.4997	1.00758	0.99248	0.74089	0.84488	1.1836	1.1304	0.860289	1.1624	0.87453	0.843099	1.1861	5	16	16	16	15	15	14	15	8	7	8	9	15	15	14	15	8	7	8	9	15	15	14	15	8	7	8	9	55.1	55.1	55.1	32.575	294
Q7RTV0	Q7RTV0	sp|Q7RTV0|PHF5A_HUMAN PHD finger-like domain-containing protein 5A OS=Homo sapiens OX=9606 GN=PHF5A PE=1 SV=1	PHD finger-like domain-containing protein 5A	PHF5A	2.2263	1.00738	0.99267	0.57609	0.583839	1.7128	1.327	1.02109	0.97935	1.3002	0.989707	1.0104	1	3	3	3	3	3	3	3	3	3	3	3	3	3	3	3	3	3	3	3	3	3	3	3	3	3	3	3	21.8	21.8	21.8	12.405	110
Q9Y6V7;Q9Y6V7-2	Q9Y6V7;Q9Y6V7-2	sp|Q9Y6V7|DDX49_HUMAN Probable ATP-dependent RNA helicase DDX49 OS=Homo sapiens OX=9606 GN=DDX49 PE=1 SV=1;sp|Q9Y6V7-2|DDX49_HUMAN Isoform 2 of Probable ATP-dependent RNA helicase DDX49 OS=Homo sapiens OX=9606 GN=DDX49	Probable ATP-dependent RNA helicase DDX49	DDX49	1.1626	1.00652	0.99352	0.94791	1.43928	0.69479	1.298	1.09061	0.91692	1.4881	1.10539	0.90466	2	4	4	4	2	3	2	3	2	3	3	3	2	3	2	3	2	3	3	3	2	3	2	3	2	3	3	3	17.8	17.8	17.8	54.226	483
P26599;P26599-2;P26599-3;A6NLN1;A0A0U1RRM4;A0A0D9SF20;K7EKJ7;K7ES59;K7EK45;A0A087WU68;A0A087WUW5;K7ELW5	P26599;P26599-2;P26599-3;A6NLN1;A0A0U1RRM4;A0A0D9SF20	sp|P26599|PTBP1_HUMAN Polypyrimidine tract-binding protein 1 OS=Homo sapiens OX=9606 GN=PTBP1 PE=1 SV=1;sp|P26599-2|PTBP1_HUMAN Isoform 2 of Polypyrimidine tract-binding protein 1 OS=Homo sapiens OX=9606 GN=PTBP1;sp|P26599-3|PTBP1_HUMAN Isoform 3 of Polypy	Polypyrimidine tract-binding protein 1	PTBP1	1.0045	1.0034	0.99661	1.0318	1.22693	0.81504	0.97139	0.893416	1.1193	0.89605	0.96609	1.0351	12	24	24	22	24	23	23	22	16	19	18	18	24	23	23	22	16	19	18	18	22	21	21	20	15	17	16	16	65	65	61.6	57.221	531
Q16181;E7ES33;E7EPK1;Q16181-2;G3V1Q4;A0A5F9ZGZ7;A0A0U1RRH9;A0A0U1RRE1;Q5JXL7;A0A0U1RRM2;A0A0U1RRD1;Q6ZU15	Q16181;E7ES33;E7EPK1;Q16181-2;G3V1Q4	sp|Q16181|SEPT7_HUMAN Septin-7 OS=Homo sapiens OX=9606 GN=SEPTIN7 PE=1 SV=2;tr|E7ES33|E7ES33_HUMAN Septin-7 OS=Homo sapiens OX=9606 GN=SEPTIN7 PE=1 SV=3;tr|E7EPK1|E7EPK1_HUMAN Septin-7 OS=Homo sapiens OX=9606 GN=SEPTIN7 PE=1 SV=2;sp|Q16181-2|SEPT7_HUMAN Is	Septin-7	SEPT7	1.134	1.00245	0.99756	0.83049	0.935891	1.0685	0.82635	0.775074	1.2902	0.86404	0.759474	1.3167	12	12	12	12	9	12	11	10	6	6	6	5	9	12	11	10	6	6	6	5	9	12	11	10	6	6	6	5	33.4	33.4	33.4	50.679	437
Q9P2N5;U3KPZ7	Q9P2N5;U3KPZ7	sp|Q9P2N5|RBM27_HUMAN RNA-binding protein 27 OS=Homo sapiens OX=9606 GN=RBM27 PE=1 SV=2;tr|U3KPZ7|U3KPZ7_HUMAN Uncharacterized protein OS=Homo sapiens OX=9606 PE=1 SV=1	RNA-binding protein 27	RBM27	0.95904	1.00215	0.99785	1.134	1.83645	0.54453	1.0591	1.00752	0.99254	1.0125	1.17353	0.85213	2	8	8	7	6	5	7	5	4	3	6	2	6	5	7	5	4	3	6	2	6	5	7	5	4	3	5	2	10.2	10.2	9	118.72	1060
Q92620;H3BV01;J3KTG2;H3BQT9;J3KRT1;Q92620-2	Q92620;H3BV01;J3KTG2;H3BQT9;J3KRT1;Q92620-2	sp|Q92620|PRP16_HUMAN Pre-mRNA-splicing factor ATP-dependent RNA helicase PRP16 OS=Homo sapiens OX=9606 GN=DHX38 PE=1 SV=2;tr|H3BV01|H3BV01_HUMAN Pre-mRNA-splicing factor ATP-dependent RNA helicase PRP16 (Fragment) OS=Homo sapiens OX=9606 GN=DHX38 PE=1 SV=	Pre-mRNA-splicing factor ATP-dependent RNA helicase PRP16	DHX38	0.91755	0.997407	1.0026	0.9233	3.33567	0.29979	NaN	NaN	NaN	NaN	NaN	NaN	6	2	2	2	1	1	1	2	0	0	0	0	1	1	1	2	0	0	0	0	1	1	1	2	0	0	0	0	2.4	2.4	2.4	140.5	1227
Q9GZS1-1;Q9GZS1;E7EX70	Q9GZS1-1;Q9GZS1	sp|Q9GZS1-1|RPA49_HUMAN Isoform 1 of DNA-directed RNA polymerase I subunit RPA49 OS=Homo sapiens OX=9606 GN=POLR1E;sp|Q9GZS1|RPA49_HUMAN DNA-directed RNA polymerase I subunit RPA49 OS=Homo sapiens OX=9606 GN=POLR1E PE=1 SV=3	DNA-directed RNA polymerase I subunit RPA49	POLR1E	1.0994	NaN	NaN	0.71797	NaN	NaN	1.0189	1.25734	0.79533	1.2891	1.42045	0.704	3	5	5	5	2	0	1	0	2	3	2	2	2	0	1	0	2	3	2	2	2	0	1	0	2	3	2	2	12.5	12.5	12.5	53.961	481
Q12789-3;Q12789;H3BU37;H3BRD0	Q12789-3;Q12789	sp|Q12789-3|TF3C1_HUMAN Isoform 2 of General transcription factor 3C polypeptide 1 OS=Homo sapiens OX=9606 GN=GTF3C1;sp|Q12789|TF3C1_HUMAN General transcription factor 3C polypeptide 1 OS=Homo sapiens OX=9606 GN=GTF3C1 PE=1 SV=4	General transcription factor 3C polypeptide 1	GTF3C1	1.2119	0.995818	1.0042	1.2358	1.45146	0.68896	1.077	1.25606	0.79614	1.0896	1.12005	0.89282	4	25	25	25	11	9	15	13	11	12	13	9	11	9	15	13	11	12	13	9	11	9	15	13	11	12	13	9	15.3	15.3	15.3	236.28	2084
Q9BQ61;K7ELS0;K7ERU7;K7EN60	Q9BQ61;K7ELS0;K7ERU7;K7EN60	sp|Q9BQ61|TRIR_HUMAN Telomerase RNA component interacting RNase OS=Homo sapiens OX=9606 GN=TRIR PE=1 SV=1;tr|K7ELS0|K7ELS0_HUMAN Telomerase RNA component-interacting RNase OS=Homo sapiens OX=9606 GN=TRIR PE=1 SV=1;tr|K7ERU7|K7ERU7_HUMAN Telomerase RNA comp	Uncharacterized protein C19orf43	C19orf43	1.0463	0.99552	1.0045	0.98299	1.07336	0.93165	0.7423	NaN	NaN	1.0478	NaN	NaN	4	6	6	6	5	3	4	5	1	0	2	0	5	3	4	5	1	0	2	0	5	3	4	5	1	0	2	0	39.8	39.8	39.8	18.419	176
J3QRS9;X6R4W8;O43670-2;O43670;O43670-4;O43670-3;J3KS31;J3QS27;J3KTL1;J3KRB6;J3KRW6;H0Y3M2	J3QRS9;X6R4W8;O43670-2;O43670;O43670-4;O43670-3;J3KS31	tr|J3QRS9|J3QRS9_HUMAN BUB3-interacting and GLEBS motif-containing protein ZNF207 OS=Homo sapiens OX=9606 GN=ZNF207 PE=1 SV=1;tr|X6R4W8|X6R4W8_HUMAN BUB3-interacting and GLEBS motif-containing protein ZNF207 OS=Homo sapiens OX=9606 GN=ZNF207 PE=1 SV=1;sp|O	BUB3-interacting and GLEBS motif-containing protein ZNF207	ZNF207	1.0447	0.993937	1.0061	0.9921	1.05146	0.95106	1.02	0.910415	1.0984	0.97956	1.02447	0.97611	12	5	5	5	5	5	5	5	5	5	5	5	5	5	5	5	5	5	5	5	5	5	5	5	5	5	5	5	10.8	10.8	10.8	52.541	493
Q15061;C9IZK7;C9JEE7	Q15061	sp|Q15061|WDR43_HUMAN WD repeat-containing protein 43 OS=Homo sapiens OX=9606 GN=WDR43 PE=1 SV=3	WD repeat-containing protein 43	WDR43	1.6969	0.993542	1.0065	0.71003	0.913409	1.0948	NaN	1.00712	0.99293	0.9334	0.670107	1.4923	3	10	10	10	4	6	7	5	1	3	4	3	4	6	7	5	1	3	4	3	4	6	7	5	1	3	4	3	21	21	21	74.89	677
E9PDF6;O43795-2;O43795;H7C2Y7;E7EQD9	E9PDF6;O43795-2;O43795;H7C2Y7	tr|E9PDF6|E9PDF6_HUMAN Unconventional myosin-Ib OS=Homo sapiens OX=9606 GN=MYO1B PE=1 SV=1;sp|O43795-2|MYO1B_HUMAN Isoform 2 of Unconventional myosin-Ib OS=Homo sapiens OX=9606 GN=MYO1B;sp|O43795|MYO1B_HUMAN Unconventional myosin-Ib OS=Homo sapiens OX=9606	Unconventional myosin-Ib	MYO1B	1.4476	0.993542	1.0065	0.67436	0.853388	1.1718	1.3955	1.26916	0.78792	1.3377	1.00951	0.99058	5	4	4	4	3	3	4	4	1	2	2	2	3	3	4	4	1	2	2	2	3	3	4	4	1	2	2	2	4.6	4.6	4.6	128.48	1107
[truncated: 643 more rows]
[truncated: 100 more columns]

## Sheet: proteinGroups (2)
GENE					Replicate 1						Replicate 2							Log transformed Replicate 1						Log transformed Replicate 2									PEPTIDES
[truncated: 1,436 more rows]
[truncated: 116 more columns]
