# Supplementary material for: A proteomics study identifying interactors of the FSHD2 gene product SMCHD1 reveals RUVBL1-dependent DUX4 repression
Source: Sci Rep. 2021 Dec 8;11:23642. doi: 10.1038/s41598-021-03030-3 (PMC8654949; doi:10.1038/s41598-021-03030-3)
Supplement: Supplementary file 4 — Supplementary Information 4. [file 41598_2021_3030_MOESM4_ESM.xlsx]

## Sheet: Sheet1
	Supplementary table S1: cloning primers
	Name:	5'-->3' Sequence:
	079_HA-CXORF67_sacII_F	GCCCGCGGcaATGGCCACTCAGTCAGACAT
	079_HA-CXORF67_BsrGI_R	GCtgtacaTCACGGCTCAGGCGGTGTTG
	Supplementary table S2: Antibodies used in the study
	N/A: Not applied for technique.
	Antibody:	Supplier (Cat. Nr.)	Dil. WB	Dil. IF	Dil. ChIP	Dil. Co-IP	Reference
	Rabbit-anti-SMCHD1	Abcam (ab176731)	1:1000	N/A	N/A	N/A
	Rabbit-anti-SMCHD1	Abcam (ab31865)	N/A	1:500	5 µg for 30 µg Chromatin	N/A
	Rabbit-anti-RUVBL1	ProteinTech (10210-2-AP)	1:1000	N/A	N/A	1 µg / Sample
	Rabbit-anti-CXorf67	Atlas antibodies (HPA006128)	1:250	1:250	N/A	1 µg / Sample
	Mouse-anti-Tubulin	Sigma-Aldrich (T6199)	1:5000	N/A	N/A	N/A
	Rabbit-anti-DUX4	Gift from Dr. Stephen Tapscott (14-3)	N/A	1:250	N/A	N/A	Geng et al. - Hybridoma 2011 - 10.1089/hyb.2010.0094
	Mouse-anti-Myosin	Hybridoma bank, University of Iowa (MF20)	N/A	1:250	N/A	N/A	Bader et al. - J Cell Biol 1982 - 10.1083/jcb.95.3.763
	Mouse-anti-HA	Sigma-Aldrich (H3663-200UL)	1:3000	N/A	N/A	N/A
	Rabbit-anti-Flag	Sigma-Aldrich (F7425-.2MG)	1:5000	N/A	N/A	N/A
	Rabbit-anti-GFP	Abcam (ab290)	1:5000	N/A	N/A	N/A
	Mouse-anti-GFP	Roche (1814460)	1:1000	N/A	N/A	N/A
	Supplementary table S3: qPCR primers used (cDNA and ChIP)
	Name:	Forward 5'-->3' Sequence:	Reverse 5'-->3' Sequence:	Gene symbol	Entry	Entry name	Protein names	Gene names (alt)	Length (AA)	Amplicon length (bp)	UCSC identifier
	cDNA-GUSB	CCGAGTGAAGATCCCCTTTTTA	CTCATTTGGAATTTTGCCGATT	GUSB	P08236	BGLR_HUMAN	Beta-glucuronidase	GUSB	651	81
	cDNA-MYOG	GCCAGACTATCCCCTTCCTC	GGGGATGCCCTCTCCTCTAA	MYOG	P15173	MYOG_HUMAN	Myogenin	MYOG (BHLHC3, MYF4)	224	101
	cDNA-MYH3	CCTGCTGGAGGTGAAGTCTC	GATTGCAGGATCTGGTGGAT	MYH3	P11055	MYH3_HUMAN	Myosin-3	MYH3	1940	206
	cDNA-DUX4 (pLAM)	TCCAGGAGATGTAACTCTAATCCA	CCCAGGTACCAGCAGACC	DUX4	Q9UBX2	DUX4_HUMAN	Double homeobox protein 4	DUX4 (DUX10)	424	164
	cDNA-DUX4 (DUAL)	CTTCCGTGAAATTCTGGCTGAATG	TTTTTTTTTTTTTTTTTCTATAGGATCCACAGG	DUX4	Q9UBX2	DUX4_HUMAN	Double homeobox protein 4	DUX4 (DUX10)	424	133
	cDNA-KHDC1L	TGAATCAGGTGGGAGCACAG	CAATGCAGCGAAGGTACGTG	KHDC1L	Q5JSQ8	KHDCL_HUMAN	Putative KHDC1-like protein	KHDC1L	128	163
	cDNA-ZSCAN4	TGGAAATCAAGTGGCAAAAA	CTGCATGTGGACGTGGAC	ZSCAN4	Q8NAM6	ZSCA4_HUMAN	Zinc finger and SCAN domain-contain...	ZSCAN4 (ZNF494)	433	93
	cDNA-SMCHD1 (ex47-48)	CGACAGATTGTCCAGTTCCTC	CCAATGGCCTCTTCTCTCTG	SMCHD1	A6NHR9	SMHD1_HUMAN	Structural maintenance of chromosom...	SMCHD1 (KIAA0650)	2005	110
	cDNA-RUVBL1 (FR2)	CAATGGTGGGGAGTGAAGTTT	TGGTCTCCTTTATTCGCAGC	RUVBL1	Q9Y265	RUVB1_HUMAN	RuvB-like 1	RUVBL1 (INO80H, NMP238, TIP49, TIP49A)	456	99	RUVBL1_uc010hss.3_6_1_2
	cDNA-RUVBL2 (FR1)	AGCTTCTCCTTCCTCAACCG	AGGGCTCTGGTAGCTGGTG	RUVBL2	Q9Y230	RUVB2_HUMAN	RuvB-like 2	RUVBL2 (INO80J, TIP48, TIP49B, CGI-46)	463	108	RUVBL2_uc010emn.1_10_1_1
	cDNA-hGAPDH	CTCTGCTCCTCCTGTTCGAC	ACGACCAAATCCGTTGACTC	GAPDH	P04406	G3P_HUMAN	Glyceraldehyde-3-phosphate dehydrog...	GAPDH (GAPD, CDABP0047, OK/SW-cl.12)	335	112
	cDNA-MBD3L2	GCGTTCACCTCTTTTCCAAG	GCCATGTGGATTTCTCGTTT	MBD3L2	Q8NHZ7	MB3L2_HUMAN	Methyl-CpG-binding domain protein 3...	MBD3L2	208	95
	cDNA-TRIM43	ACCCATCACTGGACTGGTGT	CACATCCTCAAAGAGCCTGA	TRIM43	Q96BQ3	TRI43_HUMAN	Tripartite motif-containing protein...	TRIM43	446	100
	ChIP-DUX4-Q	CCGCGTCCGTCCGTGAAA	TCCGTCGCCGTCCTCGTC							106
	ChIP-D4Z4-DR1 (FR2)	GGCAGGGAGGAAAAGCGGTCC	CTGTGAACCGCGCGGGTGAAG							229
	ChIP-GAPDH (447-281)	CTGAGCAGTCCGGTGTCACTAC	GAGGACTTTGGGAACGACTGAG							166
	Supplementary table S4: shRNA and siRNA used in the study
	Name:	Identifier	Supplier reference	Supplier
	pLKO.1-puro Non-Mammalian shRNA Control	shSCR	SHC002	Sigma MISSION
		shRUVBL1-1	TRCN0000018911	Sigma MISSION
		shRUVBL1-2	TRCN0000018913	Sigma MISSION
	Select Negative Control No. 1 siRNA	siNT	4390843	Ambion
		siCXorf67-1	S50760	Ambion
		siCXorf67-2	S50761	Ambion
